# Supplementary material for: Unveiling RNA structure-mediated regulations of RNA stability in wheat
Source: Nat Commun. 2024 Nov 20;15:10042. doi: 10.1038/s41467-024-54172-7 (PMC11579497; doi:10.1038/s41467-024-54172-7)
Supplement: Supplementary file 4 — Supplementary Data 1 [file 41467_2024_54172_MOESM4_ESM.xlsx]

## Sheet: Sheet1
Supplementary Data 1. Reads counts and mapping rates for each library at seven time points.
Libraries	Reads counts		Mapping rates
			total	unique
0min-rep1	55,941,202		71.9%	66.4%
0min-rep2	55,433,370		71.8%	66.4%
0min-rep3	55,471,910		71.7%	66.4%
15min-rep1	54,548,788		71.9%	66.4%
15min-rep2	54,581,522		72.0%	66.6%
15min-rep3	54,336,396		72.7%	67.1%
30min-rep1	55,316,684		72.8%	67.2%
30min-rep2	55,036,324		73.1%	67.5%
30min-rep3	55,781,084		73.0%	67.5%
60min-rep1	54,931,880		72.9%	67.2%
60min-rep2	53,417,880		71.1%	65.7%
60min-rep3	57,019,268		72.4%	66.8%
120min-rep1	56,136,328		73.2%	67.6%
120min-rep2	55,685,120		73.4%	67.7%
120min-rep3	55,377,648		73.3%	67.6%
240min-rep1	54,872,070		71.7%	66.3%
240min-rep2	48,730,714		73.2%	67.2%
240min-rep3	55,250,730		72.3%	66.7%
480min-rep1	51,714,280		72.2%	66.0%
480min-rep2	53,177,828		72.4%	66.1%
480min-rep3	53,664,402		72.5%	66.1%
