# Supplementary material for: Unveiling RNA structure-mediated regulations of RNA stability in wheat
Source: Nat Commun. 2024 Nov 20;15:10042. doi: 10.1038/s41467-024-54172-7 (PMC11579497; doi:10.1038/s41467-024-54172-7)
Supplement: Supplementary file 5 — Supplementary Data 2 [file 41467_2024_54172_MOESM5_ESM.xlsx]

## Sheet: Sheet1
Supplementary Data 2. mRNA decay rates and half-lives
Transcript_ID	alpha	half life
TRITD0Uv1G120740.1	0.35	1.98042
TRITD5Av1G168480.1	0.317653	2.18209
TRITD2Bv1G247610.1	0.310902	2.22947
TRITD5Bv1G160640.1	0.310649	2.23129
TRITD7Av1G272690.1	0.300291	2.30825
TRITD2Bv1G057070.1	0.292466	2.37001
TRITD7Av1G011330.1	0.286025	2.42338
TRITD0Uv1G101600.1	0.280855	2.46799
TRITD2Bv1G248060.3	0.280014	2.4754
TRITD7Av1G039350.1	0.278687	2.48719
TRITD5Av1G168460.1	0.274709	2.52321
TRITD1Av1G150360.1	0.268628	2.58032
TRITD2Bv1G014770.2	0.266765	2.59834
TRITD5Av1G109930.1	0.265124	2.61443
TRITD2Bv1G255960.1	0.26044	2.66145
TRITD0Uv1G036380.1	0.255718	2.71059
TRITD0Uv1G102520.2	0.251069	2.76078
TRITD5Bv1G232970.1	0.250875	2.76291
TRITD4Av1G167290.1	0.249313	2.78022
TRITD2Bv1G074740.1	0.246465	2.81235
TRITD2Bv1G000410.2	0.244274	2.83758
TRITD1Bv1G140910.2	0.241613	2.86883
TRITD5Bv1G241610.1	0.239465	2.89457
TRITD2Bv1G225580.1	0.234877	2.95111
TRITD3Av1G264170.1	0.233611	2.9671
TRITD4Av1G236620.1	0.232829	2.97707
TRITD6Bv1G214150.1	0.229016	3.02663
TRITD0Uv1G144930.1	0.22889	3.0283
TRITD4Bv1G179840.1	0.227525	3.04646
TRITD5Bv1G202480.1	0.222726	3.1121
TRITD6Bv1G198030.1	0.222533	3.1148
TRITD5Av1G001810.1	0.222248	3.1188
TRITD7Bv1G054210.1	0.221583	3.12816
TRITD1Av1G067540.1	0.221346	3.13152
TRITD6Av1G001290.2	0.221313	3.13198
TRITD3Av1G032750.2	0.216312	3.20439
TRITD3Bv1G040100.1	0.216177	3.20639
TRITD0Uv1G051260.1	0.215274	3.21984
TRITD6Bv1G085030.1	0.21441	3.23282
TRITD5Av1G256560.2	0.213474	3.24699
TRITD5Av1G256580.1	0.21298	3.25452
TRITD4Av1G257850.1	0.212567	3.26085
TRITD1Av1G204890.1	0.212209	3.26634
TRITD5Bv1G181230.1	0.211365	3.27938
TRITD2Av1G011540.1	0.210792	3.28831
TRITD3Av1G283500.1	0.20846	3.32509
TRITD7Bv1G228930.1	0.207728	3.3368
TRITD4Bv1G193040.3	0.207061	3.34756
TRITD2Av1G287260.1	0.20632	3.35957
TRITD6Av1G078750.4	0.203788	3.40131
TRITD1Av1G204880.1	0.202838	3.41725
TRITD1Av1G222460.1	0.202162	3.42867
TRITD2Av1G011530.1	0.20162	3.43789
TRITD0Uv1G119520.1	0.196692	3.52402
TRITD2Av1G064490.1	0.196132	3.53409
TRITD4Bv1G139740.1	0.195661	3.54259
TRITD1Av1G022430.2	0.193793	3.57674
TRITD3Bv1G035640.1	0.193434	3.58338
TRITD2Bv1G046140.2	0.191546	3.61869
TRITD2Av1G272970.1	0.19119	3.62545
TRITD6Bv1G005990.1	0.188631	3.67463
TRITD5Av1G141520.1	0.188556	3.67607
TRITD7Av1G272680.1	0.187366	3.69943
TRITD3Bv1G001640.1	0.186964	3.70739
TRITD2Av1G001640.1	0.185471	3.73723
TRITD2Av1G004020.1	0.185231	3.74208
TRITD3Bv1G262240.2	0.185046	3.74582
TRITD3Bv1G193510.1	0.184384	3.75927
TRITD1Av1G204200.1	0.184325	3.76047
TRITD5Bv1G160690.1	0.184289	3.76121
TRITD7Bv1G086560.1	0.184079	3.76548
TRITD6Bv1G215660.6	0.182642	3.79511
TRITD6Bv1G062830.1	0.1822	3.80431
TRITD2Bv1G055720.1	0.181881	3.81098
TRITD0Uv1G104690.1	0.181418	3.82071
TRITD4Av1G247160.2	0.181159	3.82619
TRITD5Av1G206250.4	0.180737	3.83512
TRITD5Av1G168510.1	0.180358	3.84317
TRITD0Uv1G116240.2	0.1796	3.8594
TRITD6Av1G171740.3	0.178485	3.88349
TRITD3Av1G283290.1	0.178121	3.89144
TRITD2Av1G272980.1	0.178074	3.89247
TRITD6Bv1G049600.1	0.177859	3.89716
TRITD7Bv1G130830.1	0.177535	3.90428
TRITD4Av1G257950.2	0.177126	3.91329
TRITD3Bv1G157260.1	0.177092	3.91404
TRITD1Av1G044210.1	0.176982	3.91649
TRITD0Uv1G102810.1	0.175614	3.94699
TRITD0Uv1G105200.1	0.175554	3.94835
TRITD2Av1G068810.1	0.175356	3.9528
TRITD7Bv1G153040.1	0.174195	3.97913
TRITD5Bv1G155710.1	0.174154	3.98008
TRITD6Av1G002280.1	0.173914	3.98557
TRITD2Av1G259210.1	0.173232	4.00126
TRITD4Av1G204600.1	0.173147	4.00323
TRITD1Bv1G065780.1	0.172741	4.01263
TRITD3Bv1G139930.1	0.171497	4.04175
TRITD2Av1G013660.2	0.171399	4.04405
TRITD7Bv1G198010.1	0.171373	4.04467
TRITD2Av1G000980.1	0.171369	4.04476
TRITD2Bv1G211910.2	0.170807	4.05806
TRITD6Av1G225490.16	0.170636	4.06214
TRITD6Av1G000970.1	0.170321	4.06966
TRITD2Bv1G013060.1	0.170305	4.07004
TRITD3Bv1G240090.2	0.169746	4.08343
TRITD3Bv1G258850.1	0.169493	4.08953
TRITD7Av1G190990.1	0.169257	4.09524
TRITD2Bv1G222060.1	0.168116	4.12304
TRITD1Av1G009040.1	0.167042	4.14954
TRITD4Bv1G027520.1	0.166504	4.16295
TRITD2Bv1G198380.1	0.165812	4.18033
TRITD6Bv1G225820.4	0.165582	4.18613
TRITD7Bv1G231860.1	0.164995	4.20103
TRITD1Av1G006720.2	0.164406	4.21607
TRITD6Av1G194430.1	0.16388	4.2296
TRITD7Bv1G228950.1	0.163685	4.23465
TRITD1Av1G048030.1	0.163531	4.23863
TRITD7Av1G115670.1	0.16337	4.2428
TRITD2Av1G257610.1	0.16246	4.26658
TRITD3Bv1G084400.1	0.162012	4.27837
TRITD1Bv1G205310.1	0.161415	4.29418
TRITD7Av1G115640.1	0.160998	4.30532
TRITD7Av1G115680.1	0.160068	4.33032
TRITD3Bv1G263330.1	0.159884	4.33531
TRITD2Bv1G162930.1	0.159798	4.33764
TRITD1Bv1G005070.1	0.159053	4.35796
TRITD2Bv1G255900.1	0.158866	4.3631
TRITD6Bv1G128220.1	0.158713	4.3673
TRITD1Av1G059410.1	0.158492	4.37339
TRITD5Bv1G130860.2	0.157999	4.38703
TRITD4Av1G213390.1	0.157986	4.3874
TRITD0Uv1G003250.1	0.157772	4.39336
TRITD7Av1G173860.1	0.157752	4.3939
TRITD1Bv1G123280.1	0.157623	4.39749
TRITD4Av1G016740.1	0.157595	4.39829
TRITD1Bv1G003120.1	0.157328	4.40575
TRITD3Bv1G133100.1	0.157273	4.40727
TRITD2Bv1G093430.1	0.157169	4.4102
TRITD1Bv1G113960.1	0.15708	4.41271
TRITD2Av1G151280.1	0.157068	4.41305
TRITD2Bv1G251640.1	0.155696	4.45193
TRITD6Bv1G017990.1	0.155298	4.46332
TRITD4Bv1G049720.2	0.155174	4.46689
TRITD7Av1G280130.1	0.155038	4.47083
TRITD7Bv1G160140.4	0.154971	4.47275
TRITD3Bv1G265240.1	0.154776	4.4784
TRITD7Av1G115580.1	0.154366	4.49029
TRITD7Av1G058060.1	0.154307	4.49201
TRITD3Bv1G142290.1	0.154265	4.49323
TRITD5Av1G131920.1	0.153819	4.50624
TRITD0Uv1G110220.1	0.153773	4.50761
TRITD3Bv1G132860.1	0.153465	4.51664
TRITD3Bv1G240120.1	0.153079	4.52804
TRITD6Av1G055780.2	0.153055	4.52875
TRITD5Av1G202670.2	0.152959	4.5316
TRITD7Av1G117630.1	0.152814	4.53588
TRITD5Av1G189140.1	0.152606	4.54207
TRITD7Av1G105490.1	0.15235	4.5497
TRITD6Av1G159910.1	0.151889	4.56352
TRITD4Av1G208680.1	0.151696	4.56932
TRITD3Bv1G093000.2	0.151295	4.58143
TRITD1Av1G119060.2	0.151242	4.58305
TRITD1Bv1G219860.1	0.151005	4.59023
TRITD5Av1G189080.1	0.150877	4.59412
TRITD5Bv1G108650.1	0.150795	4.59662
TRITD7Av1G102420.1	0.150631	4.60161
TRITD4Av1G029880.2	0.150174	4.61562
TRITD5Av1G168490.1	0.150169	4.61578
TRITD5Av1G162250.3	0.14993	4.62314
TRITD7Av1G015310.1	0.149293	4.64287
TRITD2Bv1G034660.3	0.149272	4.64352
TRITD3Av1G049220.1	0.148969	4.65295
TRITD2Bv1G014450.2	0.148941	4.65383
TRITD6Bv1G042630.1	0.148041	4.68212
TRITD6Bv1G016870.2	0.147941	4.6853
TRITD4Av1G175050.1	0.1479	4.6866
TRITD7Av1G206050.1	0.147878	4.68729
TRITD0Uv1G105080.1	0.14709	4.71241
TRITD5Av1G042570.1	0.147009	4.71501
TRITD7Av1G048860.2	0.146462	4.73262
TRITD7Bv1G161770.1	0.14641	4.7343
TRITD5Bv1G181250.1	0.146107	4.74412
TRITD5Bv1G007680.2	0.146067	4.7454
TRITD3Av1G209680.1	0.146013	4.74716
TRITD4Bv1G154690.1	0.145678	4.75809
TRITD5Bv1G032050.3	0.145584	4.76115
TRITD0Uv1G125720.1	0.145457	4.76532
TRITD5Av1G033990.1	0.145322	4.76975
TRITD5Av1G050300.3	0.145022	4.77959
TRITD3Av1G022290.1	0.144741	4.78889
TRITD1Av1G008850.1	0.144491	4.79718
TRITD1Bv1G203000.1	0.144427	4.7993
TRITD3Bv1G178770.1	0.144338	4.80223
TRITD6Av1G224340.12	0.143744	4.82211
TRITD6Av1G194420.1	0.143717	4.823
TRITD2Av1G284010.1	0.143501	4.83027
TRITD5Bv1G202500.2	0.143345	4.83553
TRITD4Av1G000720.1	0.142932	4.84947
TRITD3Av1G178000.2	0.142761	4.8553
TRITD7Av1G166640.1	0.142554	4.86236
TRITD5Bv1G123230.2	0.142168	4.87555
TRITD2Bv1G242830.1	0.141804	4.88806
TRITD1Av1G194820.1	0.14138	4.90272
TRITD0Uv1G114410.1	0.140967	4.91709
TRITD5Bv1G078030.1	0.140732	4.92531
TRITD7Av1G021340.1	0.140615	4.92939
TRITD5Bv1G180690.1	0.140613	4.92945
TRITD7Bv1G152810.1	0.140484	4.93398
TRITD6Bv1G008230.2	0.140346	4.93884
TRITD1Bv1G075400.1	0.140193	4.94422
TRITD3Bv1G244290.1	0.139651	4.96344
TRITD4Av1G028880.1	0.139473	4.96974
TRITD1Av1G203650.1	0.139403	4.97224
TRITD4Av1G227410.4	0.139226	4.97857
TRITD4Av1G240280.1	0.139202	4.97944
TRITD7Av1G257360.1	0.13893	4.98917
TRITD1Av1G002870.1	0.13803	5.02171
TRITD6Av1G005740.1	0.13757	5.03851
TRITD2Bv1G018440.2	0.137422	5.04395
TRITD5Bv1G242790.1	0.137358	5.04627
TRITD2Av1G287820.1	0.137268	5.0496
TRITD2Bv1G126490.1	0.137119	5.05509
TRITD3Bv1G258860.1	0.136998	5.05953
TRITD4Av1G204460.1	0.136816	5.06627
TRITD3Av1G230060.1	0.136697	5.07068
TRITD2Av1G026620.1	0.136605	5.07411
TRITD7Bv1G035400.1	0.136153	5.09096
TRITD6Av1G025430.1	0.136135	5.09163
TRITD0Uv1G134510.1	0.135718	5.10725
TRITD7Av1G054280.1	0.135651	5.10979
TRITD2Bv1G222200.2	0.135488	5.11594
TRITD5Bv1G035590.1	0.134895	5.1384
TRITD2Bv1G253260.2	0.134862	5.13968
TRITD4Av1G031460.1	0.134833	5.1408
TRITD3Av1G209640.3	0.134669	5.14706
TRITD2Av1G010180.6	0.134318	5.16049
TRITD3Av1G251810.1	0.134215	5.16446
TRITD1Bv1G011860.1	0.134159	5.16659
TRITD1Av1G226130.1	0.133998	5.17282
TRITD2Av1G236310.1	0.133663	5.18578
TRITD3Av1G278730.2	0.133476	5.19303
TRITD6Av1G186930.1	0.133433	5.19472
TRITD6Av1G178490.1	0.133152	5.20569
TRITD6Bv1G225850.3	0.132837	5.21802
TRITD1Av1G018570.2	0.132691	5.22378
TRITD5Bv1G226970.1	0.132481	5.23205
TRITD1Av1G118170.1	0.132328	5.23808
TRITD2Bv1G183500.1	0.132317	5.23853
TRITD2Av1G259450.1	0.131631	5.26585
TRITD5Av1G248590.3	0.131576	5.26804
TRITD7Av1G115660.1	0.131483	5.27177
TRITD1Av1G127740.1	0.131462	5.27261
TRITD1Bv1G185500.1	0.131144	5.28541
TRITD2Bv1G055690.1	0.130825	5.29827
TRITD7Av1G004410.1	0.13076	5.30091
TRITD1Bv1G202440.1	0.130478	5.31237
TRITD2Av1G284000.1	0.130458	5.31317
TRITD2Av1G046690.3	0.130329	5.31842
TRITD1Av1G006830.4	0.130199	5.32374
TRITD3Av1G003340.1	0.130048	5.32995
TRITD4Av1G228030.1	0.129902	5.33594
TRITD5Bv1G010150.1	0.129581	5.34916
TRITD3Bv1G276510.1	0.129441	5.35492
TRITD5Bv1G157570.1	0.129214	5.36434
TRITD2Bv1G043100.1	0.12871	5.38532
TRITD3Av1G247930.1	0.128587	5.39051
TRITD3Bv1G009550.1	0.12844	5.39668
TRITD5Bv1G130870.1	0.127456	5.43833
TRITD3Bv1G176110.3	0.12743	5.43945
TRITD6Bv1G000070.6	0.127418	5.43994
TRITD2Bv1G013500.2	0.127355	5.44264
TRITD5Av1G129840.1	0.126934	5.46069
TRITD7Bv1G193580.1	0.126868	5.46353
TRITD2Av1G013890.1	0.126523	5.47845
TRITD2Bv1G004860.1	0.126456	5.48132
TRITD4Bv1G175900.2	0.12643	5.48247
TRITD3Bv1G031440.1	0.126307	5.4878
TRITD1Bv1G057500.1	0.125935	5.50401
TRITD5Bv1G181280.2	0.125923	5.50455
TRITD3Av1G041920.1	0.125884	5.50624
TRITD4Bv1G207620.1	0.125713	5.51372
TRITD5Bv1G192620.1	0.125703	5.51418
TRITD4Bv1G118420.1	0.125685	5.51498
TRITD5Bv1G180410.1	0.125623	5.51769
TRITD3Av1G184990.1	0.125594	5.51893
TRITD5Bv1G181220.1	0.125525	5.522
TRITD4Av1G261470.1	0.125467	5.52453
TRITD2Bv1G007560.1	0.125215	5.53566
TRITD7Av1G201170.2	0.125194	5.53658
TRITD5Bv1G181130.3	0.125129	5.53945
TRITD7Bv1G034690.1	0.125095	5.54095
TRITD7Av1G244630.1	0.125064	5.54234
TRITD7Bv1G022190.2	0.125057	5.54266
TRITD6Av1G173710.1	0.12485	5.55182
TRITD5Bv1G124820.1	0.12452	5.56655
TRITD7Av1G058510.1	0.12443	5.5706
TRITD5Bv1G197030.1	0.124429	5.57064
TRITD0Uv1G116650.1	0.1241	5.58539
TRITD3Bv1G122290.2	0.123972	5.59114
TRITD0Uv1G052630.1	0.123909	5.594
TRITD3Bv1G219020.1	0.123817	5.59814
TRITD7Av1G001590.1	0.123812	5.59838
TRITD2Bv1G002040.2	0.123666	5.60499
TRITD1Bv1G218850.2	0.123656	5.60544
TRITD2Bv1G048650.1	0.12325	5.62393
TRITD3Bv1G038510.2	0.123111	5.63027
TRITD2Bv1G037610.1	0.123062	5.63251
TRITD5Bv1G083510.1	0.122595	5.65395
TRITD2Av1G263170.1	0.122566	5.65531
TRITD6Av1G058110.1	0.122318	5.66677
TRITD5Av1G206210.1	0.122291	5.668
TRITD2Bv1G219810.1	0.122037	5.67981
TRITD6Bv1G146290.1	0.121841	5.68893
TRITD6Av1G184310.1	0.121754	5.69302
TRITD1Bv1G163820.1	0.121612	5.69968
TRITD0Uv1G118830.1	0.12155	5.70259
TRITD5Av1G096020.1	0.121398	5.70972
TRITD4Av1G259270.1	0.121389	5.71013
TRITD7Av1G171920.1	0.121088	5.72434
TRITD3Av1G202340.1	0.120943	5.73119
TRITD1Bv1G057100.1	0.120919	5.73231
TRITD5Av1G189320.1	0.120766	5.73957
TRITD3Bv1G149550.1	0.120602	5.74739
TRITD5Bv1G225520.1	0.120492	5.75266
TRITD3Av1G213380.1	0.120439	5.75519
TRITD3Av1G008220.1	0.120297	5.76196
TRITD5Av1G155690.1	0.120274	5.76308
TRITD2Bv1G246330.1	0.120256	5.76392
TRITD1Av1G213220.1	0.12011	5.77095
TRITD3Av1G000060.1	0.119305	5.80987
TRITD2Av1G012820.2	0.119158	5.81703
TRITD3Bv1G196060.1	0.119042	5.8227
TRITD2Bv1G147890.1	0.119007	5.82443
TRITD2Av1G180670.1	0.118929	5.82826
TRITD7Av1G029750.3	0.118916	5.82889
TRITD6Av1G222860.1	0.118856	5.8318
TRITD5Av1G249020.2	0.11842	5.85328
TRITD6Bv1G186900.1	0.11827	5.86073
TRITD4Av1G212520.1	0.118174	5.86546
TRITD4Av1G207660.1	0.117857	5.88125
TRITD1Bv1G086300.1	0.117642	5.892
TRITD4Bv1G174700.1	0.117429	5.9027
TRITD3Bv1G025840.1	0.117382	5.90507
TRITD5Bv1G191310.4	0.117249	5.91177
TRITD0Uv1G010540.1	0.117074	5.92057
TRITD4Av1G055360.1	0.117042	5.92223
TRITD3Av1G059950.1	0.11701	5.92381
TRITD5Av1G243740.1	0.117008	5.92395
TRITD1Bv1G026290.1	0.116876	5.93063
TRITD0Uv1G125770.1	0.116757	5.93667
TRITD5Bv1G120460.1	0.116447	5.95249
TRITD5Bv1G012450.1	0.116272	5.96145
TRITD6Bv1G001960.1	0.115936	5.97869
TRITD2Av1G285580.2	0.1159	5.98055
TRITD2Av1G257580.1	0.115813	5.98504
TRITD0Uv1G022430.1	0.115435	6.00464
TRITD6Bv1G175600.3	0.115249	6.01434
TRITD2Bv1G246550.1	0.115241	6.01474
TRITD7Bv1G146360.1	0.115225	6.01561
TRITD5Av1G189220.3	0.11518	6.01794
TRITD5Bv1G251280.3	0.115064	6.02401
TRITD6Av1G167370.1	0.114996	6.02756
TRITD6Av1G055770.1	0.11488	6.03367
TRITD5Av1G013810.2	0.114685	6.04393
TRITD7Av1G191280.1	0.114493	6.05407
TRITD6Bv1G066730.2	0.11442	6.05792
TRITD5Bv1G162560.1	0.114335	6.06243
TRITD4Av1G209700.1	0.114244	6.06728
TRITD4Av1G236300.1	0.114194	6.0699
TRITD7Bv1G060550.4	0.114177	6.07083
TRITD7Av1G249170.1	0.114098	6.07504
TRITD4Bv1G192160.1	0.114049	6.07764
TRITD1Bv1G054110.1	0.113906	6.08528
TRITD4Av1G155930.2	0.113726	6.0949
TRITD7Bv1G122070.1	0.113322	6.11662
TRITD4Av1G256700.1	0.113283	6.11872
TRITD7Av1G275240.1	0.113257	6.12013
TRITD3Av1G179270.1	0.113245	6.1208
TRITD3Bv1G166840.1	0.113016	6.13318
TRITD6Bv1G005450.7	0.112857	6.14181
TRITD2Av1G294770.1	0.112655	6.15285
TRITD2Bv1G235530.1	0.112595	6.15613
TRITD6Av1G160160.1	0.112567	6.15766
TRITD4Bv1G001370.1	0.112469	6.16301
TRITD4Av1G262640.1	0.112419	6.16573
TRITD4Bv1G005230.2	0.112295	6.17257
TRITD5Av1G044340.3	0.112288	6.17295
TRITD3Av1G020720.1	0.112273	6.17374
TRITD4Av1G194410.2	0.112212	6.17713
TRITD4Av1G260560.4	0.112181	6.17881
TRITD0Uv1G024600.1	0.112134	6.18143
TRITD6Av1G001160.2	0.112051	6.18599
TRITD1Av1G205580.2	0.111981	6.18988
TRITD6Bv1G010770.1	0.111693	6.20582
TRITD4Av1G222430.1	0.111612	6.21034
TRITD5Bv1G185680.1	0.111421	6.22098
TRITD5Bv1G180100.1	0.111421	6.22098
TRITD5Bv1G198140.1	0.111224	6.232
TRITD4Bv1G136790.2	0.111192	6.2338
TRITD7Bv1G086130.1	0.111094	6.23928
TRITD7Av1G032020.1	0.111089	6.23955
TRITD0Uv1G034150.1	0.110873	6.25171
TRITD7Bv1G086120.1	0.110737	6.25941
TRITD4Av1G005870.2	0.110708	6.26102
TRITD3Bv1G216290.1	0.110679	6.2627
TRITD5Bv1G250290.1	0.110616	6.26625
TRITD1Bv1G022220.2	0.110566	6.26909
TRITD2Bv1G192020.1	0.110308	6.28373
TRITD6Av1G136030.1	0.110286	6.28502
TRITD7Av1G280050.1	0.110234	6.28794
TRITD4Bv1G198590.1	0.11021	6.28936
TRITD1Av1G218060.1	0.110146	6.29301
TRITD6Av1G040240.1	0.110039	6.29908
TRITD0Uv1G059270.4	0.110028	6.29972
TRITD5Bv1G181260.1	0.110017	6.30037
TRITD6Bv1G225410.1	0.109997	6.30154
TRITD4Bv1G072750.1	0.109831	6.31103
TRITD5Av1G171350.1	0.109791	6.31335
TRITD5Bv1G191970.4	0.10945	6.33298
TRITD6Av1G138630.1	0.10931	6.3411
TRITD4Av1G242580.2	0.109217	6.34648
TRITD5Bv1G181300.3	0.109096	6.35355
TRITD5Bv1G252790.1	0.109041	6.35676
TRITD2Bv1G097730.1	0.109012	6.35843
TRITD5Bv1G038710.1	0.108809	6.37032
TRITD5Bv1G107290.3	0.108792	6.37132
TRITD3Av1G196600.2	0.108779	6.37205
TRITD4Av1G201820.2	0.108705	6.37639
TRITD5Bv1G016140.2	0.108679	6.3779
TRITD7Av1G007730.2	0.108673	6.3783
TRITD4Av1G176140.2	0.108619	6.38146
TRITD5Bv1G216810.1	0.108539	6.38619
TRITD0Uv1G049830.1	0.10842	6.39316
TRITD6Av1G206160.1	0.108352	6.39718
TRITD2Bv1G204120.2	0.108309	6.39972
TRITD2Av1G140450.2	0.108302	6.40014
TRITD2Bv1G204060.1	0.108217	6.40517
TRITD5Av1G198400.1	0.108143	6.40955
TRITD6Bv1G173730.1	0.108032	6.41614
TRITD4Bv1G032890.1	0.107967	6.41996
TRITD5Av1G150380.1	0.107961	6.42036
TRITD6Bv1G130380.1	0.107784	6.43089
TRITD7Bv1G146480.1	0.107744	6.43326
TRITD3Av1G008300.1	0.107707	6.43547
TRITD2Av1G015810.2	0.107338	6.45759
TRITD5Av1G224200.1	0.107336	6.45771
TRITD5Bv1G097630.2	0.107164	6.46809
TRITD1Av1G224830.1	0.107104	6.47173
TRITD3Av1G006080.1	0.106827	6.48848
TRITD6Bv1G030090.2	0.106795	6.49045
TRITD4Av1G055670.1	0.106785	6.49104
TRITD1Bv1G122850.1	0.106679	6.49753
TRITD7Av1G205850.1	0.106596	6.50256
TRITD5Av1G152000.3	0.106593	6.50276
TRITD1Bv1G012040.1	0.106592	6.50282
TRITD5Av1G107750.1	0.106434	6.51244
TRITD2Bv1G085850.1	0.106214	6.52598
TRITD5Av1G189370.2	0.106212	6.5261
TRITD5Bv1G110810.1	0.106182	6.52794
TRITD5Bv1G068990.1	0.106163	6.52908
TRITD4Av1G204470.6	0.106127	6.5313
TRITD7Bv1G017280.1	0.106076	6.53444
TRITD5Av1G141530.2	0.106057	6.53561
TRITD1Bv1G008190.1	0.106034	6.53701
TRITD4Av1G211600.1	0.105878	6.54664
TRITD5Av1G253960.1	0.105851	6.54835
TRITD5Av1G178480.1	0.105668	6.5597
TRITD5Bv1G067200.1	0.10563	6.56202
TRITD1Bv1G134650.1	0.105385	6.57726
TRITD6Bv1G086610.1	0.105293	6.58303
TRITD4Av1G145050.1	0.105221	6.58751
TRITD7Av1G192070.4	0.105081	6.59632
TRITD2Bv1G087670.1	0.105052	6.59815
TRITD4Bv1G168850.1	0.105039	6.59893
TRITD6Bv1G145950.1	0.105	6.60137
TRITD6Av1G004050.1	0.104998	6.60153
TRITD2Av1G294760.1	0.104986	6.6023
TRITD2Bv1G170390.1	0.104918	6.60654
TRITD5Av1G189340.1	0.104789	6.61469
TRITD5Bv1G227360.2	0.104751	6.61707
TRITD6Bv1G011380.1	0.104729	6.6185
TRITD6Bv1G037850.2	0.104573	6.62837
TRITD7Bv1G207310.1	0.10446	6.63554
TRITD5Bv1G173280.1	0.10446	6.63555
TRITD1Bv1G010280.1	0.104404	6.63909
TRITD7Av1G019090.3	0.104369	6.64129
TRITD3Bv1G136510.2	0.104225	6.65051
TRITD6Bv1G223170.1	0.104	6.66487
TRITD3Bv1G146200.1	0.103968	6.6669
TRITD6Bv1G196180.1	0.1034	6.70356
TRITD7Av1G010110.1	0.103388	6.70431
TRITD4Bv1G169540.1	0.103372	6.70535
TRITD2Bv1G157780.1	0.103322	6.70859
TRITD6Av1G216290.1	0.103289	6.71078
TRITD7Av1G019200.1	0.103281	6.71126
TRITD4Bv1G030380.2	0.103251	6.71321
TRITD5Av1G119400.1	0.103216	6.71553
TRITD3Bv1G276260.11	0.103161	6.71907
TRITD6Bv1G227640.2	0.103126	6.72137
TRITD3Bv1G008670.1	0.103118	6.72189
TRITD0Uv1G008110.1	0.103075	6.72467
TRITD3Av1G219910.1	0.10307	6.72498
TRITD2Av1G250520.1	0.102961	6.73211
TRITD0Uv1G024590.1	0.102758	6.74541
TRITD4Bv1G169390.1	0.102757	6.74553
TRITD2Av1G259440.4	0.102735	6.74693
TRITD3Av1G257450.1	0.102709	6.74867
TRITD1Av1G141440.2	0.10267	6.75124
TRITD2Bv1G256740.2	0.102648	6.75269
TRITD2Av1G066120.1	0.102614	6.75492
TRITD3Bv1G010700.1	0.102595	6.75618
TRITD6Bv1G218210.2	0.102573	6.75761
TRITD0Uv1G023350.4	0.102483	6.76351
TRITD6Av1G216230.1	0.102449	6.7658
TRITD4Bv1G034090.2	0.102428	6.76715
TRITD7Av1G023900.1	0.102416	6.76798
TRITD3Av1G065080.1	0.102384	6.7701
TRITD2Bv1G003800.3	0.102365	6.77135
TRITD4Av1G167980.1	0.102325	6.77395
TRITD6Av1G141120.1	0.102238	6.77971
TRITD2Bv1G162920.1	0.102115	6.78792
TRITD7Av1G197860.1	0.102089	6.78964
TRITD2Bv1G251380.1	0.101929	6.80026
TRITD4Av1G064540.1	0.101917	6.80108
TRITD5Bv1G225370.1	0.101895	6.80253
TRITD5Bv1G098840.1	0.101715	6.8146
TRITD6Av1G001150.4	0.10171	6.81497
TRITD2Bv1G264280.3	0.10169	6.81629
TRITD5Bv1G144450.2	0.101591	6.82293
TRITD3Av1G018590.3	0.101561	6.82492
TRITD2Bv1G237180.1	0.101301	6.84243
TRITD7Av1G259420.1	0.101287	6.84339
TRITD4Bv1G194050.2	0.101284	6.84359
TRITD7Bv1G176040.1	0.101273	6.84434
TRITD5Av1G245700.4	0.101255	6.84553
TRITD3Av1G203460.1	0.101186	6.8502
TRITD5Bv1G181270.1	0.101093	6.8565
TRITD7Bv1G056260.1	0.101018	6.86163
TRITD2Av1G186230.2	0.100986	6.86377
TRITD1Bv1G161230.1	0.100983	6.86403
TRITD7Av1G086020.3	0.100939	6.86699
TRITD1Bv1G078070.1	0.10067	6.88533
TRITD4Av1G222880.1	0.100629	6.88811
TRITD0Uv1G039640.2	0.100623	6.88852
TRITD2Av1G260090.1	0.100526	6.89522
TRITD5Av1G049930.1	0.100505	6.89668
TRITD5Bv1G248960.2	0.100428	6.90194
TRITD2Av1G235660.2	0.100336	6.90828
TRITD4Bv1G018970.1	0.100324	6.90907
TRITD7Av1G272910.4	0.100148	6.92125
TRITD1Bv1G008270.1	0.100128	6.9226
TRITD2Av1G043590.1	0.100113	6.92368
TRITD3Bv1G273410.1	0.100018	6.93023
TRITD4Av1G173200.1	0.0999737	6.93329
TRITD5Av1G126010.1	0.0998557	6.94149
TRITD7Av1G098580.1	0.0998177	6.94413
TRITD3Av1G230520.1	0.0997071	6.95183
TRITD1Av1G093770.1	0.0996224	6.95775
TRITD7Bv1G005240.1	0.0995914	6.95991
TRITD3Bv1G250500.2	0.0995713	6.96132
TRITD0Uv1G100990.2	0.0995507	6.96276
TRITD6Av1G153690.3	0.0995446	6.96318
TRITD5Bv1G001070.3	0.0995423	6.96334
TRITD6Bv1G008160.1	0.0994771	6.96791
TRITD4Av1G256120.4	0.0994421	6.97036
TRITD7Av1G004950.1	0.0993817	6.9746
TRITD2Bv1G002120.1	0.0993557	6.97642
TRITD2Av1G216290.2	0.099324	6.97865
TRITD7Av1G240290.1	0.0992317	6.98514
TRITD7Av1G233580.1	0.0992199	6.98597
TRITD2Av1G004100.1	0.0989194	7.00719
TRITD7Bv1G086090.1	0.0988162	7.01451
TRITD0Uv1G097950.1	0.0987327	7.02044
TRITD1Av1G008690.3	0.098718	7.02149
TRITD3Bv1G152200.5	0.0985158	7.0359
TRITD4Av1G153460.2	0.0984571	7.04009
TRITD3Bv1G271220.3	0.0982928	7.05186
TRITD1Av1G141260.1	0.0982068	7.05804
TRITD7Av1G043930.1	0.0981994	7.05856
TRITD7Av1G043940.1	0.0981431	7.06262
TRITD6Bv1G147170.1	0.0981382	7.06297
TRITD4Av1G012680.1	0.0980609	7.06854
TRITD5Av1G056220.2	0.0979256	7.0783
TRITD1Bv1G001080.1	0.0979118	7.0793
TRITD6Av1G225420.1	0.0978841	7.0813
TRITD1Av1G168940.2	0.0978378	7.08466
TRITD0Uv1G145800.1	0.0978283	7.08534
TRITD3Av1G033470.1	0.0977476	7.09119
TRITD5Bv1G083500.1	0.0977052	7.09427
TRITD4Av1G200830.3	0.0976287	7.09983
TRITD5Bv1G046100.1	0.0976034	7.10167
TRITD4Bv1G180030.1	0.097422	7.11489
TRITD4Bv1G170620.1	0.0973952	7.11685
TRITD3Av1G001590.1	0.0973464	7.12042
TRITD6Bv1G015510.1	0.0973457	7.12047
TRITD3Av1G038390.2	0.0973166	7.1226
TRITD5Av1G098700.1	0.0971498	7.13483
TRITD7Bv1G069250.1	0.0971437	7.13527
TRITD7Bv1G172420.2	0.0971387	7.13564
TRITD1Bv1G115030.3	0.0971198	7.13703
TRITD2Bv1G213460.2	0.0971063	7.13802
TRITD6Bv1G137310.1	0.0970628	7.14122
TRITD2Bv1G003180.2	0.0970213	7.14428
TRITD6Bv1G196170.1	0.0969723	7.14789
TRITD4Av1G211350.3	0.0969478	7.14969
TRITD2Bv1G232970.1	0.0968678	7.1556
TRITD6Av1G055660.1	0.0968239	7.15884
TRITD4Bv1G166190.1	0.0968058	7.16018
TRITD7Bv1G079590.1	0.0966878	7.16892
TRITD2Av1G207010.1	0.0966847	7.16915
TRITD4Bv1G055460.2	0.0966791	7.16956
TRITD5Bv1G181360.1	0.0965244	7.18105
TRITD2Bv1G219690.1	0.0964586	7.18596
TRITD0Uv1G110450.1	0.0963377	7.19497
TRITD1Bv1G135430.1	0.0962979	7.19794
TRITD2Av1G230250.1	0.0962875	7.19872
TRITD5Av1G189330.6	0.0961692	7.20758
TRITD1Bv1G194600.1	0.0961598	7.20828
TRITD0Uv1G057910.1	0.0957872	7.23633
TRITD0Uv1G108330.1	0.0957505	7.2391
TRITD3Av1G031490.1	0.0957083	7.24229
TRITD6Bv1G044600.2	0.0956864	7.24395
TRITD0Uv1G055210.3	0.0956754	7.24478
TRITD5Av1G258220.1	0.0956442	7.24714
TRITD3Av1G008390.1	0.0955175	7.25676
TRITD4Bv1G032960.1	0.0954305	7.26337
TRITD6Av1G225130.7	0.095288	7.27423
TRITD7Bv1G225070.1	0.0952231	7.27919
TRITD0Uv1G054110.1	0.0951284	7.28644
TRITD6Bv1G055640.1	0.0950562	7.29197
TRITD7Bv1G023500.1	0.0950537	7.29216
TRITD5Av1G198030.1	0.0950503	7.29242
TRITD6Av1G082910.3	0.0950447	7.29285
TRITD3Bv1G006050.2	0.0950337	7.2937
TRITD0Uv1G105390.1	0.0949247	7.30207
TRITD7Av1G257170.1	0.0949113	7.3031
TRITD7Bv1G146350.1	0.0948854	7.3051
TRITD1Av1G009680.1	0.0947871	7.31267
TRITD2Bv1G007730.1	0.0947583	7.31489
TRITD2Bv1G218890.1	0.0947019	7.31925
TRITD5Bv1G175470.1	0.0946969	7.31964
TRITD6Bv1G175790.1	0.0946892	7.32023
TRITD3Bv1G104780.1	0.0946081	7.32651
TRITD4Av1G201300.1	0.0945207	7.33329
TRITD3Bv1G019190.1	0.0943821	7.34405
TRITD5Av1G161410.1	0.094346	7.34687
TRITD2Av1G280710.2	0.0942138	7.35717
TRITD2Bv1G219820.1	0.0941863	7.35932
TRITD7Av1G001500.1	0.0941541	7.36184
TRITD7Av1G003960.2	0.0941486	7.36227
TRITD3Bv1G024040.1	0.0941378	7.36311
TRITD4Bv1G194540.2	0.094124	7.36419
TRITD4Bv1G030390.1	0.093906	7.38128
TRITD0Uv1G059060.2	0.093891	7.38247
TRITD5Bv1G094040.2	0.0938615	7.38479
TRITD0Uv1G034830.1	0.0937764	7.39149
TRITD5Av1G199020.1	0.0937513	7.39346
TRITD3Bv1G081140.1	0.0937371	7.39459
TRITD5Av1G140390.1	0.0937082	7.39687
TRITD3Bv1G027480.6	0.0936828	7.39888
TRITD3Av1G270340.1	0.0936619	7.40053
TRITD5Bv1G078230.2	0.0934952	7.41372
TRITD7Av1G189220.1	0.0934717	7.41559
TRITD2Bv1G223490.1	0.0933179	7.42781
TRITD4Bv1G146060.1	0.0933159	7.42797
TRITD5Bv1G120830.2	0.0932467	7.43348
TRITD3Bv1G042850.1	0.0932353	7.43439
TRITD2Bv1G227490.1	0.0932064	7.43669
TRITD0Uv1G126520.1	0.0931457	7.44154
TRITD5Bv1G099240.2	0.0929729	7.45537
TRITD4Bv1G178360.1	0.092859	7.46451
TRITD4Av1G263840.1	0.0928016	7.46913
TRITD3Av1G266540.1	0.0927483	7.47342
TRITD6Av1G226460.1	0.092744	7.47377
TRITD7Bv1G194010.1	0.0927232	7.47545
TRITD6Bv1G214980.1	0.092694	7.4778
TRITD3Av1G150270.2	0.0926454	7.48173
TRITD4Av1G255510.6	0.0925788	7.48711
TRITD3Bv1G024420.1	0.0925478	7.48961
TRITD5Bv1G077010.1	0.0925336	7.49076
TRITD2Av1G231540.1	0.0923879	7.50258
TRITD5Av1G189240.3	0.0923788	7.50331
TRITD7Av1G024090.2	0.0923411	7.50638
TRITD5Bv1G218120.1	0.0923122	7.50873
TRITD4Av1G249260.1	0.0923078	7.50908
TRITD5Bv1G130180.1	0.0922457	7.51414
TRITD3Bv1G235530.1	0.0922383	7.51474
TRITD6Av1G007560.1	0.0921824	7.5193
TRITD6Av1G007200.1	0.0921483	7.52208
TRITD5Av1G148020.1	0.0921357	7.52311
TRITD2Av1G284280.4	0.0920571	7.52954
TRITD3Bv1G274630.1	0.0920566	7.52958
TRITD7Bv1G213970.1	0.0919345	7.53958
TRITD5Bv1G197370.2	0.0918864	7.54352
TRITD2Av1G008160.2	0.0918691	7.54495
TRITD5Bv1G251210.1	0.0917683	7.55323
TRITD5Av1G113040.1	0.0917253	7.55677
TRITD5Av1G001070.1	0.0916606	7.5621
TRITD7Av1G000500.1	0.0916601	7.56215
TRITD5Bv1G171610.2	0.0916292	7.5647
TRITD3Av1G044670.4	0.0915623	7.57022
TRITD4Av1G036200.2	0.0915545	7.57087
TRITD2Bv1G028440.1	0.0914093	7.58289
TRITD7Av1G258320.1	0.0914045	7.58329
TRITD4Bv1G056290.2	0.0913477	7.58801
TRITD1Av1G203640.1	0.091304	7.59164
TRITD6Bv1G140560.1	0.0912808	7.59357
TRITD6Bv1G132060.1	0.091225	7.59822
TRITD4Av1G005220.2	0.0911833	7.60169
TRITD5Bv1G252550.2	0.0911294	7.60618
TRITD5Av1G200050.1	0.0911262	7.60646
TRITD2Av1G088840.1	0.0911164	7.60728
TRITD2Bv1G002860.1	0.0910858	7.60983
TRITD7Bv1G125350.1	0.0910698	7.61117
TRITD7Bv1G057510.1	0.0910688	7.61125
TRITD7Bv1G000540.5	0.0909965	7.6173
TRITD5Bv1G181340.2	0.0908398	7.63044
TRITD0Uv1G016490.1	0.0908359	7.63076
TRITD7Bv1G004460.1	0.0907763	7.63578
TRITD4Av1G173170.1	0.090776	7.6358
TRITD2Av1G026820.1	0.0907117	7.64121
TRITD4Av1G255450.1	0.0907008	7.64213
TRITD7Av1G201310.1	0.0906578	7.64576
TRITD4Bv1G167960.2	0.090615	7.64937
TRITD5Bv1G241770.3	0.0906147	7.64939
TRITD2Av1G002610.1	0.0904826	7.66056
TRITD5Av1G219230.2	0.0904608	7.66241
TRITD1Bv1G038160.1	0.0904183	7.66601
TRITD6Bv1G154920.1	0.0904094	7.66676
TRITD2Av1G075030.2	0.0903778	7.66944
TRITD0Uv1G123980.1	0.090319	7.67443
TRITD3Av1G164850.1	0.0903051	7.67562
TRITD2Bv1G175480.1	0.0902823	7.67755
TRITD7Av1G280830.1	0.0901876	7.68562
TRITD1Bv1G052170.1	0.0901014	7.69297
TRITD5Av1G119960.7	0.0900902	7.69392
TRITD3Av1G009890.1	0.0900074	7.701
TRITD4Av1G212510.1	0.0899607	7.705
TRITD4Bv1G054970.1	0.0899473	7.70615
TRITD5Bv1G180640.1	0.0898712	7.71267
TRITD1Av1G185810.1	0.089819	7.71715
TRITD7Bv1G040310.2	0.0896856	7.72863
TRITD3Bv1G030670.2	0.0896595	7.73088
TRITD5Av1G189280.1	0.0895985	7.73615
TRITD6Av1G221400.2	0.0895383	7.74135
TRITD1Bv1G178150.1	0.089534	7.74172
TRITD3Av1G014310.4	0.0894434	7.74956
TRITD6Av1G150760.1	0.0893886	7.75432
TRITD5Av1G207580.1	0.089384	7.75471
TRITD4Av1G151870.1	0.0893447	7.75813
TRITD3Bv1G255180.5	0.0893132	7.76086
TRITD7Bv1G161160.1	0.0892928	7.76263
TRITD4Av1G000520.1	0.089252	7.76619
TRITD3Bv1G160350.1	0.0891829	7.7722
TRITD2Bv1G176180.1	0.0891824	7.77224
TRITD5Av1G170950.1	0.0891632	7.77391
TRITD7Bv1G021610.1	0.0891528	7.77482
TRITD2Bv1G183440.1	0.0890559	7.78328
TRITD6Bv1G086600.2	0.0889571	7.79193
TRITD6Av1G215890.1	0.0889402	7.79341
TRITD5Bv1G252450.1	0.0888738	7.79923
TRITD1Bv1G224910.2	0.0888164	7.80427
TRITD6Av1G155200.2	0.0887981	7.80588
TRITD2Av1G016530.3	0.0887198	7.81276
TRITD3Av1G179200.1	0.0887189	7.81285
TRITD2Bv1G260720.3	0.0886499	7.81892
TRITD6Bv1G053610.2	0.0885906	7.82416
TRITD2Bv1G183430.1	0.0885207	7.83034
TRITD3Bv1G008060.1	0.0885056	7.83167
TRITD2Av1G252330.1	0.08849	7.83306
TRITD6Bv1G074050.3	0.0884059	7.8405
TRITD7Bv1G228250.1	0.0883751	7.84324
TRITD4Av1G190590.1	0.0883273	7.84748
TRITD5Bv1G137670.1	0.088302	7.84974
TRITD6Bv1G173390.1	0.0882084	7.85806
TRITD3Av1G213530.1	0.0881168	7.86624
TRITD4Av1G149980.4	0.0881153	7.86637
TRITD0Uv1G123110.1	0.088071	7.87032
TRITD5Bv1G109270.3	0.0879313	7.88283
TRITD6Bv1G224100.1	0.0878905	7.88649
TRITD1Av1G028970.1	0.0878837	7.8871
TRITD6Bv1G225150.33	0.0878643	7.88884
TRITD0Uv1G016910.1	0.0878334	7.89162
TRITD7Bv1G181000.1	0.0877947	7.8951
TRITD1Av1G049520.1	0.0877336	7.90059
TRITD5Bv1G130640.2	0.0877068	7.903
TRITD3Bv1G126500.1	0.087652	7.90795
TRITD4Bv1G136930.2	0.0876494	7.90818
TRITD3Av1G020840.3	0.0874987	7.9218
TRITD7Av1G265730.2	0.0874565	7.92562
TRITD3Av1G188520.2	0.0874518	7.92605
TRITD5Bv1G181100.1	0.0874497	7.92624
TRITD3Av1G024090.1	0.0874152	7.92936
TRITD4Bv1G192110.1	0.0873681	7.93364
TRITD4Av1G229790.1	0.0873506	7.93523
TRITD2Av1G187570.1	0.0873121	7.93873
TRITD3Av1G263940.1	0.0872719	7.94238
TRITD6Bv1G156730.1	0.0871258	7.95571
TRITD6Bv1G223210.1	0.0870171	7.96564
TRITD7Bv1G196040.1	0.0869297	7.97365
TRITD6Bv1G193210.2	0.0869065	7.97578
TRITD3Av1G240210.1	0.0868287	7.98293
TRITD5Av1G150180.1	0.0868171	7.98399
TRITD1Bv1G001050.4	0.0867894	7.98654
TRITD7Av1G073100.1	0.0867373	7.99134
TRITD5Av1G027030.2	0.0867	7.99478
TRITD6Bv1G053620.1	0.0866751	7.99707
TRITD7Av1G220420.1	0.0866614	7.99834
TRITD2Av1G009670.1	0.0866571	7.99874
TRITD2Bv1G232460.1	0.0866308	8.00116
TRITD1Av1G007710.1	0.0866272	8.0015
TRITD7Av1G052050.2	0.086569	8.00687
TRITD2Bv1G234020.2	0.0865328	8.01022
TRITD4Bv1G192340.1	0.0864779	8.01531
TRITD3Av1G057290.1	0.0864547	8.01746
TRITD5Bv1G011640.1	0.0864064	8.02195
TRITD2Bv1G131280.1	0.0863371	8.02838
TRITD1Bv1G213960.2	0.086337	8.02839
TRITD4Av1G175430.2	0.0863183	8.03013
TRITD0Uv1G115180.1	0.0862937	8.03242
TRITD3Bv1G270610.1	0.0862819	8.03351
TRITD3Av1G035950.2	0.0861563	8.04523
TRITD2Bv1G248100.1	0.0861549	8.04536
TRITD4Bv1G004080.1	0.0861531	8.04553
TRITD6Av1G157660.1	0.0861308	8.04761
TRITD4Av1G259240.10	0.0860653	8.05374
TRITD3Bv1G047150.1	0.0859938	8.06043
TRITD3Av1G185990.3	0.0859811	8.06163
TRITD7Bv1G132150.1	0.085974	8.06229
TRITD3Av1G009860.1	0.085969	8.06275
TRITD7Av1G269520.1	0.0859515	8.0644
TRITD3Bv1G160310.1	0.0859266	8.06673
TRITD7Av1G024450.1	0.0858756	8.07152
TRITD7Bv1G004890.1	0.0858063	8.07804
TRITD3Bv1G141240.1	0.0856709	8.09081
TRITD3Av1G133410.1	0.0856555	8.09226
TRITD5Av1G188570.1	0.0856095	8.09662
TRITD6Av1G167780.2	0.0855371	8.10347
TRITD0Uv1G044060.1	0.0854247	8.11413
TRITD4Av1G262980.1	0.0854181	8.11476
TRITD4Av1G257520.3	0.0854145	8.1151
TRITD7Bv1G051760.1	0.0853665	8.11966
TRITD7Av1G263050.1	0.0852977	8.12622
TRITD3Bv1G247090.1	0.0852789	8.12801
TRITD6Bv1G046400.1	0.0852306	8.13261
TRITD4Av1G204310.1	0.0852219	8.13344
TRITD3Bv1G073690.1	0.0851714	8.13826
TRITD1Bv1G026440.1	0.0851524	8.14008
TRITD1Av1G221280.1	0.0851349	8.14176
TRITD5Bv1G248230.1	0.0851283	8.14238
TRITD2Bv1G003900.1	0.0850961	8.14547
TRITD2Av1G282880.1	0.0850807	8.14693
TRITD6Av1G002350.2	0.0850617	8.14876
TRITD3Av1G169980.1	0.0849264	8.16174
TRITD1Av1G183240.1	0.0848959	8.16468
TRITD4Bv1G030490.1	0.0848874	8.16549
TRITD5Av1G237490.1	0.0848472	8.16936
TRITD1Bv1G045800.1	0.0848198	8.172
TRITD2Av1G012330.1	0.0847639	8.17739
TRITD5Bv1G251850.1	0.0847244	8.1812
TRITD2Bv1G054220.2	0.0847105	8.18254
TRITD6Av1G210350.1	0.0846915	8.18438
TRITD5Bv1G086070.2	0.0846607	8.18735
TRITD7Bv1G225000.2	0.084622	8.1911
TRITD2Av1G251180.3	0.0844519	8.2076
TRITD6Bv1G170540.1	0.084315	8.22092
TRITD2Bv1G173590.3	0.0842957	8.2228
TRITD6Bv1G173400.1	0.0842746	8.22486
TRITD3Bv1G071890.1	0.0841313	8.23888
TRITD2Av1G196290.1	0.0840914	8.24279
TRITD5Av1G251210.2	0.0840438	8.24745
TRITD7Av1G002760.8	0.0840275	8.24906
TRITD1Av1G117440.1	0.084026	8.2492
TRITD3Bv1G240700.1	0.0840223	8.24956
TRITD7Av1G027480.1	0.0839298	8.25865
TRITD1Bv1G168120.1	0.083881	8.26346
TRITD5Av1G108190.2	0.0838679	8.26475
TRITD0Uv1G036770.1	0.0838088	8.27058
TRITD2Av1G137530.1	0.0837949	8.27195
TRITD2Av1G221150.2	0.0837839	8.27304
TRITD0Uv1G032410.1	0.0837647	8.27493
TRITD4Av1G236800.1	0.0837417	8.2772
TRITD0Uv1G019360.2	0.0836896	8.28236
TRITD4Bv1G003280.1	0.0836893	8.28239
TRITD3Av1G254850.2	0.0836893	8.28239
TRITD5Av1G170840.1	0.0836283	8.28843
TRITD6Av1G181160.3	0.0835148	8.29969
TRITD4Bv1G110990.1	0.0834584	8.3053
TRITD4Bv1G172300.1	0.0834582	8.30532
TRITD3Bv1G278030.15	0.0834327	8.30786
TRITD3Av1G014750.1	0.083367	8.3144
TRITD7Av1G197360.2	0.0831836	8.33274
TRITD4Av1G029490.1	0.0831585	8.33525
TRITD7Bv1G223260.2	0.0830711	8.34402
TRITD1Av1G221270.1	0.0830495	8.34619
TRITD3Av1G221670.1	0.0828245	8.36886
TRITD1Av1G013800.1	0.0827579	8.3756
TRITD0Uv1G065540.3	0.0827505	8.37635
TRITD6Av1G212850.5	0.0826844	8.38304
TRITD5Av1G157360.1	0.0825463	8.39707
TRITD1Bv1G205560.1	0.0825365	8.39807
TRITD5Bv1G253340.8	0.0824922	8.40258
TRITD3Bv1G237800.1	0.0824569	8.40617
TRITD4Bv1G208130.1	0.0824546	8.40641
TRITD7Bv1G023510.2	0.0824376	8.40814
TRITD2Bv1G251330.1	0.0824226	8.40968
TRITD4Av1G260880.1	0.0824149	8.41046
TRITD4Bv1G062210.1	0.0824031	8.41167
TRITD6Bv1G016850.1	0.0823895	8.41305
TRITD5Bv1G152370.3	0.0823572	8.41636
TRITD4Bv1G041870.1	0.0823548	8.4166
TRITD7Bv1G069640.1	0.082349	8.41718
TRITD6Av1G168560.1	0.082348	8.41729
TRITD6Bv1G005460.2	0.0823323	8.4189
TRITD3Av1G153950.1	0.0822566	8.42665
TRITD3Av1G253610.1	0.0821993	8.43252
TRITD5Av1G158670.1	0.0819715	8.45595
TRITD0Uv1G044170.2	0.0819337	8.45986
TRITD1Bv1G189880.3	0.0819305	8.46018
TRITD2Bv1G037620.1	0.0819126	8.46203
TRITD2Av1G251190.1	0.0818291	8.47067
TRITD1Av1G231030.1	0.0818135	8.47228
TRITD7Av1G237610.1	0.0817879	8.47494
TRITD2Bv1G197230.1	0.0817803	8.47573
TRITD6Bv1G085760.1	0.0817399	8.47992
TRITD5Av1G156840.1	0.081608	8.49361
TRITD3Bv1G169300.2	0.08159	8.4955
TRITD2Bv1G256700.1	0.0815649	8.4981
TRITD6Bv1G053420.1	0.08154	8.50071
TRITD7Av1G152460.1	0.0814869	8.50624
TRITD5Bv1G077820.2	0.0814748	8.50751
TRITD2Av1G204740.5	0.0814428	8.51084
TRITD2Av1G178210.2	0.0813771	8.51772
TRITD6Bv1G203050.1	0.081268	8.52915
TRITD5Bv1G041480.1	0.08123	8.53315
TRITD5Bv1G006240.1	0.0812232	8.53385
TRITD2Av1G080810.1	0.0811801	8.53839
TRITD5Bv1G081310.1	0.0811673	8.53974
TRITD5Av1G130610.5	0.0811637	8.54012
TRITD6Av1G150850.2	0.0811029	8.54651
TRITD7Av1G165050.1	0.0810454	8.55258
TRITD4Bv1G004530.2	0.0809925	8.55816
TRITD5Av1G258100.1	0.0809472	8.56295
TRITD1Av1G227040.1	0.080942	8.56351
TRITD3Av1G183920.2	0.080938	8.56393
TRITD6Av1G073480.1	0.0809221	8.56562
TRITD1Av1G182600.2	0.0808582	8.57238
TRITD3Av1G013710.1	0.0808137	8.5771
TRITD1Av1G202170.1	0.0807939	8.5792
TRITD4Av1G262220.1	0.0807751	8.5812
TRITD0Uv1G116760.1	0.0807662	8.58215
TRITD4Bv1G047300.1	0.080667	8.59269
TRITD3Av1G141400.1	0.0806536	8.59412
TRITD6Av1G206960.3	0.0806088	8.5989
TRITD6Bv1G229160.1	0.0805886	8.60105
TRITD3Bv1G270640.1	0.0804746	8.61325
TRITD0Uv1G046500.1	0.0804415	8.61679
TRITD3Bv1G196160.1	0.0804341	8.61758
TRITD2Av1G006100.2	0.08031	8.63089
TRITD6Bv1G137280.1	0.0802875	8.63332
TRITD7Av1G024040.1	0.0802704	8.63516
TRITD6Bv1G156370.1	0.0802622	8.63603
TRITD3Bv1G234650.2	0.0802414	8.63828
TRITD3Bv1G210330.1	0.080188	8.64403
TRITD4Av1G000360.1	0.0801672	8.64627
TRITD1Bv1G128430.1	0.0800956	8.65399
TRITD4Av1G031660.1	0.0800233	8.66181
TRITD6Av1G129180.2	0.0799855	8.66591
TRITD7Av1G231610.2	0.079969	8.6677
TRITD3Bv1G239720.1	0.0799632	8.66833
TRITD2Bv1G222580.1	0.0799189	8.67313
TRITD4Av1G060940.1	0.0798944	8.67579
TRITD7Av1G250500.1	0.0798518	8.68042
TRITD3Av1G219970.1	0.0798034	8.68568
TRITD2Bv1G212960.1	0.0797663	8.68973
TRITD4Av1G050610.1	0.0797604	8.69037
TRITD5Av1G098860.1	0.0797183	8.69496
TRITD1Bv1G159930.2	0.0797124	8.6956
TRITD5Av1G255730.1	0.0795975	8.70815
TRITD2Bv1G187590.2	0.0795225	8.71636
TRITD5Av1G113500.2	0.0794927	8.71963
TRITD2Bv1G080340.4	0.07947	8.72212
TRITD4Bv1G201630.1	0.079279	8.74313
TRITD4Bv1G198960.2	0.0791814	8.75392
TRITD7Bv1G209760.1	0.0791806	8.754
TRITD6Bv1G178670.1	0.0791441	8.75803
TRITD3Av1G223020.1	0.0790985	8.76309
TRITD6Bv1G214090.1	0.0790913	8.76389
TRITD5Av1G006690.1	0.0790828	8.76483
TRITD2Bv1G078550.1	0.0790747	8.76573
TRITD3Bv1G053030.2	0.0790529	8.76814
TRITD5Bv1G139360.1	0.0790523	8.7682
TRITD7Av1G032030.1	0.0790212	8.77166
TRITD6Av1G173110.1	0.0789937	8.77471
TRITD4Bv1G134650.1	0.0789563	8.77887
TRITD5Av1G193020.2	0.078935	8.78124
TRITD5Av1G194050.1	0.0789231	8.78257
TRITD2Bv1G096390.3	0.0788572	8.7899
TRITD3Av1G177680.1	0.0788017	8.7961
TRITD5Bv1G109490.1	0.0787362	8.80341
TRITD6Bv1G128660.2	0.078712	8.80612
TRITD2Av1G280050.1	0.078691	8.80847
TRITD6Bv1G063440.3	0.0786527	8.81276
TRITD7Bv1G041240.1	0.0786218	8.81622
TRITD5Av1G141440.2	0.0784696	8.83332
TRITD7Bv1G134420.1	0.0784555	8.83491
TRITD2Av1G221170.2	0.0784476	8.8358
TRITD4Bv1G143340.1	0.0784002	8.84114
TRITD0Uv1G020240.2	0.0783854	8.84281
TRITD1Bv1G011090.2	0.0783697	8.84458
TRITD5Bv1G247970.1	0.078295	8.85302
TRITD7Av1G264230.5	0.0782843	8.85423
TRITD4Av1G259180.1	0.0782426	8.85895
TRITD4Av1G004670.1	0.0782236	8.8611
TRITD2Bv1G230270.2	0.0782057	8.86313
TRITD4Av1G002230.1	0.0781835	8.86564
TRITD2Bv1G017950.1	0.0781467	8.86982
TRITD2Bv1G080570.1	0.0780755	8.87791
TRITD1Bv1G020840.3	0.0780293	8.88316
TRITD2Bv1G057420.2	0.0780151	8.88478
TRITD3Av1G006100.1	0.0780016	8.88632
TRITD1Bv1G138420.1	0.0779962	8.88693
TRITD7Bv1G056200.1	0.0779566	8.89145
TRITD6Av1G212210.1	0.0779308	8.8944
TRITD2Av1G151920.2	0.0779166	8.89601
TRITD3Bv1G178960.1	0.0778787	8.90035
TRITD5Bv1G154060.2	0.0778433	8.9044
TRITD3Av1G269740.3	0.0778108	8.90811
TRITD2Av1G293390.2	0.0777888	8.91063
TRITD4Av1G255410.1	0.0777584	8.91411
TRITD3Bv1G039960.1	0.0776991	8.92092
TRITD1Bv1G218960.1	0.0776769	8.92347
TRITD5Av1G013590.1	0.0776764	8.92353
TRITD5Av1G193030.1	0.0776405	8.92765
TRITD4Bv1G151070.2	0.0775705	8.93571
TRITD4Av1G246540.1	0.0775099	8.9427
TRITD4Bv1G192210.1	0.0775035	8.94343
TRITD2Av1G257560.1	0.077462	8.94823
TRITD4Av1G200700.1	0.0774566	8.94884
TRITD4Bv1G187070.1	0.07742	8.95307
TRITD5Bv1G242600.2	0.0773816	8.95752
TRITD5Bv1G140170.1	0.077325	8.96408
TRITD5Bv1G132500.1	0.0773176	8.96494
TRITD5Av1G182260.1	0.0772557	8.97211
TRITD7Bv1G126020.4	0.0772258	8.97559
TRITD7Bv1G196240.1	0.0771829	8.98058
TRITD2Bv1G029820.2	0.0771781	8.98114
TRITD3Bv1G023730.1	0.0771558	8.98374
TRITD7Av1G082390.1	0.077086	8.99187
TRITD1Bv1G185760.1	0.0770665	8.99414
TRITD4Bv1G198810.3	0.0769696	9.00547
TRITD2Bv1G225420.3	0.0769558	9.00708
TRITD2Bv1G077230.3	0.0769103	9.01241
TRITD4Bv1G172290.1	0.0768942	9.0143
TRITD1Bv1G225130.1	0.0768693	9.01722
TRITD4Bv1G193370.1	0.0768586	9.01847
TRITD3Bv1G168720.2	0.0768162	9.02345
TRITD2Av1G282190.1	0.0766486	9.04319
TRITD5Bv1G185190.1	0.0766466	9.04342
TRITD4Bv1G000040.1	0.0765594	9.05371
TRITD5Av1G010080.1	0.0764946	9.06138
TRITD2Bv1G246390.2	0.0764715	9.06413
TRITD6Bv1G085940.3	0.0764532	9.06629
TRITD1Av1G213980.3	0.0763971	9.07295
TRITD3Bv1G020550.1	0.0763953	9.07317
TRITD5Bv1G198150.1	0.0762289	9.09297
TRITD5Bv1G182690.1	0.0761704	9.09996
TRITD5Bv1G095840.7	0.0761194	9.10605
TRITD5Bv1G161590.1	0.0761092	9.10728
TRITD5Av1G219270.5	0.0760807	9.11069
TRITD0Uv1G059840.4	0.0760794	9.11084
TRITD3Av1G226240.1	0.0760312	9.11662
TRITD3Bv1G157240.2	0.0760116	9.11896
TRITD3Av1G177670.1	0.0759942	9.12106
TRITD1Bv1G154350.1	0.0759829	9.12241
TRITD2Av1G294040.1	0.0759545	9.12582
TRITD5Bv1G155680.2	0.0759537	9.12592
TRITD7Av1G263720.1	0.0759455	9.12691
TRITD4Bv1G127580.1	0.0759173	9.13029
TRITD6Bv1G081020.1	0.0759145	9.13063
TRITD7Bv1G159470.1	0.0759062	9.13162
TRITD2Bv1G155220.1	0.0759011	9.13225
TRITD2Av1G016390.2	0.0758698	9.13601
TRITD2Av1G263010.1	0.0758629	9.13684
TRITD6Bv1G193590.2	0.0758421	9.13935
TRITD2Bv1G007750.3	0.0758193	9.1421
TRITD5Av1G228540.2	0.0758023	9.14414
TRITD5Av1G222300.3	0.0757861	9.1461
TRITD6Bv1G203500.3	0.0757628	9.14891
TRITD6Av1G225840.2	0.0757405	9.15161
TRITD2Bv1G042660.1	0.0757312	9.15273
TRITD3Bv1G277970.1	0.0757163	9.15452
TRITD4Av1G165680.1	0.0756816	9.15873
TRITD6Bv1G038990.1	0.0756452	9.16314
TRITD7Bv1G086060.1	0.0756283	9.16519
TRITD6Av1G216700.2	0.0756188	9.16634
TRITD5Bv1G027570.1	0.0755498	9.17471
TRITD1Bv1G221820.1	0.0755498	9.17471
TRITD2Av1G176620.4	0.0754802	9.18316
TRITD2Bv1G128350.1	0.0754497	9.18688
TRITD5Bv1G253680.1	0.0754011	9.1928
TRITD4Bv1G039590.1	0.0753435	9.19983
TRITD2Av1G289920.1	0.0753117	9.20371
TRITD2Av1G294050.1	0.0751393	9.22483
TRITD1Bv1G058580.1	0.0750958	9.23017
TRITD7Av1G207340.1	0.0750782	9.23234
TRITD0Uv1G110500.1	0.0750571	9.23493
TRITD1Av1G030230.2	0.0750231	9.23911
TRITD6Av1G184450.1	0.0749919	9.24296
TRITD1Av1G092190.1	0.0749882	9.24342
TRITD7Bv1G231520.2	0.0749509	9.24802
TRITD2Av1G099140.3	0.0749417	9.24915
TRITD5Av1G255750.1	0.0749362	9.24983
TRITD7Av1G205310.2	0.0749093	9.25315
TRITD7Bv1G046230.1	0.0748872	9.25588
TRITD1Bv1G202730.2	0.0748739	9.25753
TRITD6Av1G172560.1	0.0748036	9.26623
TRITD0Uv1G003580.3	0.074789	9.26804
TRITD4Av1G178480.1	0.0747797	9.26919
TRITD4Av1G261930.1	0.0747666	9.27081
TRITD3Av1G172090.4	0.0747362	9.27458
TRITD5Bv1G013090.1	0.0746919	9.28009
TRITD2Av1G188270.10	0.0746879	9.28058
TRITD1Av1G185340.1	0.0746845	9.281
TRITD3Av1G166400.1	0.0746243	9.2885
TRITD6Bv1G179630.2	0.0745602	9.29647
TRITD4Av1G178490.1	0.0745372	9.29934
TRITD0Uv1G117230.1	0.0745137	9.30228
TRITD2Av1G286610.1	0.0745092	9.30284
TRITD2Av1G180750.1	0.0745043	9.30345
TRITD2Bv1G002380.3	0.0744915	9.30505
TRITD2Bv1G000750.2	0.0744624	9.30869
TRITD0Uv1G104740.1	0.0744267	9.31315
TRITD3Av1G045960.1	0.0743811	9.31887
TRITD6Bv1G046390.4	0.0743659	9.32077
TRITD0Uv1G045830.3	0.0743605	9.32144
TRITD6Av1G161730.2	0.0742967	9.32944
TRITD6Av1G166970.1	0.0742917	9.33007
TRITD4Bv1G142890.2	0.0742816	9.33134
TRITD5Bv1G149570.1	0.0742377	9.33686
TRITD2Av1G222370.1	0.0742165	9.33952
TRITD3Bv1G209680.1	0.0741887	9.34303
TRITD7Av1G205560.1	0.0741833	9.34371
TRITD1Bv1G185400.2	0.0741344	9.34987
TRITD2Bv1G221670.1	0.0741148	9.35234
TRITD3Av1G250050.3	0.074084	9.35623
TRITD4Av1G002490.1	0.0740477	9.36082
TRITD1Av1G229440.3	0.0740025	9.36654
TRITD4Av1G149350.2	0.0739836	9.36893
TRITD6Av1G220960.3	0.0739772	9.36974
TRITD0Uv1G130690.1	0.0739666	9.37108
TRITD2Av1G292760.1	0.0739378	9.37473
TRITD7Av1G090940.1	0.0738998	9.37956
TRITD2Av1G010440.4	0.0738892	9.38089
TRITD5Bv1G181390.1	0.0738838	9.38158
TRITD7Bv1G225300.12	0.0738618	9.38438
TRITD5Bv1G005530.8	0.0738284	9.38863
TRITD3Av1G183980.1	0.0738261	9.38891
TRITD2Av1G206730.2	0.073797	9.39262
TRITD5Bv1G015740.2	0.0737402	9.39985
TRITD2Bv1G146410.1	0.0737186	9.40261
TRITD6Bv1G137540.1	0.0736972	9.40534
TRITD7Bv1G000030.17	0.0736746	9.40822
TRITD1Bv1G128250.1	0.0736728	9.40845
TRITD4Bv1G015000.1	0.0736405	9.41258
TRITD3Bv1G277990.1	0.0736129	9.41611
TRITD7Av1G260130.1	0.0735977	9.41806
TRITD2Av1G279710.2	0.0735848	9.41971
TRITD1Av1G145800.2	0.0734956	9.43114
TRITD1Av1G017620.2	0.0734946	9.43126
TRITD3Bv1G193040.1	0.0734683	9.43465
TRITD1Av1G015610.1	0.0734512	9.43684
TRITD6Bv1G098610.1	0.0733882	9.44494
TRITD3Av1G146350.1	0.0733115	9.45482
TRITD4Bv1G118870.1	0.0732615	9.46128
TRITD2Av1G008230.1	0.0731958	9.46976
TRITD2Bv1G013100.1	0.073158	9.47466
TRITD4Av1G241270.1	0.073153	9.47531
TRITD0Uv1G097740.1	0.0731291	9.47841
TRITD7Bv1G116560.1	0.0730794	9.48486
TRITD2Bv1G122630.1	0.073058	9.48763
TRITD7Bv1G171140.1	0.073028	9.49152
TRITD3Bv1G149610.1	0.0730222	9.49227
TRITD4Av1G061820.1	0.0730136	9.4934
TRITD4Av1G201560.2	0.0730093	9.49396
TRITD4Bv1G151100.1	0.0729872	9.49683
TRITD5Bv1G117940.1	0.0729546	9.50108
TRITD1Av1G191640.1	0.0729411	9.50283
TRITD4Bv1G204000.1	0.0729343	9.50372
TRITD1Av1G209560.1	0.0729107	9.50679
TRITD7Bv1G181240.1	0.0729033	9.50777
TRITD6Bv1G206450.3	0.0728889	9.50963
TRITD1Bv1G000890.1	0.0728298	9.51736
TRITD2Av1G148130.2	0.0728198	9.51866
TRITD1Bv1G038220.1	0.0727888	9.52272
TRITD5Av1G012840.3	0.0727489	9.52795
TRITD2Bv1G029870.1	0.0727146	9.53243
TRITD3Bv1G027800.1	0.0727073	9.53339
TRITD3Av1G000130.5	0.0726711	9.53814
TRITD3Av1G280520.7	0.0726605	9.53953
TRITD4Bv1G037210.1	0.0725141	9.5588
TRITD2Av1G084910.3	0.0725	9.56065
TRITD7Bv1G163630.1	0.0724999	9.56066
TRITD2Av1G283170.2	0.0724995	9.56072
TRITD1Av1G227700.1	0.0724888	9.56212
TRITD5Bv1G051770.1	0.0724858	9.56253
TRITD6Bv1G208120.1	0.0724631	9.56551
TRITD7Bv1G194410.1	0.0724562	9.56643
TRITD6Bv1G079910.1	0.0724421	9.5683
TRITD2Bv1G265130.2	0.0724403	9.56853
TRITD7Bv1G205530.1	0.0724396	9.56863
TRITD6Bv1G218220.17	0.0724376	9.56888
TRITD2Bv1G158910.1	0.0724374	9.56892
TRITD2Av1G078670.1	0.0724141	9.572
TRITD7Bv1G108260.1	0.0723657	9.57839
TRITD4Av1G257490.3	0.0723404	9.58175
TRITD4Bv1G047280.4	0.0723136	9.58529
TRITD5Bv1G128680.1	0.0722161	9.59824
TRITD4Av1G175420.2	0.0721146	9.61175
TRITD4Av1G201510.2	0.0721032	9.61327
TRITD2Bv1G240530.1	0.0721006	9.61362
TRITD2Bv1G231880.3	0.0720962	9.6142
TRITD7Bv1G124240.6	0.0720559	9.61957
TRITD5Av1G150200.2	0.0720374	9.62204
TRITD5Bv1G010140.3	0.0719875	9.62872
TRITD2Bv1G034790.1	0.0719316	9.6362
TRITD5Av1G205480.2	0.0719286	9.63661
TRITD5Bv1G224930.2	0.0719224	9.63744
TRITD5Bv1G248490.12	0.0718672	9.64483
TRITD5Bv1G031610.1	0.0718462	9.64766
TRITD3Av1G149490.1	0.0718449	9.64783
TRITD6Av1G001340.3	0.0718413	9.64831
TRITD4Av1G260530.1	0.0718038	9.65335
TRITD4Bv1G011860.1	0.071763	9.65884
TRITD4Av1G201310.1	0.071755	9.65991
TRITD2Bv1G259350.1	0.0717519	9.66033
TRITD6Bv1G214950.1	0.0717357	9.66251
TRITD1Av1G156200.1	0.0716941	9.66812
TRITD2Bv1G008270.1	0.0716738	9.67086
TRITD2Bv1G055390.1	0.0716511	9.67392
TRITD1Av1G145040.1	0.0716504	9.67401
TRITD2Bv1G144910.1	0.0716292	9.67688
TRITD2Bv1G004410.8	0.0716158	9.6787
TRITD1Av1G194730.2	0.0716049	9.68016
TRITD4Bv1G194410.1	0.0715922	9.68188
TRITD5Av1G100320.1	0.071579	9.68366
TRITD2Bv1G157110.6	0.0715716	9.68467
TRITD4Av1G252150.1	0.0715382	9.68918
TRITD4Bv1G044710.1	0.0715236	9.69117
TRITD5Av1G240760.1	0.0715176	9.69199
TRITD7Bv1G171340.1	0.0714657	9.69901
TRITD5Bv1G115700.1	0.0714427	9.70214
TRITD6Bv1G184960.1	0.0714153	9.70587
TRITD7Av1G215380.1	0.0712853	9.72356
TRITD5Bv1G145500.1	0.071248	9.72865
TRITD2Bv1G219800.1	0.07124	9.72975
TRITD4Bv1G036760.2	0.0712264	9.73161
TRITD3Bv1G051790.1	0.0712005	9.73515
TRITD1Bv1G194460.1	0.0711725	9.73898
TRITD7Av1G205480.2	0.0711458	9.74263
TRITD3Bv1G156680.1	0.0710726	9.75267
TRITD6Bv1G047970.2	0.0710622	9.75409
TRITD5Bv1G136580.1	0.0710562	9.75491
TRITD5Av1G083940.1	0.0710472	9.75615
TRITD1Bv1G039500.3	0.0710141	9.76069
TRITD6Bv1G052150.2	0.0710107	9.76117
TRITD4Bv1G049240.1	0.0709777	9.7657
TRITD3Bv1G264450.1	0.0709732	9.76632
TRITD7Bv1G048080.8	0.0709299	9.77229
TRITD3Bv1G022370.1	0.070913	9.77462
TRITD6Bv1G163030.1	0.070913	9.77462
TRITD6Av1G034620.1	0.070893	9.77737
TRITD4Bv1G119170.2	0.0708426	9.78433
TRITD1Av1G228390.2	0.0708331	9.78563
TRITD5Av1G134020.2	0.0707967	9.79067
TRITD7Av1G000470.1	0.0707876	9.79193
TRITD1Bv1G091080.2	0.0707545	9.7965
TRITD1Av1G177800.1	0.0707279	9.8002
TRITD7Bv1G010460.1	0.0706984	9.80428
TRITD6Bv1G053520.3	0.0706558	9.81019
TRITD2Av1G002310.1	0.0706024	9.81762
TRITD1Bv1G124260.2	0.0705702	9.8221
TRITD1Bv1G148410.1	0.0705565	9.824
TRITD2Bv1G252640.1	0.0705331	9.82726
TRITD1Bv1G013500.1	0.0705219	9.82882
TRITD6Av1G199170.2	0.0705104	9.83043
TRITD4Av1G017080.1	0.0705083	9.83072
TRITD4Bv1G058510.1	0.0704722	9.83575
TRITD5Av1G108570.1	0.0703875	9.84759
TRITD6Bv1G208590.1	0.0703777	9.84897
TRITD7Av1G204390.1	0.0703426	9.85388
TRITD2Av1G251140.3	0.0703206	9.85696
TRITD5Bv1G155760.3	0.0702684	9.86428
TRITD3Av1G270290.1	0.0702654	9.8647
TRITD4Bv1G138100.1	0.0702215	9.87087
TRITD3Bv1G209100.1	0.0702105	9.87241
TRITD7Av1G241860.1	0.070179	9.87685
TRITD5Bv1G120000.1	0.0701305	9.88368
TRITD2Bv1G166590.1	0.0701122	9.88625
TRITD1Av1G135450.1	0.0700667	9.89268
TRITD1Bv1G199350.1	0.0700267	9.89833
TRITD5Bv1G236720.1	0.0699801	9.90492
TRITD0Uv1G062260.1	0.0699509	9.90906
TRITD6Av1G193560.1	0.0699263	9.91254
TRITD7Av1G240330.1	0.0699253	9.91268
TRITD3Av1G134030.1	0.0699198	9.91346
TRITD3Av1G246050.1	0.0699178	9.91374
TRITD2Bv1G158420.1	0.069868	9.92081
TRITD5Av1G248110.1	0.069773	9.93432
TRITD5Bv1G163110.2	0.0697537	9.93706
TRITD3Bv1G144890.1	0.0697415	9.9388
TRITD4Bv1G174740.1	0.0697285	9.94066
TRITD4Bv1G044690.1	0.0697104	9.94324
TRITD3Av1G221660.1	0.0697074	9.94367
TRITD1Av1G224030.1	0.0696854	9.94681
TRITD1Av1G120620.1	0.0696777	9.94791
TRITD3Bv1G229910.1	0.0696097	9.95762
TRITD5Av1G150340.2	0.0695733	9.96283
TRITD2Av1G259030.1	0.0695136	9.97139
TRITD2Bv1G249680.1	0.0695133	9.97143
TRITD5Bv1G024210.1	0.0695131	9.97146
TRITD3Av1G184690.1	0.0694972	9.97374
TRITD2Av1G284300.2	0.0694798	9.97623
TRITD2Av1G170470.2	0.0694777	9.97655
TRITD3Av1G002620.1	0.0694621	9.97878
TRITD1Bv1G225620.12	0.0694392	9.98208
TRITD3Av1G001090.3	0.0694323	9.98307
TRITD0Uv1G110510.1	0.0693889	9.9893
TRITD2Av1G293490.1	0.0693545	9.99427
TRITD7Av1G198970.1	0.0693333	9.99732
TRITD6Bv1G153930.1	0.0693286	9.998
TRITD1Av1G192710.1	0.0692884	10.0038
TRITD7Bv1G175410.1	0.0692767	10.0055
TRITD3Bv1G136740.1	0.0692606	10.0078
TRITD7Bv1G093310.2	0.0692584	10.0081
TRITD3Av1G077250.1	0.069257	10.0083
TRITD3Av1G231990.2	0.0691917	10.0178
TRITD6Bv1G165010.1	0.0691893	10.0181
TRITD0Uv1G069620.2	0.0691507	10.0237
TRITD3Av1G197730.1	0.0691023	10.0307
TRITD5Av1G097850.2	0.069102	10.0308
TRITD4Av1G076890.4	0.0690944	10.0319
TRITD6Bv1G196190.1	0.0690875	10.0329
TRITD7Bv1G040820.1	0.0690834	10.0335
TRITD3Av1G154140.1	0.0690576	10.0372
TRITD2Av1G287360.1	0.0690566	10.0374
TRITD1Av1G115320.1	0.0689916	10.0468
TRITD1Bv1G089730.1	0.0689805	10.0484
TRITD5Av1G228280.2	0.0689429	10.0539
TRITD3Bv1G171160.2	0.068914	10.0581
TRITD7Bv1G011410.4	0.0688897	10.0617
TRITD2Bv1G163720.1	0.0688366	10.0695
TRITD6Bv1G185720.1	0.0688181	10.0722
TRITD7Bv1G071620.2	0.0688057	10.074
TRITD1Bv1G120960.1	0.0687991	10.0749
TRITD2Av1G242830.1	0.0687829	10.0773
TRITD3Bv1G258240.1	0.0687663	10.0797
TRITD4Bv1G185720.1	0.0687587	10.0809
TRITD6Bv1G062810.1	0.0687503	10.0821
TRITD5Av1G033650.1	0.0687457	10.0828
TRITD2Av1G031500.1	0.0687119	10.0877
TRITD3Bv1G248910.1	0.0686729	10.0935
TRITD7Bv1G171390.2	0.0686441	10.0977
TRITD2Bv1G008330.1	0.0686242	10.1006
TRITD7Av1G225830.1	0.0686115	10.1025
TRITD2Bv1G201810.1	0.0685803	10.1071
TRITD4Av1G253500.1	0.068575	10.1079
TRITD6Av1G224240.1	0.0685571	10.1105
TRITD1Bv1G215440.1	0.0685227	10.1156
TRITD6Bv1G060760.1	0.0685176	10.1163
TRITD3Av1G064690.1	0.0685161	10.1166
TRITD7Bv1G001200.2	0.068513	10.117
TRITD2Av1G055910.1	0.0685063	10.118
TRITD3Bv1G149210.2	0.0685028	10.1185
TRITD4Av1G140680.1	0.0684991	10.1191
TRITD6Bv1G033200.2	0.0684937	10.1199
TRITD6Av1G020930.1	0.0684727	10.123
TRITD1Bv1G209480.1	0.0684716	10.1231
TRITD7Av1G206480.1	0.0684494	10.1264
TRITD5Bv1G169910.1	0.0684376	10.1282
TRITD5Bv1G022220.1	0.0684256	10.1299
TRITD0Uv1G139410.1	0.0684136	10.1317
TRITD6Bv1G117580.1	0.0683565	10.1402
TRITD4Av1G153780.1	0.0682574	10.1549
TRITD3Bv1G047690.2	0.0682362	10.1581
TRITD2Av1G137510.2	0.0682246	10.1598
TRITD1Bv1G045640.6	0.0682179	10.1608
TRITD7Bv1G210600.1	0.068214	10.1614
TRITD0Uv1G025640.1	0.0681841	10.1658
TRITD7Bv1G044970.1	0.0681235	10.1749
TRITD7Av1G161360.1	0.0681018	10.1781
TRITD7Av1G011670.3	0.0680858	10.1805
TRITD7Av1G007000.2	0.0680714	10.1826
TRITD6Av1G222950.1	0.0680581	10.1846
TRITD5Av1G038290.1	0.068024	10.1897
TRITD5Av1G220410.1	0.0680187	10.1905
TRITD1Av1G100770.2	0.0679973	10.1937
TRITD1Bv1G003710.1	0.0679848	10.1956
TRITD3Bv1G240260.1	0.0679626	10.1989
TRITD3Bv1G276360.1	0.0679228	10.2049
TRITD1Bv1G011180.2	0.0678986	10.2086
TRITD7Av1G245820.1	0.0678957	10.209
TRITD5Bv1G144330.1	0.0678714	10.2126
TRITD2Av1G003070.1	0.0678653	10.2136
TRITD4Av1G228100.3	0.067835	10.2181
TRITD7Bv1G150410.1	0.0678179	10.2207
TRITD3Av1G014910.2	0.0678155	10.2211
TRITD2Bv1G264480.1	0.0678121	10.2216
TRITD6Av1G162760.1	0.0678109	10.2218
TRITD5Bv1G145910.1	0.0678056	10.2226
TRITD6Bv1G148310.1	0.0677958	10.224
TRITD5Bv1G034410.3	0.0677906	10.2248
TRITD1Bv1G134580.1	0.0677144	10.2363
TRITD3Av1G017400.1	0.0677126	10.2366
TRITD2Av1G016500.2	0.067686	10.2406
TRITD6Av1G038760.2	0.0676778	10.2419
TRITD2Bv1G233590.1	0.0676775	10.2419
TRITD2Av1G217690.1	0.0676579	10.2449
TRITD6Av1G187040.1	0.0676487	10.2463
TRITD2Av1G002720.1	0.0676336	10.2486
TRITD3Bv1G219390.1	0.0676217	10.2504
TRITD1Bv1G222580.1	0.0675889	10.2553
TRITD4Av1G136700.3	0.0675836	10.2561
TRITD2Bv1G139590.1	0.0675664	10.2588
TRITD2Bv1G008120.3	0.0675387	10.263
TRITD5Av1G244260.2	0.067525	10.2651
TRITD2Bv1G243720.1	0.0674724	10.273
TRITD6Bv1G016730.1	0.0674691	10.2736
TRITD5Av1G245340.2	0.0674653	10.2741
TRITD3Bv1G183300.1	0.0674435	10.2775
TRITD4Av1G003020.1	0.0674208	10.2809
TRITD7Av1G115260.1	0.0673866	10.2861
TRITD2Av1G001130.1	0.0673846	10.2864
TRITD1Bv1G114660.1	0.0673764	10.2877
TRITD2Av1G119720.3	0.0673329	10.2943
TRITD7Av1G256980.3	0.0673241	10.2957
TRITD2Bv1G233900.1	0.0673202	10.2963
TRITD6Av1G041270.2	0.0672772	10.3029
TRITD2Bv1G074540.2	0.0672148	10.3124
TRITD1Bv1G136470.1	0.0672022	10.3144
TRITD3Bv1G237570.1	0.0671872	10.3167
TRITD5Av1G036910.2	0.0671706	10.3192
TRITD3Bv1G131320.1	0.0671246	10.3263
TRITD2Bv1G066780.1	0.0670941	10.331
TRITD4Av1G026870.1	0.0670941	10.331
TRITD2Bv1G079600.1	0.0670808	10.333
TRITD5Bv1G110960.1	0.0670278	10.3412
TRITD5Bv1G058150.4	0.0670196	10.3424
TRITD6Bv1G202050.1	0.0669983	10.3457
TRITD2Bv1G046640.1	0.0669885	10.3473
TRITD2Bv1G237030.3	0.0669619	10.3514
TRITD4Av1G067210.1	0.0669585	10.3519
TRITD1Bv1G003680.1	0.0669554	10.3524
TRITD3Bv1G008290.3	0.0669481	10.3535
TRITD3Av1G029390.1	0.0669411	10.3546
TRITD0Uv1G096370.1	0.0668853	10.3632
TRITD4Bv1G204240.1	0.0668718	10.3653
TRITD7Av1G089960.1	0.066871	10.3654
TRITD7Av1G036550.1	0.066868	10.3659
TRITD2Av1G263380.1	0.0668306	10.3717
TRITD4Bv1G107510.4	0.0668305	10.3717
TRITD5Bv1G051850.1	0.0667919	10.3777
TRITD1Bv1G017690.1	0.0667892	10.3781
TRITD5Bv1G035580.2	0.0667766	10.3801
TRITD1Av1G163010.7	0.066742	10.3855
TRITD7Av1G096490.2	0.0666881	10.3939
TRITD6Bv1G096000.1	0.0666361	10.402
TRITD0Uv1G010550.1	0.0666306	10.4028
TRITD7Bv1G141900.1	0.0666034	10.4071
TRITD2Av1G063100.1	0.0665955	10.4083
TRITD5Bv1G180630.5	0.0665549	10.4147
TRITD1Bv1G160690.1	0.0665536	10.4149
TRITD2Bv1G061800.1	0.0665368	10.4175
TRITD2Bv1G153620.5	0.0664982	10.4236
TRITD7Av1G197330.1	0.0664967	10.4238
TRITD0Uv1G052480.1	0.0664466	10.4316
TRITD5Av1G071590.1	0.0663972	10.4394
TRITD6Bv1G039000.1	0.0663945	10.4398
TRITD6Bv1G128910.3	0.0663701	10.4437
TRITD5Av1G081670.4	0.0663571	10.4457
TRITD5Bv1G182540.1	0.0663318	10.4497
TRITD7Bv1G168800.1	0.0663274	10.4504
TRITD4Av1G226120.1	0.0663067	10.4537
TRITD5Av1G207000.1	0.0662692	10.4596
TRITD5Av1G207120.1	0.0662692	10.4596
TRITD7Av1G201790.3	0.0662582	10.4613
TRITD4Av1G257870.1	0.0662547	10.4619
TRITD5Av1G052890.1	0.0662205	10.4673
TRITD3Av1G023700.1	0.0662088	10.4691
TRITD3Av1G211730.1	0.0661844	10.473
TRITD1Av1G128760.1	0.0661832	10.4732
TRITD3Bv1G012410.1	0.066165	10.476
TRITD4Av1G044850.1	0.0661049	10.4856
TRITD3Av1G231690.1	0.0660846	10.4888
TRITD7Bv1G232070.1	0.0660679	10.4914
TRITD1Av1G137550.1	0.066054	10.4936
TRITD4Bv1G184990.4	0.0660256	10.4982
TRITD2Bv1G029260.1	0.065981	10.5053
TRITD7Bv1G083950.1	0.0659809	10.5053
TRITD4Av1G004030.1	0.0659578	10.5089
TRITD6Bv1G224630.1	0.0658366	10.5283
TRITD7Bv1G143570.1	0.0658275	10.5298
TRITD6Av1G135510.1	0.0658263	10.5299
TRITD6Bv1G021740.1	0.0658256	10.5301
TRITD5Av1G253160.1	0.0657945	10.535
TRITD7Av1G200880.1	0.0657696	10.539
TRITD5Bv1G169060.1	0.06573	10.5454
TRITD4Bv1G019600.2	0.0657042	10.5495
TRITD5Bv1G016560.1	0.0656918	10.5515
TRITD2Bv1G075350.2	0.0656866	10.5523
TRITD2Av1G134230.1	0.0656828	10.5529
TRITD1Bv1G003640.2	0.065653	10.5577
TRITD7Bv1G164630.1	0.0656466	10.5588
TRITD2Bv1G202800.1	0.0656338	10.5608
TRITD2Bv1G196890.1	0.0656163	10.5636
TRITD5Av1G194040.1	0.0656105	10.5646
TRITD0Uv1G062250.3	0.0656011	10.5661
TRITD7Bv1G179380.1	0.0655802	10.5695
TRITD5Av1G193010.1	0.0655696	10.5712
TRITD1Bv1G159780.1	0.0655508	10.5742
TRITD6Bv1G135760.1	0.0655502	10.5743
TRITD7Bv1G210250.1	0.0655257	10.5783
TRITD7Bv1G026480.1	0.0655242	10.5785
TRITD0Uv1G022750.1	0.0655233	10.5786
TRITD3Av1G098040.1	0.065512	10.5805
TRITD1Bv1G137450.1	0.0655055	10.5815
TRITD7Av1G245520.1	0.065481	10.5855
TRITD3Bv1G206980.1	0.0654144	10.5963
TRITD1Bv1G197390.2	0.0653993	10.5987
TRITD3Bv1G073680.3	0.0653669	10.6039
TRITD2Av1G243410.2	0.0653428	10.6079
TRITD6Bv1G224610.1	0.0653295	10.61
TRITD1Av1G007690.2	0.0653243	10.6109
TRITD6Av1G192960.2	0.0653197	10.6116
TRITD4Av1G009560.1	0.0653094	10.6133
TRITD2Av1G244400.1	0.065282	10.6177
TRITD2Av1G259910.1	0.0652786	10.6183
TRITD4Av1G230920.1	0.0652698	10.6197
TRITD0Uv1G051640.5	0.0652517	10.6227
TRITD6Av1G021170.2	0.0652128	10.629
TRITD2Av1G270860.1	0.0651829	10.6339
TRITD7Av1G268750.1	0.065167	10.6365
TRITD1Bv1G137460.1	0.0650992	10.6475
TRITD1Bv1G013400.1	0.0650566	10.6545
TRITD2Av1G063220.3	0.0650384	10.6575
TRITD3Av1G279350.1	0.0650174	10.6609
TRITD1Av1G162270.2	0.0649979	10.6641
TRITD1Av1G144540.1	0.0649577	10.6707
TRITD2Av1G170490.2	0.0648902	10.6819
TRITD6Av1G219110.1	0.0648816	10.6833
TRITD2Bv1G167830.4	0.0648749	10.6844
TRITD6Bv1G138770.2	0.0648598	10.6868
TRITD0Uv1G069580.2	0.0648173	10.6939
TRITD1Bv1G226530.2	0.0648162	10.694
TRITD2Av1G105330.1	0.0648096	10.6951
TRITD3Bv1G252970.1	0.0647987	10.6969
TRITD3Bv1G010730.1	0.064782	10.6997
TRITD5Av1G085720.1	0.0647397	10.7067
TRITD4Bv1G025740.1	0.06471	10.7116
TRITD0Uv1G028420.1	0.0646908	10.7148
TRITD1Av1G000480.1	0.0646887	10.7151
TRITD7Av1G061070.1	0.0646814	10.7163
TRITD2Av1G189500.1	0.0646795	10.7166
TRITD3Av1G245750.1	0.0646714	10.718
TRITD4Bv1G003360.1	0.0646646	10.7191
TRITD5Bv1G013000.1	0.0646346	10.7241
TRITD7Bv1G225600.1	0.0646221	10.7262
TRITD2Bv1G180480.7	0.0646179	10.7269
TRITD1Av1G003740.1	0.0645917	10.7312
TRITD4Av1G023590.1	0.0645235	10.7426
TRITD7Av1G198590.2	0.0644893	10.7483
TRITD7Av1G246970.2	0.0644698	10.7515
TRITD2Av1G244840.1	0.0644222	10.7594
TRITD4Av1G260890.1	0.0643918	10.7645
TRITD7Bv1G108100.3	0.0643796	10.7666
TRITD1Av1G147010.1	0.0643626	10.7694
TRITD2Av1G259160.1	0.0643345	10.7741
TRITD5Av1G200210.1	0.0643085	10.7785
TRITD1Bv1G143530.1	0.0643014	10.7797
TRITD1Bv1G220190.2	0.0642276	10.792
TRITD2Av1G047480.1	0.0642193	10.7934
TRITD3Bv1G228240.1	0.0642046	10.7959
TRITD5Bv1G162080.2	0.0641972	10.7972
TRITD2Bv1G029770.1	0.0641741	10.801
TRITD2Av1G291650.1	0.0641576	10.8038
TRITD7Av1G232260.1	0.0641529	10.8046
TRITD4Av1G205990.1	0.0641278	10.8088
TRITD4Bv1G057680.3	0.0641232	10.8096
TRITD1Bv1G137480.2	0.0640803	10.8168
TRITD7Av1G153410.3	0.0640799	10.8169
TRITD2Av1G040210.7	0.0640581	10.8206
TRITD1Bv1G046550.1	0.0640327	10.8249
TRITD5Av1G203770.1	0.0639648	10.8364
TRITD6Av1G126470.1	0.0639461	10.8396
TRITD5Bv1G204410.1	0.0639253	10.8431
TRITD5Av1G178720.1	0.0639153	10.8448
TRITD7Bv1G000410.1	0.0639007	10.8473
TRITD2Bv1G053440.1	0.0638717	10.8522
TRITD3Bv1G033680.1	0.0638344	10.8585
TRITD5Bv1G226370.1	0.0637784	10.8681
TRITD2Av1G250110.1	0.0637601	10.8712
TRITD6Bv1G099050.1	0.0637274	10.8768
TRITD3Bv1G123530.2	0.0636762	10.8855
TRITD5Av1G196500.8	0.0636758	10.8856
TRITD4Av1G247240.2	0.0636641	10.8876
TRITD4Av1G146250.1	0.0636584	10.8885
TRITD5Av1G105170.2	0.0636508	10.8898
TRITD5Bv1G028990.2	0.0636336	10.8928
TRITD2Av1G047470.1	0.063615	10.896
TRITD3Bv1G243120.2	0.0636105	10.8967
TRITD5Bv1G132810.2	0.0635876	10.9007
TRITD7Av1G217650.1	0.0635718	10.9034
TRITD5Bv1G221460.1	0.0635264	10.9112
TRITD2Av1G080820.1	0.0635179	10.9126
TRITD6Bv1G201940.1	0.0635103	10.9139
TRITD6Bv1G174650.4	0.0635098	10.914
TRITD4Bv1G046890.2	0.0634959	10.9164
TRITD7Av1G092020.1	0.063467	10.9214
TRITD4Bv1G004960.1	0.0634438	10.9254
TRITD7Bv1G049100.1	0.0634344	10.927
TRITD2Bv1G248820.1	0.0634262	10.9284
TRITD2Bv1G196940.3	0.0634006	10.9328
TRITD6Bv1G225000.2	0.0633962	10.9336
TRITD1Bv1G213140.1	0.0633758	10.9371
TRITD2Bv1G065240.1	0.0633488	10.9418
TRITD5Bv1G097230.3	0.0633424	10.9429
TRITD4Bv1G152520.1	0.0633362	10.9439
TRITD5Av1G251990.1	0.063309	10.9486
TRITD3Bv1G054100.1	0.0632646	10.9563
TRITD1Bv1G229520.3	0.0632607	10.957
TRITD6Bv1G153190.2	0.0632456	10.9596
TRITD2Bv1G151930.1	0.0632416	10.9603
TRITD1Av1G167030.2	0.0632279	10.9627
TRITD7Bv1G159620.6	0.0632264	10.9629
TRITD3Av1G261770.1	0.0632248	10.9632
TRITD0Uv1G114400.1	0.0632199	10.9641
TRITD2Bv1G013090.1	0.0632059	10.9665
TRITD3Av1G183990.1	0.0631785	10.9713
TRITD6Bv1G155720.6	0.0631434	10.9773
TRITD7Bv1G119890.1	0.0631418	10.9776
TRITD1Av1G041030.1	0.063125	10.9806
TRITD2Bv1G098990.2	0.0631133	10.9826
TRITD7Bv1G150820.1	0.0631076	10.9836
TRITD3Bv1G104790.1	0.0631011	10.9847
TRITD6Av1G221770.1	0.0630875	10.9871
TRITD1Av1G230840.2	0.0630589	10.9921
TRITD4Bv1G027460.1	0.0630475	10.994
TRITD3Av1G181730.1	0.0630356	10.9961
TRITD5Bv1G181310.1	0.0630282	10.9974
TRITD6Bv1G221540.1	0.0629989	11.0025
TRITD3Bv1G040990.1	0.0629911	11.0039
TRITD1Av1G053700.1	0.0629854	11.0049
TRITD5Bv1G010570.1	0.0629792	11.006
TRITD2Bv1G001310.2	0.0629683	11.0079
TRITD3Bv1G183320.1	0.0629411	11.0126
TRITD7Bv1G086350.1	0.0628947	11.0208
TRITD4Av1G139410.2	0.0628821	11.023
TRITD5Av1G146150.1	0.0628699	11.0251
TRITD3Av1G033970.1	0.0628685	11.0253
TRITD7Bv1G055780.1	0.0628504	11.0285
TRITD4Bv1G134180.1	0.0627882	11.0395
TRITD4Av1G146260.2	0.0627612	11.0442
TRITD4Bv1G201100.1	0.0627581	11.0447
TRITD3Bv1G250090.1	0.0627385	11.0482
TRITD6Bv1G001950.1	0.0627278	11.0501
TRITD2Av1G077240.1	0.0626689	11.0605
TRITD1Av1G182180.1	0.0626612	11.0618
TRITD1Bv1G224060.1	0.0625922	11.074
TRITD4Bv1G015950.2	0.0625788	11.0764
TRITD7Bv1G132070.4	0.0625774	11.0766
TRITD2Bv1G013420.1	0.0625739	11.0773
TRITD3Bv1G041490.1	0.0625397	11.0833
TRITD6Av1G004460.25	0.0625322	11.0847
TRITD6Bv1G196440.2	0.0624984	11.0906
TRITD2Av1G001210.1	0.06247	11.0957
TRITD0Uv1G012830.1	0.062412	11.106
TRITD2Av1G016630.1	0.062405	11.1072
TRITD0Uv1G069610.1	0.0624048	11.1073
TRITD3Av1G262130.1	0.0623896	11.11
TRITD5Av1G115560.4	0.0623664	11.1141
TRITD3Bv1G175010.1	0.0623561	11.1159
TRITD5Av1G224230.1	0.0623461	11.1177
TRITD6Av1G191730.3	0.0622594	11.1332
TRITD2Av1G013620.1	0.0622559	11.1338
TRITD3Bv1G149030.1	0.0622482	11.1352
TRITD7Av1G217630.1	0.0622265	11.1391
TRITD1Bv1G219360.1	0.0621728	11.1487
TRITD1Av1G192720.1	0.0621724	11.1488
TRITD6Av1G152410.1	0.0621406	11.1545
TRITD2Av1G150380.1	0.0621281	11.1567
TRITD2Av1G273700.1	0.0621149	11.1591
TRITD1Bv1G179900.1	0.0621083	11.1603
TRITD1Bv1G067540.1	0.0621055	11.1608
TRITD4Bv1G156210.2	0.0621018	11.1615
TRITD3Bv1G143630.1	0.062094	11.1629
TRITD4Bv1G204180.1	0.0620908	11.1634
TRITD7Bv1G135790.1	0.0620741	11.1664
TRITD3Bv1G237680.1	0.0620733	11.1666
TRITD2Av1G254670.1	0.0620669	11.1677
TRITD5Av1G243970.1	0.0620382	11.1729
TRITD5Av1G155490.1	0.0620357	11.1734
TRITD2Av1G282820.1	0.062027	11.1749
TRITD5Bv1G089620.1	0.0620075	11.1784
TRITD3Bv1G049790.1	0.0619711	11.185
TRITD5Bv1G098850.1	0.0619242	11.1935
TRITD1Bv1G155470.1	0.0619111	11.1958
TRITD3Bv1G161280.1	0.0618914	11.1994
TRITD7Bv1G209890.2	0.0618204	11.2123
TRITD3Bv1G252860.1	0.0617876	11.2182
TRITD5Av1G002430.1	0.0617378	11.2273
TRITD2Av1G198880.1	0.0617212	11.2303
TRITD7Bv1G194910.1	0.0617008	11.234
TRITD7Av1G007490.1	0.0616788	11.238
TRITD2Bv1G187460.1	0.0616584	11.2417
TRITD2Bv1G190830.2	0.0616554	11.2423
TRITD2Av1G013250.1	0.0616313	11.2467
TRITD6Av1G038710.2	0.0616206	11.2486
TRITD4Av1G190880.1	0.0616072	11.2511
TRITD3Bv1G244010.1	0.0616018	11.2521
TRITD3Bv1G282960.2	0.0615315	11.2649
TRITD3Bv1G207910.2	0.0615102	11.2688
TRITD7Bv1G047110.1	0.0614913	11.2723
TRITD2Bv1G205700.1	0.061463	11.2775
TRITD6Bv1G142540.1	0.06146	11.278
TRITD2Bv1G006350.3	0.0614341	11.2828
TRITD3Av1G002690.1	0.0614326	11.2831
TRITD5Av1G139160.1	0.0614324	11.2831
TRITD5Av1G014000.1	0.0614067	11.2878
TRITD6Av1G152520.1	0.0613932	11.2903
TRITD4Bv1G012700.1	0.0613931	11.2903
TRITD3Av1G159640.1	0.0613922	11.2905
TRITD7Bv1G033690.5	0.0613888	11.2911
TRITD5Bv1G180540.1	0.0613843	11.2919
TRITD6Bv1G143660.2	0.0613807	11.2926
TRITD7Av1G024820.2	0.0613261	11.3026
TRITD2Av1G286230.3	0.0613102	11.3056
TRITD7Av1G016260.3	0.0612952	11.3083
TRITD1Bv1G132010.6	0.0612907	11.3092
TRITD3Av1G259650.1	0.0612657	11.3138
TRITD6Av1G008930.1	0.0612656	11.3138
TRITD2Bv1G031670.1	0.0612091	11.3243
TRITD5Bv1G170480.3	0.0611979	11.3263
TRITD7Av1G223140.1	0.0611943	11.327
TRITD3Av1G047030.2	0.061182	11.3293
TRITD3Bv1G150890.1	0.0611715	11.3312
TRITD3Av1G086990.1	0.0611557	11.3341
TRITD3Av1G282410.1	0.0611469	11.3358
TRITD2Bv1G007660.1	0.0611295	11.339
TRITD4Bv1G032910.1	0.0611287	11.3391
TRITD1Av1G229310.1	0.0611283	11.3392
TRITD1Bv1G084620.1	0.061115	11.3417
TRITD4Bv1G178120.1	0.0610635	11.3513
TRITD3Av1G153660.4	0.0610453	11.3546
TRITD4Bv1G178610.3	0.0610126	11.3607
TRITD3Bv1G012340.1	0.0610088	11.3614
TRITD2Bv1G251410.1	0.0609986	11.3633
TRITD5Av1G188660.4	0.0609464	11.3731
TRITD5Bv1G140180.1	0.0609244	11.3772
TRITD2Bv1G032420.3	0.0609203	11.3779
TRITD2Bv1G147820.1	0.0608906	11.3835
TRITD5Av1G027990.1	0.060885	11.3845
TRITD5Av1G232620.1	0.0608836	11.3848
TRITD2Bv1G097740.4	0.0608542	11.3903
TRITD7Bv1G069320.1	0.0608457	11.3919
TRITD2Bv1G021410.1	0.060838	11.3933
TRITD1Bv1G145340.1	0.0607996	11.4005
TRITD7Av1G239120.2	0.0607588	11.4082
TRITD7Bv1G047420.2	0.0607496	11.4099
TRITD7Av1G251300.1	0.060742	11.4113
TRITD1Av1G002510.1	0.0607097	11.4174
TRITD3Bv1G278650.1	0.0607079	11.4177
TRITD4Av1G161270.1	0.0606861	11.4219
TRITD2Bv1G148890.1	0.0606727	11.4244
TRITD6Bv1G010750.1	0.0606581	11.4271
TRITD1Av1G221510.1	0.0606493	11.4288
TRITD2Bv1G190230.1	0.060622	11.4339
TRITD2Bv1G244640.1	0.0606013	11.4378
TRITD3Bv1G082890.1	0.0605905	11.4399
TRITD6Av1G053650.1	0.0605721	11.4433
TRITD5Bv1G224920.1	0.0605671	11.4443
TRITD3Av1G154150.1	0.060565	11.4447
TRITD5Bv1G034080.1	0.0605443	11.4486
TRITD3Bv1G035120.2	0.0605237	11.4525
TRITD6Av1G168580.1	0.0605164	11.4539
TRITD3Bv1G248900.9	0.0604749	11.4617
TRITD6Av1G000220.1	0.0604666	11.4633
TRITD2Bv1G176480.1	0.0604167	11.4728
TRITD1Av1G002410.5	0.0604119	11.4737
TRITD6Av1G215310.2	0.0604114	11.4738
TRITD4Bv1G175480.2	0.0603826	11.4793
TRITD1Av1G142020.1	0.0603823	11.4793
TRITD4Bv1G200860.2	0.0603324	11.4888
TRITD5Av1G024770.1	0.0603297	11.4893
TRITD6Bv1G012940.1	0.0603192	11.4913
TRITD2Av1G246440.1	0.0603163	11.4919
TRITD2Bv1G054240.4	0.0603155	11.492
TRITD1Bv1G227210.1	0.0603145	11.4922
TRITD2Av1G057930.1	0.060301	11.4948
TRITD2Av1G015860.1	0.0602828	11.4983
TRITD5Av1G064260.1	0.0602758	11.4996
TRITD3Av1G184000.1	0.0602612	11.5024
TRITD4Av1G161550.1	0.0602514	11.5042
TRITD5Av1G078510.2	0.0602484	11.5048
TRITD4Av1G204970.1	0.0602328	11.5078
TRITD0Uv1G101080.1	0.0602079	11.5126
TRITD6Av1G202080.10	0.0601629	11.5212
TRITD3Av1G226570.1	0.0601624	11.5213
TRITD7Av1G131530.2	0.0601623	11.5213
TRITD3Bv1G121130.3	0.0600996	11.5333
TRITD5Av1G035150.2	0.0600952	11.5341
TRITD4Bv1G047110.1	0.0600915	11.5349
TRITD3Av1G093460.4	0.0600827	11.5366
TRITD3Bv1G159120.1	0.0600484	11.5431
TRITD0Uv1G125850.1	0.0600385	11.5451
TRITD2Bv1G066930.1	0.0600347	11.5458
TRITD5Bv1G079690.1	0.060021	11.5484
TRITD7Bv1G005230.1	0.059993	11.5538
TRITD3Bv1G240410.3	0.0599749	11.5573
TRITD7Bv1G090720.2	0.0599733	11.5576
TRITD3Bv1G010920.1	0.0599236	11.5672
TRITD4Bv1G028650.2	0.0599232	11.5673
TRITD5Av1G093410.1	0.059902	11.5713
TRITD5Av1G112430.1	0.0599003	11.5717
TRITD2Bv1G007740.2	0.0598885	11.574
TRITD3Av1G023460.3	0.0598863	11.5744
TRITD2Av1G227700.1	0.0598837	11.5749
TRITD3Bv1G009200.3	0.0598491	11.5816
TRITD5Av1G067440.1	0.0597974	11.5916
TRITD3Bv1G050340.1	0.0597801	11.5949
TRITD3Av1G017440.1	0.0597676	11.5974
TRITD4Av1G165830.3	0.0597605	11.5987
TRITD7Av1G257300.1	0.0597567	11.5995
TRITD1Bv1G205170.3	0.05974	11.6027
TRITD6Av1G026350.4	0.0597256	11.6055
TRITD2Bv1G149970.1	0.0597171	11.6072
TRITD3Av1G222450.1	0.0597095	11.6087
TRITD0Uv1G104640.1	0.059704	11.6097
TRITD5Av1G136060.2	0.0597023	11.6101
TRITD7Bv1G025010.1	0.0596825	11.6139
TRITD6Bv1G154260.1	0.0596763	11.6151
TRITD3Bv1G023720.1	0.0596652	11.6173
TRITD2Bv1G131620.6	0.0596553	11.6192
TRITD3Bv1G138610.1	0.0596436	11.6215
TRITD3Av1G112880.1	0.0596366	11.6228
TRITD4Av1G257530.1	0.0596226	11.6256
TRITD5Av1G150210.1	0.0595962	11.6307
TRITD3Bv1G002980.2	0.0595912	11.6317
TRITD0Uv1G018450.1	0.059581	11.6337
TRITD3Bv1G040810.2	0.0595649	11.6368
TRITD3Bv1G064670.1	0.0595548	11.6388
TRITD1Av1G029860.1	0.0595482	11.6401
TRITD4Av1G023620.1	0.0595061	11.6483
TRITD5Av1G214660.1	0.0595044	11.6487
TRITD7Bv1G030170.2	0.0594714	11.6551
TRITD5Bv1G203170.1	0.0594585	11.6577
TRITD4Av1G072180.2	0.0594524	11.6589
TRITD2Bv1G202650.2	0.0594357	11.6621
TRITD5Av1G249140.3	0.0594147	11.6663
TRITD3Bv1G278760.2	0.0594076	11.6677
TRITD4Av1G018080.1	0.0594035	11.6685
TRITD2Bv1G175460.1	0.0593991	11.6693
TRITD5Av1G163230.1	0.0593951	11.6701
TRITD1Av1G110240.1	0.0593689	11.6753
TRITD4Bv1G095500.2	0.059357	11.6776
TRITD5Av1G255490.1	0.0593365	11.6816
TRITD5Av1G094810.1	0.0593327	11.6824
TRITD5Bv1G036140.4	0.0593283	11.6833
TRITD5Av1G170810.1	0.0593171	11.6855
TRITD5Av1G228250.3	0.0593003	11.6888
TRITD1Av1G022220.12	0.0592719	11.6944
TRITD7Av1G001090.2	0.0592331	11.702
TRITD4Av1G026880.2	0.0592278	11.7031
TRITD4Bv1G033110.4	0.0592195	11.7047
TRITD3Bv1G157410.2	0.0591977	11.709
TRITD7Bv1G203940.1	0.0591143	11.7255
TRITD2Bv1G129770.4	0.0591099	11.7264
TRITD6Av1G105940.1	0.0590889	11.7306
TRITD3Bv1G043490.1	0.0590794	11.7325
TRITD3Bv1G043500.1	0.0590749	11.7334
TRITD6Av1G175110.2	0.0590702	11.7343
TRITD6Av1G136690.1	0.0590477	11.7388
TRITD2Bv1G203230.2	0.0590463	11.739
TRITD3Av1G161840.2	0.0590427	11.7398
TRITD7Av1G212270.3	0.0590424	11.7398
TRITD4Bv1G050350.2	0.0589502	11.7582
TRITD5Bv1G158080.3	0.0589283	11.7626
TRITD7Av1G012750.2	0.0588905	11.7701
TRITD1Bv1G217260.5	0.0588853	11.7711
TRITD1Av1G183460.1	0.0588806	11.7721
TRITD2Av1G292340.1	0.058876	11.773
TRITD1Av1G097830.1	0.0588695	11.7743
TRITD2Bv1G072480.8	0.0588674	11.7747
TRITD5Bv1G252800.1	0.0588653	11.7751
TRITD4Bv1G098450.2	0.0588471	11.7788
TRITD5Av1G187670.1	0.0588379	11.7806
TRITD5Av1G254640.1	0.0588158	11.7851
TRITD4Av1G057450.1	0.0587742	11.7934
TRITD4Bv1G011770.1	0.0587664	11.795
TRITD6Bv1G222350.1	0.0587616	11.7959
TRITD5Av1G203840.1	0.0587571	11.7968
TRITD1Bv1G034090.1	0.0587427	11.7997
TRITD2Bv1G009200.1	0.0586951	11.8093
TRITD4Bv1G056300.1	0.0586906	11.8102
TRITD4Bv1G147030.2	0.0586706	11.8142
TRITD2Av1G162260.3	0.0586695	11.8144
TRITD4Av1G055020.1	0.0585966	11.8291
TRITD5Av1G146030.1	0.0585749	11.8335
TRITD1Bv1G208040.1	0.0585521	11.8381
TRITD7Av1G245780.1	0.0584881	11.8511
TRITD2Bv1G059920.1	0.0584861	11.8515
TRITD7Av1G106850.1	0.0584816	11.8524
TRITD5Bv1G006210.1	0.058478	11.8531
TRITD3Av1G111250.1	0.0584641	11.8559
TRITD2Bv1G225470.3	0.0584517	11.8585
TRITD3Bv1G083120.1	0.0584269	11.8635
TRITD7Bv1G044010.2	0.0584021	11.8685
TRITD3Bv1G244230.1	0.0583943	11.8701
TRITD5Bv1G162020.4	0.0583664	11.8758
TRITD0Uv1G021990.1	0.0583379	11.8816
TRITD5Av1G034810.1	0.0583179	11.8857
TRITD6Bv1G010280.1	0.0583152	11.8862
TRITD2Av1G188330.1	0.0582877	11.8918
TRITD5Bv1G027180.1	0.0582601	11.8975
TRITD5Bv1G210000.2	0.058244	11.9007
TRITD2Bv1G012390.2	0.0582136	11.907
TRITD2Av1G257650.1	0.058212	11.9073
TRITD7Bv1G133290.1	0.0582086	11.908
TRITD3Bv1G002230.2	0.0581907	11.9116
TRITD4Av1G228080.1	0.0581873	11.9123
TRITD1Bv1G006380.1	0.0581723	11.9154
TRITD5Av1G195640.1	0.0581598	11.918
TRITD7Bv1G197870.1	0.0581442	11.9212
TRITD3Bv1G164450.1	0.0581168	11.9268
TRITD7Av1G067400.4	0.0581093	11.9283
TRITD5Av1G166800.3	0.0580886	11.9326
TRITD2Av1G224470.1	0.0580742	11.9355
TRITD6Av1G210320.1	0.058069	11.9366
TRITD3Bv1G012590.2	0.0580666	11.9371
TRITD3Av1G065310.2	0.058066	11.9372
TRITD4Av1G170990.1	0.0580604	11.9384
TRITD0Uv1G003530.2	0.0580366	11.9433
TRITD5Av1G049830.2	0.0580077	11.9492
TRITD1Bv1G200340.4	0.0579963	11.9516
TRITD6Av1G189300.2	0.0579908	11.9527
TRITD6Bv1G003960.1	0.0579905	11.9528
TRITD5Bv1G111550.3	0.0579512	11.9609
TRITD3Bv1G156040.1	0.0579378	11.9636
TRITD3Bv1G092500.3	0.0579208	11.9672
TRITD4Av1G261940.6	0.0579178	11.9678
TRITD6Av1G039500.1	0.0578959	11.9723
TRITD5Av1G154340.5	0.0578762	11.9764
TRITD1Bv1G168250.1	0.0578604	11.9797
TRITD5Bv1G224410.4	0.0578578	11.9802
TRITD2Bv1G028580.1	0.0578398	11.9839
TRITD1Bv1G152950.1	0.0578009	11.992
TRITD1Av1G160010.1	0.0578002	11.9921
TRITD6Av1G098390.2	0.0577795	11.9964
TRITD3Av1G039330.2	0.0577644	11.9996
TRITD3Bv1G258070.3	0.0577527	12.002
TRITD3Bv1G120000.1	0.0577366	12.0053
TRITD5Bv1G090860.1	0.057721	12.0086
TRITD4Av1G177050.2	0.0576667	12.0199
TRITD5Bv1G128150.2	0.0575905	12.0358
TRITD1Av1G093330.1	0.0575774	12.0385
TRITD0Uv1G062700.12	0.0575745	12.0391
TRITD5Av1G027120.1	0.0575583	12.0425
TRITD5Bv1G225270.1	0.0575547	12.0433
TRITD4Bv1G027930.1	0.0575449	12.0453
TRITD4Av1G171070.1	0.0575441	12.0455
TRITD5Bv1G085300.1	0.0575411	12.0461
TRITD3Av1G009570.1	0.0575406	12.0462
TRITD4Bv1G073810.1	0.0575128	12.052
TRITD4Av1G013130.1	0.0574904	12.0567
TRITD1Av1G175370.1	0.0574872	12.0574
TRITD7Bv1G116170.1	0.0574449	12.0663
TRITD5Av1G021930.1	0.0574353	12.0683
TRITD6Bv1G217190.1	0.0574273	12.07
TRITD2Bv1G016780.1	0.057384	12.0791
TRITD2Bv1G013040.3	0.0573777	12.0804
TRITD5Bv1G201040.1	0.0573765	12.0807
TRITD2Bv1G258820.1	0.0573706	12.0819
TRITD7Av1G274100.1	0.0573704	12.082
TRITD7Bv1G129980.1	0.0573459	12.0871
TRITD4Av1G177040.1	0.057341	12.0882
TRITD2Bv1G003820.1	0.0573324	12.09
TRITD3Bv1G183710.1	0.0573276	12.091
TRITD2Av1G003180.7	0.0573115	12.0944
TRITD5Bv1G028090.1	0.0572991	12.097
TRITD5Av1G081370.3	0.057297	12.0974
TRITD7Av1G077750.6	0.057289	12.0991
TRITD6Bv1G099470.2	0.0572872	12.0995
TRITD0Uv1G107700.1	0.0572607	12.1051
TRITD4Av1G030920.3	0.0572585	12.1056
TRITD3Bv1G263950.1	0.0572365	12.1102
TRITD3Av1G120600.1	0.0572226	12.1132
TRITD5Bv1G010590.1	0.0571895	12.1202
TRITD7Bv1G072160.1	0.0571834	12.1215
TRITD1Av1G142690.1	0.0571805	12.1221
[truncated: 31,432 more rows]
