# Supplementary material for: Unveiling RNA structure-mediated regulations of RNA stability in wheat
Source: Nat Commun. 2024 Nov 20;15:10042. doi: 10.1038/s41467-024-54172-7 (PMC11579497; doi:10.1038/s41467-024-54172-7)
Supplement: Supplementary file 6 — Supplementary Data 3 [file 41467_2024_54172_MOESM6_ESM.xlsx]

## Sheet: Sheet1
Supplementary Data 3. Information of intronless genes and details about the genes that are targeted by miRNA
3-1. Information of intronless genes						3-2. Details about the genes that are targeted by miRNA
Transcript_ID	geneID	Intron number	alpha	Half_life		Transcript_ID	geneID	alpha	Half_life
TRITD0Uv1G120740.1	TRITD0Uv1G120740	0	0.35	1.98042		TRITD5Bv1G160640.1	TRITD5Bv1G160640	0.310649	2.23129
TRITD5Av1G168480.1	TRITD5Av1G168480	0	0.317653	2.18209		TRITD2Bv1G000410.2	TRITD2Bv1G000410	0.244274	2.83758
TRITD2Bv1G247610.1	TRITD2Bv1G247610	0	0.310902	2.22947		TRITD1Av1G067540.1	TRITD1Av1G067540	0.221346	3.13152
TRITD2Bv1G248060.3	TRITD2Bv1G248060	0	0.280014	2.4754		TRITD1Bv1G205310.1	TRITD1Bv1G205310	0.161415	4.29418
TRITD7Av1G039350.1	TRITD7Av1G039350	0	0.278687	2.48719		TRITD7Av1G015310.1	TRITD7Av1G015310	0.149293	4.64287
TRITD2Bv1G014770.2	TRITD2Bv1G014770	0	0.266765	2.59834		TRITD6Bv1G042630.1	TRITD6Bv1G042630	0.148041	4.68212
TRITD5Av1G109930.1	TRITD5Av1G109930	0	0.265124	2.61443		TRITD6Av1G224340.12	TRITD6Av1G224340	0.143744	4.82211
TRITD2Bv1G255960.1	TRITD2Bv1G255960	0	0.26044	2.66145		TRITD6Bv1G008230.2	TRITD6Bv1G008230	0.140346	4.93884
TRITD0Uv1G036380.1	TRITD0Uv1G036380	0	0.255718	2.71059		TRITD4Av1G028880.1	TRITD4Av1G028880	0.139473	4.96974
TRITD5Bv1G232970.1	TRITD5Bv1G232970	0	0.250875	2.76291		TRITD6Av1G005740.1	TRITD6Av1G005740	0.13757	5.03851
TRITD5Bv1G241610.1	TRITD5Bv1G241610	0	0.239465	2.89457		TRITD5Av1G248590.3	TRITD5Av1G248590	0.131576	5.26804
TRITD4Av1G236620.1	TRITD4Av1G236620	0	0.232829	2.97707		TRITD5Bv1G010150.1	TRITD5Bv1G010150	0.129581	5.34916
TRITD0Uv1G144930.1	TRITD0Uv1G144930	0	0.22889	3.0283		TRITD3Bv1G276510.1	TRITD3Bv1G276510	0.129441	5.35492
TRITD4Bv1G179840.1	TRITD4Bv1G179840	0	0.227525	3.04646		TRITD3Bv1G009550.1	TRITD3Bv1G009550	0.12844	5.39668
TRITD5Bv1G202480.1	TRITD5Bv1G202480	0	0.222726	3.1121		TRITD5Bv1G192620.1	TRITD5Bv1G192620	0.125703	5.51418
TRITD6Bv1G198030.1	TRITD6Bv1G198030	0	0.222533	3.1148		TRITD3Bv1G149550.1	TRITD3Bv1G149550	0.120602	5.74739
TRITD5Av1G001810.1	TRITD5Av1G001810	0	0.222248	3.1188		TRITD3Av1G000060.1	TRITD3Av1G000060	0.119305	5.80987
TRITD0Uv1G051260.1	TRITD0Uv1G051260	0	0.215274	3.21984		TRITD7Av1G029750.3	TRITD7Av1G029750	0.118916	5.82889
TRITD5Av1G256560.2	TRITD5Av1G256560	0	0.213474	3.24699		TRITD7Bv1G060550.4	TRITD7Bv1G060550	0.114177	6.07083
TRITD5Av1G256580.1	TRITD5Av1G256580	0	0.21298	3.25452		TRITD3Av1G020720.1	TRITD3Av1G020720	0.112273	6.17374
TRITD5Bv1G181230.1	TRITD5Bv1G181230	0	0.211365	3.27938		TRITD0Uv1G024600.1	TRITD0Uv1G024600	0.112134	6.18143
TRITD7Bv1G228930.1	TRITD7Bv1G228930	0	0.207728	3.3368		TRITD5Bv1G016140.2	TRITD5Bv1G016140	0.108679	6.3779
TRITD2Av1G287260.1	TRITD2Av1G287260	0	0.20632	3.35957		TRITD3Bv1G276260.11	TRITD3Bv1G276260	0.103161	6.71907
TRITD1Av1G204880.1	TRITD1Av1G204880	0	0.202838	3.41725		TRITD6Bv1G227640.2	TRITD6Bv1G227640	0.103126	6.72137
TRITD1Av1G222460.1	TRITD1Av1G222460	0	0.202162	3.42867		TRITD0Uv1G024590.1	TRITD0Uv1G024590	0.102758	6.74541
TRITD0Uv1G119520.1	TRITD0Uv1G119520	0	0.196692	3.52402		TRITD6Bv1G218210.2	TRITD6Bv1G218210	0.102573	6.75761
TRITD2Av1G064490.1	TRITD2Av1G064490	0	0.196132	3.53409		TRITD7Av1G086020.3	TRITD7Av1G086020	0.100939	6.86699
TRITD3Bv1G035640.1	TRITD3Bv1G035640	0	0.193434	3.58338		TRITD1Bv1G078070.1	TRITD1Bv1G078070	0.10067	6.88533
TRITD2Av1G272970.1	TRITD2Av1G272970	0	0.19119	3.62545		TRITD7Av1G272910.4	TRITD7Av1G272910	0.100148	6.92125
TRITD3Bv1G193510.1	TRITD3Bv1G193510	0	0.184384	3.75927		TRITD5Bv1G001070.3	TRITD5Bv1G001070	0.0995423	6.96334
TRITD1Av1G204200.1	TRITD1Av1G204200	0	0.184325	3.76047		TRITD7Bv1G023500.1	TRITD7Bv1G023500	0.0950537	7.29216
TRITD5Bv1G160690.1	TRITD5Bv1G160690	0	0.184289	3.76121		TRITD7Av1G003960.2	TRITD7Av1G003960	0.0941486	7.36227
TRITD7Bv1G086560.1	TRITD7Bv1G086560	0	0.184079	3.76548		TRITD2Bv1G227490.1	TRITD2Bv1G227490	0.0932064	7.43669
TRITD6Bv1G062830.1	TRITD6Bv1G062830	0	0.1822	3.80431		TRITD5Av1G001070.1	TRITD5Av1G001070	0.0916606	7.5621
TRITD2Bv1G055720.1	TRITD2Bv1G055720	0	0.181881	3.81098		TRITD1Av1G203640.1	TRITD1Av1G203640	0.091304	7.59164
TRITD0Uv1G104690.1	TRITD0Uv1G104690	0	0.181418	3.82071		TRITD3Av1G179200.1	TRITD3Av1G179200	0.0887189	7.81285
TRITD5Av1G168510.1	TRITD5Av1G168510	0	0.180358	3.84317		TRITD3Av1G188520.2	TRITD3Av1G188520	0.0874518	7.92605
TRITD0Uv1G116240.2	TRITD0Uv1G116240	0	0.1796	3.8594		TRITD4Av1G259240.10	TRITD4Av1G259240	0.0860653	8.05374
TRITD6Av1G171740.3	TRITD6Av1G171740	0	0.178485	3.88349		TRITD3Bv1G160310.1	TRITD3Bv1G160310	0.0859266	8.06673
TRITD7Bv1G130830.1	TRITD7Bv1G130830	0	0.177535	3.90428		TRITD4Av1G257520.3	TRITD4Av1G257520	0.0854145	8.1151
TRITD3Bv1G157260.1	TRITD3Bv1G157260	0	0.177092	3.91404		TRITD6Av1G002350.2	TRITD6Av1G002350	0.0850617	8.14876
TRITD1Av1G044210.1	TRITD1Av1G044210	0	0.176982	3.91649		TRITD5Bv1G251850.1	TRITD5Bv1G251850	0.0847244	8.1812
TRITD0Uv1G102810.1	TRITD0Uv1G102810	0	0.175614	3.94699		TRITD5Av1G251210.2	TRITD5Av1G251210	0.0840438	8.24745
TRITD0Uv1G105200.1	TRITD0Uv1G105200	0	0.175554	3.94835		TRITD7Av1G002760.8	TRITD7Av1G002760	0.0840275	8.24906
TRITD7Bv1G153040.1	TRITD7Bv1G153040	0	0.174195	3.97913		TRITD3Av1G153950.1	TRITD3Av1G153950	0.0822566	8.42665
TRITD1Bv1G065780.1	TRITD1Bv1G065780	0	0.172741	4.01263		TRITD0Uv1G116760.1	TRITD0Uv1G116760	0.0807662	8.58215
TRITD3Bv1G139930.1	TRITD3Bv1G139930	0	0.171497	4.04175		TRITD7Av1G024040.1	TRITD7Av1G024040	0.0802704	8.63516
TRITD7Bv1G198010.1	TRITD7Bv1G198010	0	0.171373	4.04467		TRITD7Av1G264230.5	TRITD7Av1G264230	0.0782843	8.85423
TRITD2Av1G000980.1	TRITD2Av1G000980	0	0.171369	4.04476		TRITD4Av1G255410.1	TRITD4Av1G255410	0.0777584	8.91411
TRITD3Bv1G240090.2	TRITD3Bv1G240090	0	0.169746	4.08343		TRITD3Bv1G277970.1	TRITD3Bv1G277970	0.0757163	9.15452
TRITD7Av1G190990.1	TRITD7Av1G190990	0	0.169257	4.09524		TRITD5Bv1G013090.1	TRITD5Bv1G013090	0.0746919	9.28009
TRITD2Bv1G222060.1	TRITD2Bv1G222060	0	0.168116	4.12304		TRITD6Bv1G046390.4	TRITD6Bv1G046390	0.0743659	9.32077
TRITD1Av1G009040.1	TRITD1Av1G009040	0	0.167042	4.14954		TRITD4Av1G149350.2	TRITD4Av1G149350	0.0739836	9.36893
TRITD6Av1G194430.1	TRITD6Av1G194430	0	0.16388	4.2296		TRITD7Bv1G225300.12	TRITD7Bv1G225300	0.0738618	9.38438
TRITD7Bv1G228950.1	TRITD7Bv1G228950	0	0.163685	4.23465		TRITD1Av1G145800.2	TRITD1Av1G145800	0.0734956	9.43114
TRITD1Av1G048030.1	TRITD1Av1G048030	0	0.163531	4.23863		TRITD7Bv1G116560.1	TRITD7Bv1G116560	0.0730794	9.48486
TRITD2Av1G257610.1	TRITD2Av1G257610	0	0.16246	4.26658		TRITD3Av1G280520.7	TRITD3Av1G280520	0.0726605	9.53953
TRITD1Bv1G205310.1	TRITD1Bv1G205310	0	0.161415	4.29418		TRITD4Bv1G194410.1	TRITD4Bv1G194410	0.0715922	9.68188
TRITD7Av1G115640.1	TRITD7Av1G115640	0	0.160998	4.30532		TRITD1Av1G177800.1	TRITD1Av1G177800	0.0707279	9.8002
TRITD3Bv1G263330.1	TRITD3Bv1G263330	0	0.159884	4.33531		TRITD5Bv1G236720.1	TRITD5Bv1G236720	0.0699801	9.90492
TRITD2Bv1G162930.1	TRITD2Bv1G162930	0	0.159798	4.33764		TRITD2Av1G016500.2	TRITD2Av1G016500	0.067686	10.2406
TRITD2Bv1G255900.1	TRITD2Bv1G255900	0	0.158866	4.3631		TRITD2Bv1G243720.1	TRITD2Bv1G243720	0.0674724	10.273
TRITD1Av1G059410.1	TRITD1Av1G059410	0	0.158492	4.37339		TRITD1Bv1G137450.1	TRITD1Bv1G137450	0.0655055	10.5815
TRITD4Av1G213390.1	TRITD4Av1G213390	0	0.157986	4.3874		TRITD2Av1G063220.3	TRITD2Av1G063220	0.0650384	10.6575
TRITD0Uv1G003250.1	TRITD0Uv1G003250	0	0.157772	4.39336		TRITD6Av1G219110.1	TRITD6Av1G219110	0.0648816	10.6833
TRITD7Av1G173860.1	TRITD7Av1G173860	0	0.157752	4.3939		TRITD7Av1G246970.2	TRITD7Av1G246970	0.0644698	10.7515
TRITD4Av1G016740.1	TRITD4Av1G016740	0	0.157595	4.39829		TRITD4Bv1G046890.2	TRITD4Bv1G046890	0.0634959	10.9164
TRITD3Bv1G133100.1	TRITD3Bv1G133100	0	0.157273	4.40727		TRITD2Bv1G196940.3	TRITD2Bv1G196940	0.0634006	10.9328
TRITD2Bv1G093430.1	TRITD2Bv1G093430	0	0.157169	4.4102		TRITD4Bv1G027460.1	TRITD4Bv1G027460	0.0630475	10.994
TRITD1Bv1G113960.1	TRITD1Bv1G113960	0	0.15708	4.41272		TRITD6Av1G004460.25	TRITD6Av1G004460	0.0625322	11.0847
TRITD2Av1G151280.1	TRITD2Av1G151280	0	0.157068	4.41305		TRITD1Bv1G067540.1	TRITD1Bv1G067540	0.0621055	11.1608
TRITD6Bv1G017990.1	TRITD6Bv1G017990	0	0.155298	4.46332		TRITD5Bv1G098850.1	TRITD5Bv1G098850	0.0619242	11.1935
TRITD7Av1G280130.1	TRITD7Av1G280130	0	0.155038	4.47083		TRITD7Bv1G194910.1	TRITD7Bv1G194910	0.0617008	11.234
TRITD7Bv1G160140.4	TRITD7Bv1G160140	0	0.154971	4.47275		TRITD5Bv1G170480.3	TRITD5Bv1G170480	0.0611979	11.3263
TRITD3Bv1G265240.1	TRITD3Bv1G265240	0	0.154776	4.4784		TRITD5Av1G188660.4	TRITD5Av1G188660	0.0609464	11.3731
TRITD7Av1G115580.1	TRITD7Av1G115580	0	0.154366	4.49029		TRITD7Av1G239120.2	TRITD7Av1G239120	0.0607588	11.4082
TRITD3Bv1G142290.1	TRITD3Bv1G142290	0	0.154265	4.49323		TRITD1Av1G221510.1	TRITD1Av1G221510	0.0606493	11.4288
TRITD0Uv1G110220.1	TRITD0Uv1G110220	0	0.153773	4.50761		TRITD4Bv1G200860.2	TRITD4Bv1G200860	0.0603324	11.4888
TRITD5Av1G202670.2	TRITD5Av1G202670	0	0.152959	4.5316		TRITD4Bv1G033110.4	TRITD4Bv1G033110	0.0592195	11.7047
TRITD7Av1G117630.1	TRITD7Av1G117630	0	0.152814	4.53588		TRITD5Bv1G210000.2	TRITD5Bv1G210000	0.058244	11.9007
TRITD5Av1G189140.1	TRITD5Av1G189140	0	0.152606	4.54207		TRITD6Bv1G003960.1	TRITD6Bv1G003960	0.0579905	11.9528
TRITD7Av1G105490.1	TRITD7Av1G105490	0	0.15235	4.5497		TRITD5Bv1G028090.1	TRITD5Bv1G028090	0.0572991	12.097
TRITD6Av1G159910.1	TRITD6Av1G159910	0	0.151889	4.56352		TRITD5Bv1G139260.1	TRITD5Bv1G139260	0.0555839	12.4703
TRITD1Av1G119060.2	TRITD1Av1G119060	0	0.151242	4.58305		TRITD6Av1G059580.1	TRITD6Av1G059580	0.0551778	12.5621
TRITD1Bv1G219860.1	TRITD1Bv1G219860	0	0.151005	4.59023		TRITD5Av1G180430.1	TRITD5Av1G180430	0.0545321	12.7108
TRITD5Av1G189080.1	TRITD5Av1G189080	0	0.150877	4.59412		TRITD6Bv1G225670.2	TRITD6Bv1G225670	0.0535576	12.9421
TRITD5Bv1G108650.1	TRITD5Bv1G108650	0	0.150795	4.59662		TRITD1Bv1G191720.1	TRITD1Bv1G191720	0.0529773	13.0839
TRITD7Av1G102420.1	TRITD7Av1G102420	0	0.150631	4.60161		TRITD5Bv1G022090.3	TRITD5Bv1G022090	0.0523222	13.2477
TRITD5Av1G168490.1	TRITD5Av1G168490	0	0.150169	4.61578		TRITD7Av1G143470.2	TRITD7Av1G143470	0.0523093	13.2509
TRITD5Av1G162250.3	TRITD5Av1G162250	0	0.14993	4.62314		TRITD6Bv1G004010.1	TRITD6Bv1G004010	0.051438	13.4754
TRITD3Av1G049220.1	TRITD3Av1G049220	0	0.148969	4.65295		TRITD5Bv1G167690.1	TRITD5Bv1G167690	0.0511905	13.5405
TRITD5Av1G042570.1	TRITD5Av1G042570	0	0.147009	4.71501		TRITD3Bv1G256050.1	TRITD3Bv1G256050	0.0511654	13.5472
TRITD7Bv1G161770.1	TRITD7Bv1G161770	0	0.14641	4.7343		TRITD3Av1G155110.1	TRITD3Av1G155110	0.0508865	13.6214
TRITD5Bv1G181250.1	TRITD5Bv1G181250	0	0.146107	4.74412		TRITD2Bv1G059850.1	TRITD2Bv1G059850	0.0504736	13.7329
TRITD3Av1G209680.1	TRITD3Av1G209680	0	0.146013	4.74716		TRITD2Bv1G024070.2	TRITD2Bv1G024070	0.0501521	13.8209
TRITD4Bv1G154690.1	TRITD4Bv1G154690	0	0.145678	4.75809		TRITD3Av1G026450.1	TRITD3Av1G026450	0.0500161	13.8585
TRITD0Uv1G125720.1	TRITD0Uv1G125720	0	0.145457	4.76532		TRITD4Av1G218340.1	TRITD4Av1G218340	0.0495232	13.9964
TRITD1Av1G008850.1	TRITD1Av1G008850	0	0.144491	4.79718		TRITD4Av1G263880.1	TRITD4Av1G263880	0.0492868	14.0636
TRITD1Bv1G203000.1	TRITD1Bv1G203000	0	0.144427	4.7993		TRITD2Bv1G009130.1	TRITD2Bv1G009130	0.0485146	14.2874
TRITD3Bv1G178770.1	TRITD3Bv1G178770	0	0.144338	4.80223		TRITD0Uv1G000210.1	TRITD0Uv1G000210	0.0480396	14.4287
TRITD6Av1G194420.1	TRITD6Av1G194420	0	0.143717	4.823		TRITD6Bv1G068350.1	TRITD6Bv1G068350	0.0469281	14.7704
TRITD2Av1G284010.1	TRITD2Av1G284010	0	0.143501	4.83027		TRITD2Bv1G079280.5	TRITD2Bv1G079280	0.0468604	14.7917
TRITD3Av1G178000.2	TRITD3Av1G178000	0	0.142761	4.8553		TRITD7Bv1G079050.1	TRITD7Bv1G079050	0.0465637	14.886
TRITD7Av1G166640.1	TRITD7Av1G166640	0	0.142554	4.86236		TRITD5Bv1G070460.1	TRITD5Bv1G070460	0.0465098	14.9032
TRITD0Uv1G114410.1	TRITD0Uv1G114410	0	0.140967	4.91709		TRITD2Bv1G263430.1	TRITD2Bv1G263430	0.0463235	14.9632
TRITD7Av1G021340.1	TRITD7Av1G021340	0	0.140615	4.92939		TRITD5Bv1G209250.4	TRITD5Bv1G209250	0.0461991	15.0035
TRITD5Bv1G180690.1	TRITD5Bv1G180690	0	0.140613	4.92945		TRITD7Bv1G002610.14	TRITD7Bv1G002610	0.0461639	15.0149
TRITD7Bv1G152810.1	TRITD7Bv1G152810	0	0.140484	4.93398		TRITD2Bv1G155460.1	TRITD2Bv1G155460	0.0459821	15.0743
TRITD6Bv1G008230.2	TRITD6Bv1G008230	0	0.140346	4.93884		TRITD3Av1G067800.1	TRITD3Av1G067800	0.0458843	15.1064
TRITD3Bv1G244290.1	TRITD3Bv1G244290	0	0.139651	4.96344		TRITD5Bv1G180570.1	TRITD5Bv1G180570	0.0455666	15.2117
TRITD1Av1G203650.1	TRITD1Av1G203650	0	0.139403	4.97224		TRITD6Av1G006750.1	TRITD6Av1G006750	0.0455233	15.2262
TRITD4Av1G240280.1	TRITD4Av1G240280	0	0.139202	4.97944		TRITD7Bv1G008520.1	TRITD7Bv1G008520	0.0455202	15.2273
TRITD7Av1G257360.1	TRITD7Av1G257360	0	0.13893	4.98917		TRITD1Av1G048050.1	TRITD1Av1G048050	0.0454523	15.25
TRITD1Av1G002870.1	TRITD1Av1G002870	0	0.13803	5.02171		TRITD6Bv1G003990.1	TRITD6Bv1G003990	0.0450016	15.4027
TRITD6Av1G005740.1	TRITD6Av1G005740	0	0.13757	5.03851		TRITD2Bv1G162910.3	TRITD2Bv1G162910	0.044688	15.5108
TRITD5Bv1G242790.1	TRITD5Bv1G242790	0	0.137358	5.04627		TRITD5Av1G022300.5	TRITD5Av1G022300	0.0443574	15.6264
TRITD2Av1G287820.1	TRITD2Av1G287820	0	0.137268	5.0496		TRITD1Av1G192590.3	TRITD1Av1G192590	0.0443071	15.6442
TRITD2Bv1G126490.1	TRITD2Bv1G126490	0	0.137119	5.05509		TRITD3Bv1G229260.1	TRITD3Bv1G229260	0.0439427	15.7739
TRITD4Av1G204460.1	TRITD4Av1G204460	0	0.136816	5.06627		TRITD7Bv1G077140.1	TRITD7Bv1G077140	0.0436606	15.8758
TRITD7Bv1G035400.1	TRITD7Bv1G035400	0	0.136153	5.09096		TRITD2Av1G172590.4	TRITD2Av1G172590	0.0434802	15.9417
TRITD6Av1G025430.1	TRITD6Av1G025430	0	0.136135	5.09163		TRITD4Av1G077170.1	TRITD4Av1G077170	0.0433905	15.9746
TRITD0Uv1G134510.1	TRITD0Uv1G134510	0	0.135718	5.10725		TRITD5Bv1G135850.3	TRITD5Bv1G135850	0.0433058	16.0059
TRITD7Av1G054280.1	TRITD7Av1G054280	0	0.135651	5.10979		TRITD3Av1G207740.1	TRITD3Av1G207740	0.0432139	16.0399
TRITD5Bv1G035590.1	TRITD5Bv1G035590	0	0.134895	5.1384		TRITD6Av1G014750.1	TRITD6Av1G014750	0.0431883	16.0494
TRITD2Bv1G253260.2	TRITD2Bv1G253260	0	0.134862	5.13968		TRITD4Av1G167080.7	TRITD4Av1G167080	0.0426734	16.2431
TRITD4Av1G031460.1	TRITD4Av1G031460	0	0.134833	5.1408		TRITD5Av1G220460.1	TRITD5Av1G220460	0.0424908	16.3129
TRITD3Av1G209640.3	TRITD3Av1G209640	0	0.134669	5.14706		TRITD1Bv1G217830.1	TRITD1Bv1G217830	0.042383	16.3544
TRITD3Av1G251810.1	TRITD3Av1G251810	0	0.134215	5.16446		TRITD1Bv1G027850.1	TRITD1Bv1G027850	0.0421588	16.4413
TRITD6Av1G178490.1	TRITD6Av1G178490	0	0.133152	5.20569		TRITD0Uv1G096390.1	TRITD0Uv1G096390	0.0421544	16.443
TRITD1Av1G018570.2	TRITD1Av1G018570	0	0.132691	5.22378		TRITD6Bv1G050200.1	TRITD6Bv1G050200	0.0420538	16.4824
TRITD5Bv1G226970.1	TRITD5Bv1G226970	0	0.132481	5.23205		TRITD1Av1G185000.2	TRITD1Av1G185000	0.0419127	16.5379
TRITD1Av1G118170.1	TRITD1Av1G118170	0	0.132328	5.23808		TRITD4Bv1G063340.1	TRITD4Bv1G063340	0.0418167	16.5759
TRITD2Av1G259450.1	TRITD2Av1G259450	0	0.131631	5.26585		TRITD3Av1G203040.1	TRITD3Av1G203040	0.0415756	16.672
TRITD1Bv1G202440.1	TRITD1Bv1G202440	0	0.130478	5.31237		TRITD7Av1G247310.1	TRITD7Av1G247310	0.0414866	16.7077
TRITD2Av1G284000.1	TRITD2Av1G284000	0	0.130458	5.31317		TRITD4Bv1G207940.1	TRITD4Bv1G207940	0.0409778	16.9152
TRITD4Av1G228030.1	TRITD4Av1G228030	0	0.129902	5.33594		TRITD6Av1G034350.1	TRITD6Av1G034350	0.0409349	16.9329
TRITD3Bv1G276510.1	TRITD3Bv1G276510	0	0.129441	5.35492		TRITD7Av1G005770.1	TRITD7Av1G005770	0.0406984	17.0313
TRITD5Bv1G157570.1	TRITD5Bv1G157570	0	0.129214	5.36434		TRITD3Bv1G180150.1	TRITD3Bv1G180150	0.0406554	17.0493
TRITD3Av1G247930.1	TRITD3Av1G247930	0	0.128587	5.39051		TRITD1Av1G011220.2	TRITD1Av1G011220	0.0405395	17.0981
TRITD7Bv1G193580.1	TRITD7Bv1G193580	0	0.126868	5.46353		TRITD1Bv1G217060.1	TRITD1Bv1G217060	0.0400307	17.3154
TRITD2Bv1G004860.1	TRITD2Bv1G004860	0	0.126456	5.48132		TRITD1Bv1G014820.1	TRITD1Bv1G014820	0.0399218	17.3626
TRITD3Bv1G031440.1	TRITD3Bv1G031440	0	0.126307	5.4878		TRITD2Bv1G162640.1	TRITD2Bv1G162640	0.0394703	17.5612
TRITD1Bv1G057500.1	TRITD1Bv1G057500	0	0.125935	5.50401		TRITD6Bv1G003940.1	TRITD6Bv1G003940	0.0393688	17.6065
TRITD5Bv1G181280.2	TRITD5Bv1G181280	0	0.125923	5.50455		TRITD6Av1G085210.1	TRITD6Av1G085210	0.0393342	17.622
TRITD5Bv1G192620.1	TRITD5Bv1G192620	0	0.125703	5.51418		TRITD5Av1G140510.1	TRITD5Av1G140510	0.0389153	17.8117
TRITD4Bv1G118420.1	TRITD4Bv1G118420	0	0.125685	5.51498		TRITD2Bv1G077580.3	TRITD2Bv1G077580	0.0386732	17.9232
TRITD5Bv1G180410.1	TRITD5Bv1G180410	0	0.125623	5.51769		TRITD5Bv1G143310.1	TRITD5Bv1G143310	0.0386474	17.9352
TRITD5Bv1G181220.1	TRITD5Bv1G181220	0	0.125525	5.522		TRITD7Av1G090790.5	TRITD7Av1G090790	0.0384603	18.0224
TRITD7Av1G244630.1	TRITD7Av1G244630	0	0.125064	5.54234		TRITD7Av1G083770.1	TRITD7Av1G083770	0.0384085	18.0467
TRITD7Bv1G022190.2	TRITD7Bv1G022190	0	0.125057	5.54266		TRITD2Av1G211110.4	TRITD2Av1G211110	0.0380225	18.2299
TRITD7Av1G058510.1	TRITD7Av1G058510	0	0.12443	5.5706		TRITD7Av1G247290.4	TRITD7Av1G247290	0.0376195	18.4252
TRITD5Bv1G197030.1	TRITD5Bv1G197030	0	0.124429	5.57064		TRITD7Bv1G062170.1	TRITD7Bv1G062170	0.0376047	18.4325
TRITD3Bv1G122290.2	TRITD3Bv1G122290	0	0.123972	5.59114		TRITD6Av1G181400.1	TRITD6Av1G181400	0.0368854	18.7919
TRITD0Uv1G052630.1	TRITD0Uv1G052630	0	0.123909	5.594		TRITD1Bv1G000880.3	TRITD1Bv1G000880	0.0364258	19.029
TRITD2Bv1G048650.1	TRITD2Bv1G048650	0	0.12325	5.62393		TRITD7Av1G267120.1	TRITD7Av1G267120	0.03642	19.0321
TRITD3Bv1G038510.2	TRITD3Bv1G038510	0	0.123111	5.63027		TRITD2Bv1G013030.1	TRITD2Bv1G013030	0.0364128	19.0358
TRITD2Bv1G037610.1	TRITD2Bv1G037610	0	0.123062	5.63251		TRITD2Av1G072120.5	TRITD2Av1G072120	0.0363908	19.0473
TRITD5Bv1G083510.1	TRITD5Bv1G083510	0	0.122595	5.65395		TRITD2Av1G080940.1	TRITD2Av1G080940	0.0362383	19.1275
TRITD6Av1G058110.1	TRITD6Av1G058110	0	0.122318	5.66677		TRITD7Av1G267850.1	TRITD7Av1G267850	0.036138	19.1805
TRITD6Bv1G146290.1	TRITD6Bv1G146290	0	0.121841	5.68893		TRITD6Bv1G152890.1	TRITD6Bv1G152890	0.0360419	19.2317
TRITD4Av1G259270.1	TRITD4Av1G259270	0	0.121389	5.71013		TRITD0Uv1G030940.4	TRITD0Uv1G030940	0.0356576	19.439
TRITD1Bv1G057100.1	TRITD1Bv1G057100	0	0.120919	5.73231		TRITD4Av1G029720.1	TRITD4Av1G029720	0.0356491	19.4436
TRITD5Av1G189320.1	TRITD5Av1G189320	0	0.120766	5.73957		TRITD1Bv1G007370.1	TRITD1Bv1G007370	0.0354705	19.5415
TRITD3Av1G213380.1	TRITD3Av1G213380	0	0.120439	5.75519		TRITD5Bv1G149940.1	TRITD5Bv1G149940	0.0354192	19.5698
TRITD3Av1G008220.1	TRITD3Av1G008220	0	0.120297	5.76196		TRITD7Bv1G028150.3	TRITD7Bv1G028150	0.0353204	19.6246
TRITD2Bv1G246330.1	TRITD2Bv1G246330	0	0.120256	5.76392		TRITD2Av1G209900.1	TRITD2Av1G209900	0.0352971	19.6375
TRITD3Av1G000060.1	TRITD3Av1G000060	0	0.119305	5.80987		TRITD3Bv1G229800.1	TRITD3Bv1G229800	0.0351029	19.7462
TRITD2Av1G012820.2	TRITD2Av1G012820	0	0.119158	5.81703		TRITD6Bv1G018410.1	TRITD6Bv1G018410	0.0350231	19.7911
TRITD3Bv1G196060.1	TRITD3Bv1G196060	0	0.119042	5.8227		TRITD2Av1G136310.2	TRITD2Av1G136310	0.0343589	20.1737
TRITD2Av1G180670.1	TRITD2Av1G180670	0	0.118929	5.82826		TRITD2Bv1G187510.1	TRITD2Bv1G187510	0.0342532	20.236
TRITD6Av1G222860.1	TRITD6Av1G222860	0	0.118856	5.8318		TRITD1Av1G134930.1	TRITD1Av1G134930	0.0342524	20.2365
TRITD6Bv1G186900.1	TRITD6Bv1G186900	0	0.11827	5.86073		TRITD4Av1G238020.1	TRITD4Av1G238020	0.0341124	20.3195
TRITD4Av1G207660.1	TRITD4Av1G207660	0	0.117857	5.88125		TRITD1Bv1G188820.5	TRITD1Bv1G188820	0.0340584	20.3517
TRITD1Bv1G086300.1	TRITD1Bv1G086300	0	0.117642	5.892		TRITD7Av1G040620.1	TRITD7Av1G040620	0.0339741	20.4022
TRITD0Uv1G010540.1	TRITD0Uv1G010540	0	0.117074	5.92057		TRITD7Av1G260980.3	TRITD7Av1G260980	0.033873	20.4631
TRITD4Av1G055360.1	TRITD4Av1G055360	0	0.117042	5.92223		TRITD5Av1G209870.1	TRITD5Av1G209870	0.0338252	20.492
TRITD3Av1G059950.1	TRITD3Av1G059950	0	0.11701	5.92381		TRITD6Bv1G008610.4	TRITD6Bv1G008610	0.0336502	20.5986
TRITD0Uv1G125770.1	TRITD0Uv1G125770	0	0.116757	5.93667		TRITD5Av1G245460.1	TRITD5Av1G245460	0.0336024	20.6279
TRITD5Bv1G012450.1	TRITD5Bv1G012450	0	0.116272	5.96145		TRITD2Av1G154330.1	TRITD2Av1G154330	0.033347	20.7859
TRITD2Av1G257580.1	TRITD2Av1G257580	0	0.115813	5.98504		TRITD6Av1G182900.2	TRITD6Av1G182900	0.0333398	20.7904
TRITD0Uv1G022430.1	TRITD0Uv1G022430	0	0.115435	6.00464		TRITD3Av1G246060.1	TRITD3Av1G246060	0.0332588	20.841
TRITD7Bv1G146360.1	TRITD7Bv1G146360	0	0.115225	6.01561		TRITD6Av1G005190.7	TRITD6Av1G005190	0.0330149	20.995
TRITD5Av1G189220.3	TRITD5Av1G189220	0	0.11518	6.01794		TRITD0Uv1G013100.2	TRITD0Uv1G013100	0.0329618	21.0288
TRITD6Av1G055770.1	TRITD6Av1G055770	0	0.11488	6.03367		TRITD6Bv1G008860.1	TRITD6Bv1G008860	0.0327994	21.1329
TRITD5Av1G013810.2	TRITD5Av1G013810	0	0.114685	6.04393		TRITD0Uv1G017930.1	TRITD0Uv1G017930	0.0327237	21.1818
TRITD7Av1G191280.1	TRITD7Av1G191280	0	0.114493	6.05407		TRITD3Av1G029860.2	TRITD3Av1G029860	0.0325808	21.2747
TRITD5Bv1G162560.1	TRITD5Bv1G162560	0	0.114335	6.06243		TRITD1Bv1G218950.5	TRITD1Bv1G218950	0.0322461	21.4955
TRITD4Av1G209700.1	TRITD4Av1G209700	0	0.114244	6.06728		TRITD3Av1G202420.1	TRITD3Av1G202420	0.0322385	21.5006
TRITD4Bv1G192160.1	TRITD4Bv1G192160	0	0.114049	6.07764		TRITD7Bv1G210720.3	TRITD7Bv1G210720	0.0321751	21.5429
TRITD1Bv1G054110.1	TRITD1Bv1G054110	0	0.113906	6.08528		TRITD2Av1G009650.2	TRITD2Av1G009650	0.0320178	21.6488
TRITD7Av1G275240.1	TRITD7Av1G275240	0	0.113257	6.12013		TRITD5Bv1G236070.1	TRITD5Bv1G236070	0.0319125	21.7202
TRITD3Bv1G166840.1	TRITD3Bv1G166840	0	0.113016	6.13318		TRITD1Bv1G071650.2	TRITD1Bv1G071650	0.0318847	21.7392
TRITD2Av1G294770.1	TRITD2Av1G294770	0	0.112655	6.15285		TRITD1Bv1G142240.1	TRITD1Bv1G142240	0.031529	21.9844
TRITD6Av1G160160.1	TRITD6Av1G160160	0	0.112567	6.15766		TRITD3Bv1G063170.1	TRITD3Bv1G063170	0.0313854	22.085
TRITD4Av1G194410.2	TRITD4Av1G194410	0	0.112212	6.17713		TRITD4Bv1G001130.3	TRITD4Bv1G001130	0.0312316	22.1938
TRITD0Uv1G024600.1	TRITD0Uv1G024600	0	0.112134	6.18143		TRITD1Av1G004570.1	TRITD1Av1G004570	0.0310896	22.2951
TRITD1Av1G205580.2	TRITD1Av1G205580	0	0.111981	6.18988		TRITD7Av1G102990.2	TRITD7Av1G102990	0.0309534	22.3932
TRITD5Bv1G180100.1	TRITD5Bv1G180100	0	0.111421	6.22098		TRITD2Av1G225040.2	TRITD2Av1G225040	0.0309265	22.4127
TRITD5Bv1G198140.1	TRITD5Bv1G198140	0	0.111224	6.232		TRITD1Bv1G102010.5	TRITD1Bv1G102010	0.0308492	22.4689
TRITD7Bv1G086130.1	TRITD7Bv1G086130	0	0.111094	6.23928		TRITD3Bv1G276400.19	TRITD3Bv1G276400	0.0302918	22.8823
TRITD7Av1G032020.1	TRITD7Av1G032020	0	0.111089	6.23955		TRITD3Bv1G034470.2	TRITD3Bv1G034470	0.0300965	23.0308
TRITD0Uv1G034150.1	TRITD0Uv1G034150	0	0.110873	6.25171		TRITD5Av1G049010.4	TRITD5Av1G049010	0.0300931	23.0334
TRITD7Bv1G086120.1	TRITD7Bv1G086120	0	0.110737	6.25941		TRITD3Bv1G227700.1	TRITD3Bv1G227700	0.0300814	23.0424
TRITD1Bv1G022220.2	TRITD1Bv1G022220	0	0.110566	6.26909		TRITD2Bv1G157030.1	TRITD2Bv1G157030	0.0300795	23.0439
TRITD2Bv1G192020.1	TRITD2Bv1G192020	0	0.110308	6.28373		TRITD3Bv1G046470.1	TRITD3Bv1G046470	0.0300434	23.0715
TRITD7Av1G280050.1	TRITD7Av1G280050	0	0.110234	6.28794		TRITD3Bv1G264380.1	TRITD3Bv1G264380	0.0299112	23.1735
TRITD4Bv1G198590.1	TRITD4Bv1G198590	0	0.11021	6.28936		TRITD6Av1G033470.7	TRITD6Av1G033470	0.0298799	23.1978
TRITD1Av1G218060.1	TRITD1Av1G218060	0	0.110146	6.29301		TRITD3Av1G036950.5	TRITD3Av1G036950	0.0297028	23.3361
TRITD6Av1G040240.1	TRITD6Av1G040240	0	0.110039	6.29908		TRITD7Bv1G188290.2	TRITD7Bv1G188290	0.0296367	23.3882
TRITD5Bv1G181260.1	TRITD5Bv1G181260	0	0.110017	6.30037		TRITD6Bv1G042070.1	TRITD6Bv1G042070	0.0294725	23.5185
TRITD6Bv1G225410.1	TRITD6Bv1G225410	0	0.109997	6.30154		TRITD5Av1G150240.1	TRITD5Av1G150240	0.0294701	23.5204
TRITD5Av1G171350.1	TRITD5Av1G171350	0	0.109791	6.31335		TRITD5Bv1G012730.1	TRITD5Bv1G012730	0.0293499	23.6167
TRITD6Av1G138630.1	TRITD6Av1G138630	0	0.10931	6.3411		TRITD5Bv1G197240.1	TRITD5Bv1G197240	0.0293197	23.641
TRITD5Bv1G252790.1	TRITD5Bv1G252790	0	0.109041	6.35676		TRITD5Bv1G136140.2	TRITD5Bv1G136140	0.029307	23.6512
TRITD2Bv1G097730.1	TRITD2Bv1G097730	0	0.109012	6.35843		TRITD1Av1G005980.1	TRITD1Av1G005980	0.0293034	23.6541
TRITD5Bv1G038710.1	TRITD5Bv1G038710	0	0.108809	6.37032		TRITD5Av1G150330.1	TRITD5Av1G150330	0.0292422	23.7037
TRITD4Av1G201820.2	TRITD4Av1G201820	0	0.108705	6.37639		TRITD1Av1G157880.3	TRITD1Av1G157880	0.029145	23.7827
TRITD0Uv1G049830.1	TRITD0Uv1G049830	0	0.10842	6.39316		TRITD4Bv1G122530.1	TRITD4Bv1G122530	0.0291405	23.7864
TRITD6Av1G206160.1	TRITD6Av1G206160	0	0.108352	6.39718		TRITD5Bv1G035180.3	TRITD5Bv1G035180	0.0291305	23.7946
TRITD2Bv1G204060.1	TRITD2Bv1G204060	0	0.108217	6.40517		TRITD7Av1G266820.3	TRITD7Av1G266820	0.0290713	23.843
TRITD5Av1G150380.1	TRITD5Av1G150380	0	0.107961	6.42036		TRITD0Uv1G003870.1	TRITD0Uv1G003870	0.0290593	23.8529
TRITD6Bv1G130380.1	TRITD6Bv1G130380	0	0.107784	6.43089		TRITD1Bv1G162080.6	TRITD1Bv1G162080	0.0287996	24.0679
TRITD7Bv1G146480.1	TRITD7Bv1G146480	0	0.107744	6.43326		TRITD4Av1G099100.4	TRITD4Av1G099100	0.0287845	24.0806
TRITD3Av1G008300.1	TRITD3Av1G008300	0	0.107707	6.43547		TRITD6Bv1G004740.1	TRITD6Bv1G004740	0.0286569	24.1878
TRITD2Av1G015810.2	TRITD2Av1G015810	0	0.107338	6.45759		TRITD3Bv1G056070.1	TRITD3Bv1G056070	0.0283286	24.4681
TRITD3Av1G006080.1	TRITD3Av1G006080	0	0.106827	6.48848		TRITD2Av1G118350.5	TRITD2Av1G118350	0.0282479	24.538
TRITD1Bv1G122850.1	TRITD1Bv1G122850	0	0.106679	6.49753		TRITD7Av1G245930.6	TRITD7Av1G245930	0.0280254	24.7328
TRITD7Av1G205850.1	TRITD7Av1G205850	0	0.106596	6.50256		TRITD3Av1G025470.10	TRITD3Av1G025470	0.0279286	24.8185
TRITD1Bv1G012040.1	TRITD1Bv1G012040	0	0.106592	6.50282		TRITD3Bv1G140960.3	TRITD3Bv1G140960	0.0277824	24.9491
TRITD5Bv1G110810.1	TRITD5Bv1G110810	0	0.106182	6.52794		TRITD6Bv1G003810.1	TRITD6Bv1G003810	0.027661	25.0586
TRITD5Bv1G068990.1	TRITD5Bv1G068990	0	0.106163	6.52908		TRITD4Av1G047490.1	TRITD4Av1G047490	0.0274384	25.262
TRITD5Av1G178480.1	TRITD5Av1G178480	0	0.105668	6.5597		TRITD6Bv1G036990.1	TRITD6Bv1G036990	0.0274366	25.2636
TRITD5Bv1G067200.1	TRITD5Bv1G067200	0	0.10563	6.56202		TRITD1Av1G004310.1	TRITD1Av1G004310	0.0273542	25.3397
TRITD6Bv1G086610.1	TRITD6Bv1G086610	0	0.105293	6.58303		TRITD5Bv1G045570.2	TRITD5Bv1G045570	0.0272907	25.3986
TRITD4Av1G145050.1	TRITD4Av1G145050	0	0.105221	6.58751		TRITD1Bv1G095880.2	TRITD1Bv1G095880	0.0272137	25.4705
TRITD2Bv1G087670.1	TRITD2Bv1G087670	0	0.105052	6.59815		TRITD6Av1G002060.1	TRITD6Av1G002060	0.0271488	25.5315
TRITD6Bv1G145950.1	TRITD6Bv1G145950	0	0.105	6.60137		TRITD1Bv1G216640.1	TRITD1Bv1G216640	0.0270458	25.6286
TRITD6Av1G004050.1	TRITD6Av1G004050	0	0.104998	6.60153		TRITD7Av1G045660.1	TRITD7Av1G045660	0.0268905	25.7767
TRITD6Bv1G011380.1	TRITD6Bv1G011380	0	0.104729	6.6185		TRITD5Av1G188900.1	TRITD5Av1G188900	0.0267694	25.8932
TRITD7Bv1G207310.1	TRITD7Bv1G207310	0	0.10446	6.63554		TRITD1Av1G135350.1	TRITD1Av1G135350	0.0264449	26.211
TRITD5Bv1G173280.1	TRITD5Bv1G173280	0	0.10446	6.63555		TRITD7Bv1G008530.1	TRITD7Bv1G008530	0.0263415	26.3139
TRITD1Bv1G010280.1	TRITD1Bv1G010280	0	0.104404	6.63909		TRITD7Av1G053530.2	TRITD7Av1G053530	0.0262979	26.3575
TRITD3Bv1G136510.2	TRITD3Bv1G136510	0	0.104225	6.65051		TRITD1Av1G099460.6	TRITD1Av1G099460	0.026209	26.4469
TRITD6Bv1G223170.1	TRITD6Bv1G223170	0	0.104	6.66487		TRITD5Av1G158890.17	TRITD5Av1G158890	0.0261485	26.5081
TRITD3Bv1G146200.1	TRITD3Bv1G146200	0	0.103968	6.6669		TRITD4Av1G201100.2	TRITD4Av1G201100	0.0261094	26.5478
TRITD7Av1G019200.1	TRITD7Av1G019200	0	0.103281	6.71126		TRITD3Bv1G145060.1	TRITD3Bv1G145060	0.0259969	26.6626
TRITD4Bv1G030380.2	TRITD4Bv1G030380	0	0.103251	6.71321		TRITD6Av1G157330.2	TRITD6Av1G157330	0.025565	27.1131
TRITD0Uv1G024590.1	TRITD0Uv1G024590	0	0.102758	6.74541		TRITD4Bv1G153570.1	TRITD4Bv1G153570	0.0254204	27.2673
TRITD3Bv1G010700.1	TRITD3Bv1G010700	0	0.102595	6.75618		TRITD6Bv1G090660.3	TRITD6Bv1G090660	0.0252815	27.4171
TRITD6Av1G216230.1	TRITD6Av1G216230	0	0.102449	6.7658		TRITD3Bv1G238130.1	TRITD3Bv1G238130	0.0252251	27.4784
TRITD4Bv1G034090.2	TRITD4Bv1G034090	0	0.102428	6.76715		TRITD4Av1G207470.2	TRITD4Av1G207470	0.0251052	27.6097
TRITD7Av1G023900.1	TRITD7Av1G023900	0	0.102416	6.76798		TRITD3Av1G269690.1	TRITD3Av1G269690	0.0250954	27.6205
TRITD4Av1G167980.1	TRITD4Av1G167980	0	0.102325	6.77395		TRITD5Bv1G173490.1	TRITD5Bv1G173490	0.0250466	27.6743
TRITD6Av1G141120.1	TRITD6Av1G141120	0	0.102238	6.77971		TRITD2Bv1G175140.4	TRITD2Bv1G175140	0.0248674	27.8737
TRITD2Bv1G162920.1	TRITD2Bv1G162920	0	0.102115	6.78792		TRITD5Av1G131590.1	TRITD5Av1G131590	0.0248597	27.8823
TRITD2Bv1G251380.1	TRITD2Bv1G251380	0	0.101929	6.80026		TRITD4Av1G233740.1	TRITD4Av1G233740	0.02483	27.9157
TRITD4Av1G064540.1	TRITD4Av1G064540	0	0.101917	6.80108		TRITD2Av1G109680.1	TRITD2Av1G109680	0.0247538	28.0017
TRITD5Bv1G225370.1	TRITD5Bv1G225370	0	0.101895	6.80253		TRITD2Bv1G128900.1	TRITD2Bv1G128900	0.0247265	28.0326
TRITD7Av1G259420.1	TRITD7Av1G259420	0	0.101287	6.84339		TRITD5Bv1G202380.1	TRITD5Bv1G202380	0.0245963	28.1809
TRITD2Av1G186230.2	TRITD2Av1G186230	0	0.100986	6.86377		TRITD2Av1G199420.2	TRITD2Av1G199420	0.0244632	28.3342
TRITD1Bv1G161230.1	TRITD1Bv1G161230	0	0.100983	6.86403		TRITD3Av1G267860.1	TRITD3Av1G267860	0.0244048	28.4021
TRITD2Av1G260090.1	TRITD2Av1G260090	0	0.100526	6.89522		TRITD2Av1G066300.1	TRITD2Av1G066300	0.0242413	28.5937
TRITD5Av1G049930.1	TRITD5Av1G049930	0	0.100505	6.89668		TRITD7Av1G279440.3	TRITD7Av1G279440	0.0240139	28.8644
TRITD4Bv1G018970.1	TRITD4Bv1G018970	0	0.100324	6.90907		TRITD7Av1G273610.4	TRITD7Av1G273610	0.0238378	29.0776
TRITD4Av1G173200.1	TRITD4Av1G173200	0	0.0999737	6.93329		TRITD2Av1G072150.1	TRITD2Av1G072150	0.0238146	29.106
TRITD7Av1G098580.1	TRITD7Av1G098580	0	0.0998177	6.94413		TRITD1Av1G087750.2	TRITD1Av1G087750	0.023649	29.3098
TRITD3Av1G230520.1	TRITD3Av1G230520	0	0.0997071	6.95183		TRITD7Bv1G017710.1	TRITD7Bv1G017710	0.0234963	29.5002
TRITD1Av1G093770.1	TRITD1Av1G093770	0	0.0996224	6.95775		TRITD3Av1G183250.1	TRITD3Av1G183250	0.0233779	29.6497
TRITD5Bv1G001070.3	TRITD5Bv1G001070	0	0.0995423	6.96334		TRITD2Bv1G080840.2	TRITD2Bv1G080840	0.023125	29.974
TRITD7Av1G004950.1	TRITD7Av1G004950	0	0.0993817	6.9746		TRITD1Bv1G004380.1	TRITD1Bv1G004380	0.0230189	30.1121
TRITD2Bv1G002120.1	TRITD2Bv1G002120	0	0.0993557	6.97642		TRITD5Bv1G189240.2	TRITD5Bv1G189240	0.0227512	30.4664
TRITD2Av1G216290.2	TRITD2Av1G216290	0	0.099324	6.97865		TRITD1Bv1G020730.5	TRITD1Bv1G020730	0.0225538	30.7331
TRITD7Av1G240290.1	TRITD7Av1G240290	0	0.0992317	6.98514		TRITD7Bv1G194830.7	TRITD7Bv1G194830	0.0225393	30.7528
TRITD2Av1G004100.1	TRITD2Av1G004100	0	0.0989194	7.00719		TRITD0Uv1G055280.42	TRITD0Uv1G055280	0.0221626	31.2755
TRITD7Bv1G086090.1	TRITD7Bv1G086090	0	0.0988162	7.01451		TRITD6Bv1G156130.1	TRITD6Bv1G156130	0.0218928	31.6609
TRITD1Av1G141260.1	TRITD1Av1G141260	0	0.0982068	7.05804		TRITD4Bv1G202660.1	TRITD4Bv1G202660	0.02186	31.7085
TRITD5Av1G056220.2	TRITD5Av1G056220	0	0.0979256	7.0783		TRITD2Av1G217760.5	TRITD2Av1G217760	0.0218232	31.7619
TRITD6Av1G225420.1	TRITD6Av1G225420	0	0.0978841	7.0813		TRITD2Av1G193230.1	TRITD2Av1G193230	0.0216797	31.9722
TRITD0Uv1G145800.1	TRITD0Uv1G145800	0	0.0978284	7.08534		TRITD3Bv1G182180.10	TRITD3Bv1G182180	0.021675	31.9791
TRITD4Bv1G180030.1	TRITD4Bv1G180030	0	0.097422	7.11489		TRITD2Bv1G092410.1	TRITD2Bv1G092410	0.0216606	32.0004
TRITD4Bv1G170620.1	TRITD4Bv1G170620	0	0.0973952	7.11685		TRITD1Bv1G128400.2	TRITD1Bv1G128400	0.0216466	32.021
TRITD3Av1G001590.1	TRITD3Av1G001590	0	0.0973464	7.12042		TRITD2Bv1G142930.3	TRITD2Bv1G142930	0.0216162	32.066
TRITD6Bv1G015510.1	TRITD6Bv1G015510	0	0.0973457	7.12047		TRITD4Av1G233760.1	TRITD4Av1G233760	0.0214699	32.2847
TRITD1Bv1G115030.3	TRITD1Bv1G115030	0	0.0971198	7.13703		TRITD4Bv1G075330.5	TRITD4Bv1G075330	0.0214614	32.2974
TRITD2Bv1G003180.2	TRITD2Bv1G003180	0	0.0970213	7.14428		TRITD6Bv1G002480.1	TRITD6Bv1G002480	0.0214198	32.3601
TRITD2Bv1G232970.1	TRITD2Bv1G232970	0	0.0968678	7.1556		TRITD1Av1G058060.1	TRITD1Av1G058060	0.0212807	32.5716
TRITD2Av1G207010.1	TRITD2Av1G207010	0	0.0966847	7.16915		TRITD1Bv1G042210.2	TRITD1Bv1G042210	0.0210926	32.8621
TRITD5Bv1G181360.1	TRITD5Bv1G181360	0	0.0965244	7.18105		TRITD5Av1G044940.1	TRITD5Av1G044940	0.0210418	32.9414
TRITD2Bv1G219690.1	TRITD2Bv1G219690	0	0.0964586	7.18596		TRITD2Bv1G034490.1	TRITD2Bv1G034490	0.0209645	33.0629
TRITD0Uv1G110450.1	TRITD0Uv1G110450	0	0.0963377	7.19497		TRITD6Bv1G103310.5	TRITD6Bv1G103310	0.0209438	33.0955
TRITD2Av1G230250.1	TRITD2Av1G230250	0	0.0962875	7.19872		TRITD3Av1G233040.1	TRITD3Av1G233040	0.0209124	33.1453
TRITD3Av1G031490.1	TRITD3Av1G031490	0	0.0957083	7.24229		TRITD4Av1G237240.1	TRITD4Av1G237240	0.0209034	33.1596
TRITD5Av1G258220.1	TRITD5Av1G258220	0	0.0956442	7.24714		TRITD3Av1G202440.2	TRITD3Av1G202440	0.0208695	33.2134
TRITD3Av1G008390.1	TRITD3Av1G008390	0	0.0955175	7.25676		TRITD5Bv1G250480.3	TRITD5Bv1G250480	0.0208581	33.2316
TRITD7Bv1G023500.1	TRITD7Bv1G023500	0	0.0950537	7.29216		TRITD3Av1G053930.1	TRITD3Av1G053930	0.0208009	33.323
TRITD3Bv1G006050.2	TRITD3Bv1G006050	0	0.0950337	7.2937		TRITD2Bv1G158700.1	TRITD2Bv1G158700	0.02078	33.3565
TRITD0Uv1G105390.1	TRITD0Uv1G105390	0	0.0949247	7.30207		TRITD6Av1G044760.1	TRITD6Av1G044760	0.0207427	33.4165
TRITD7Av1G257170.1	TRITD7Av1G257170	0	0.0949113	7.3031		TRITD2Bv1G125230.1	TRITD2Bv1G125230	0.0207399	33.421
TRITD7Bv1G146350.1	TRITD7Bv1G146350	0	0.0948854	7.3051		TRITD5Av1G205340.2	TRITD5Av1G205340	0.0207251	33.4448
TRITD2Bv1G218890.1	TRITD2Bv1G218890	0	0.0947019	7.31925		TRITD4Av1G204810.1	TRITD4Av1G204810	0.0206749	33.5259
TRITD5Bv1G175470.1	TRITD5Bv1G175470	0	0.0946969	7.31964		TRITD6Bv1G168530.4	TRITD6Bv1G168530	0.0205766	33.6861
TRITD6Bv1G175790.1	TRITD6Bv1G175790	0	0.0946892	7.32023		TRITD3Bv1G093220.4	TRITD3Bv1G093220	0.020556	33.72
TRITD3Bv1G104780.1	TRITD3Bv1G104780	0	0.0946081	7.32651		TRITD1Av1G110000.1	TRITD1Av1G110000	0.0204908	33.8273
TRITD4Av1G201300.1	TRITD4Av1G201300	0	0.0945207	7.33329		TRITD0Uv1G122320.1	TRITD0Uv1G122320	0.0204852	33.8365
TRITD3Bv1G019190.1	TRITD3Bv1G019190	0	0.0943821	7.34405		TRITD7Av1G219980.1	TRITD7Av1G219980	0.0204833	33.8397
TRITD2Av1G280710.2	TRITD2Av1G280710	0	0.0942138	7.35717		TRITD7Av1G092980.1	TRITD7Av1G092980	0.0204336	33.9219
TRITD7Av1G003960.2	TRITD7Av1G003960	0	0.0941486	7.36227		TRITD1Av1G096190.6	TRITD1Av1G096190	0.0203772	34.0158
TRITD3Bv1G024040.1	TRITD3Bv1G024040	0	0.0941378	7.36311		TRITD7Bv1G048400.1	TRITD7Bv1G048400	0.0202902	34.1618
TRITD5Av1G199020.1	TRITD5Av1G199020	0	0.0937513	7.39346		TRITD3Bv1G262500.4	TRITD3Bv1G262500	0.0202825	34.1747
TRITD3Av1G270340.1	TRITD3Av1G270340	0	0.0936619	7.40053		TRITD6Bv1G136900.1	TRITD6Bv1G136900	0.020231	34.2616
TRITD5Bv1G078230.2	TRITD5Bv1G078230	0	0.0934952	7.41372		TRITD5Bv1G250180.1	TRITD5Bv1G250180	0.0201892	34.3326
TRITD2Bv1G223490.1	TRITD2Bv1G223490	0	0.0933179	7.42781		TRITD6Bv1G174360.1	TRITD6Bv1G174360	0.020141	34.4148
TRITD4Bv1G146060.1	TRITD4Bv1G146060	0	0.0933159	7.42797		TRITD4Bv1G087800.1	TRITD4Bv1G087800	0.0201309	34.432
TRITD0Uv1G126520.1	TRITD0Uv1G126520	0	0.0931457	7.44154		TRITD0Uv1G023660.3	TRITD0Uv1G023660	0.0200672	34.5412
TRITD4Bv1G178360.1	TRITD4Bv1G178360	0	0.092859	7.46451		TRITD6Av1G014990.1	TRITD6Av1G014990	0.0200145	34.6323
TRITD3Av1G266540.1	TRITD3Av1G266540	0	0.0927483	7.47342		TRITD5Bv1G251340.1	TRITD5Bv1G251340	0.0199273	34.7837
TRITD3Bv1G024420.1	TRITD3Bv1G024420	0	0.0925478	7.48961		TRITD5Av1G214940.1	TRITD5Av1G214940	0.0197931	35.0196
TRITD5Bv1G077010.1	TRITD5Bv1G077010	0	0.0925336	7.49076		TRITD4Av1G102260.1	TRITD4Av1G102260	0.0197687	35.0628
TRITD7Av1G024090.2	TRITD7Av1G024090	0	0.0923411	7.50638		TRITD6Av1G190720.4	TRITD6Av1G190720	0.0197632	35.0726
TRITD5Bv1G130180.1	TRITD5Bv1G130180	0	0.0922457	7.51414		TRITD2Av1G196180.1	TRITD2Av1G196180	0.0197567	35.0841
TRITD6Av1G007560.1	TRITD6Av1G007560	0	0.0921824	7.5193		TRITD5Bv1G111400.1	TRITD5Bv1G111400	0.0194435	35.6493
TRITD5Av1G148020.1	TRITD5Av1G148020	0	0.0921357	7.52311		TRITD2Bv1G043420.1	TRITD2Bv1G043420	0.0193683	35.7877
TRITD7Bv1G213970.1	TRITD7Bv1G213970	0	0.0919345	7.53958		TRITD1Av1G138660.1	TRITD1Av1G138660	0.0193487	35.8239
TRITD2Av1G008160.2	TRITD2Av1G008160	0	0.0918691	7.54495		TRITD6Bv1G199460.1	TRITD6Bv1G199460	0.0192026	36.0966
TRITD5Bv1G251210.1	TRITD5Bv1G251210	0	0.0917683	7.55323		TRITD3Bv1G095490.25	TRITD3Bv1G095490	0.0191835	36.1325
TRITD5Av1G113040.1	TRITD5Av1G113040	0	0.0917253	7.55677		TRITD4Av1G010450.1	TRITD4Av1G010450	0.0191559	36.1845
TRITD4Av1G036200.2	TRITD4Av1G036200	0	0.0915545	7.57087		TRITD2Av1G036870.1	TRITD2Av1G036870	0.0190669	36.3535
TRITD2Bv1G028440.1	TRITD2Bv1G028440	0	0.0914093	7.58289		TRITD2Bv1G260410.1	TRITD2Bv1G260410	0.0190214	36.4403
TRITD7Av1G258320.1	TRITD7Av1G258320	0	0.0914045	7.58329		TRITD5Av1G046950.1	TRITD5Av1G046950	0.0189669	36.5451
TRITD1Av1G203640.1	TRITD1Av1G203640	0	0.091304	7.59164		TRITD5Bv1G128060.2	TRITD5Bv1G128060	0.0189614	36.5557
TRITD6Bv1G140560.1	TRITD6Bv1G140560	0	0.0912808	7.59357		TRITD2Bv1G075270.1	TRITD2Bv1G075270	0.0189526	36.5728
TRITD5Av1G200050.1	TRITD5Av1G200050	0	0.0911262	7.60646		TRITD0Uv1G047670.1	TRITD0Uv1G047670	0.0188939	36.6863
TRITD2Av1G088840.1	TRITD2Av1G088840	0	0.0911164	7.60728		TRITD6Bv1G206050.1	TRITD6Bv1G206050	0.0188442	36.7831
TRITD7Bv1G125350.1	TRITD7Bv1G125350	0	0.0910698	7.61117		TRITD6Av1G030880.6	TRITD6Av1G030880	0.0188406	36.7901
TRITD0Uv1G016490.1	TRITD0Uv1G016490	0	0.0908359	7.63076		TRITD6Av1G113070.1	TRITD6Av1G113070	0.0187499	36.9681
TRITD7Bv1G004460.1	TRITD7Bv1G004460	0	0.0907763	7.63578		TRITD0Uv1G043220.4	TRITD0Uv1G043220	0.0187069	37.053
TRITD2Av1G002610.1	TRITD2Av1G002610	0	0.0904826	7.66056		TRITD2Av1G216380.2	TRITD2Av1G216380	0.0185948	37.2764
TRITD2Av1G075030.2	TRITD2Av1G075030	0	0.0903778	7.66944		TRITD1Bv1G019950.4	TRITD1Bv1G019950	0.0185162	37.4346
TRITD0Uv1G123980.1	TRITD0Uv1G123980	0	0.090319	7.67443		TRITD2Av1G065650.7	TRITD2Av1G065650	0.018464	37.5404
TRITD3Av1G164850.1	TRITD3Av1G164850	0	0.0903051	7.67562		TRITD3Av1G197080.8	TRITD3Av1G197080	0.0182004	38.0841
TRITD1Bv1G052170.1	TRITD1Bv1G052170	0	0.0901014	7.69297		TRITD5Av1G159850.1	TRITD5Av1G159850	0.0181983	38.0885
TRITD3Av1G009890.1	TRITD3Av1G009890	0	0.0900074	7.701		TRITD7Av1G246870.2	TRITD7Av1G246870	0.0181797	38.1275
TRITD4Bv1G054970.1	TRITD4Bv1G054970	0	0.0899473	7.70615		TRITD4Bv1G033270.11	TRITD4Bv1G033270	0.0181328	38.2262
TRITD5Bv1G180640.1	TRITD5Bv1G180640	0	0.0898712	7.71267		TRITD2Av1G177900.1	TRITD2Av1G177900	0.0180742	38.3502
TRITD5Av1G189280.1	TRITD5Av1G189280	0	0.0895985	7.73615		TRITD2Bv1G021880.1	TRITD2Bv1G021880	0.0180025	38.5029
TRITD1Bv1G178150.1	TRITD1Bv1G178150	0	0.089534	7.74172		TRITD3Av1G206080.3	TRITD3Av1G206080	0.0179489	38.6178
TRITD7Bv1G161160.1	TRITD7Bv1G161160	0	0.0892928	7.76263		TRITD0Uv1G002700.1	TRITD0Uv1G002700	0.0178778	38.7713
TRITD2Bv1G176180.1	TRITD2Bv1G176180	0	0.0891824	7.77224		TRITD6Av1G209510.2	TRITD6Av1G209510	0.0178571	38.8163
TRITD7Bv1G021610.1	TRITD7Bv1G021610	0	0.0891528	7.77482		TRITD3Av1G053970.2	TRITD3Av1G053970	0.0178197	38.8978
TRITD5Bv1G252450.1	TRITD5Bv1G252450	0	0.0888738	7.79923		TRITD6Bv1G218520.1	TRITD6Bv1G218520	0.0178099	38.9192
TRITD6Bv1G053610.2	TRITD6Bv1G053610	0	0.0885906	7.82416		TRITD1Av1G199100.3	TRITD1Av1G199100	0.0177401	39.0724
TRITD2Bv1G183430.1	TRITD2Bv1G183430	0	0.0885207	7.83034		TRITD0Uv1G043520.3	TRITD0Uv1G043520	0.0176822	39.2002
TRITD7Bv1G228250.1	TRITD7Bv1G228250	0	0.0883751	7.84324		TRITD7Av1G264670.4	TRITD7Av1G264670	0.0175495	39.4966
TRITD5Bv1G137670.1	TRITD5Bv1G137670	0	0.088302	7.84974		TRITD2Bv1G151210.1	TRITD2Bv1G151210	0.0175312	39.5379
TRITD6Bv1G173390.1	TRITD6Bv1G173390	0	0.0882084	7.85806		TRITD0Uv1G055030.10	TRITD0Uv1G055030	0.0175087	39.5888
TRITD3Av1G213530.1	TRITD3Av1G213530	0	0.0881168	7.86624		TRITD1Bv1G185720.1	TRITD1Bv1G185720	0.0174838	39.6452
TRITD0Uv1G123110.1	TRITD0Uv1G123110	0	0.088071	7.87032		TRITD5Bv1G075030.3	TRITD5Bv1G075030	0.0174794	39.655
TRITD6Bv1G224100.1	TRITD6Bv1G224100	0	0.0878905	7.88649		TRITD1Av1G185860.2	TRITD1Av1G185860	0.0174775	39.6593
TRITD3Bv1G126500.1	TRITD3Bv1G126500	0	0.087652	7.90795		TRITD6Av1G179880.5	TRITD6Av1G179880	0.0174275	39.7733
TRITD5Bv1G181100.1	TRITD5Bv1G181100	0	0.0874497	7.92624		TRITD5Av1G150050.10	TRITD5Av1G150050	0.017341	39.9716
TRITD3Av1G024090.1	TRITD3Av1G024090	0	0.0874152	7.92936		TRITD6Av1G140220.9	TRITD6Av1G140220	0.0172939	40.0805
TRITD4Bv1G192110.1	TRITD4Bv1G192110	0	0.0873681	7.93364		TRITD6Bv1G073750.3	TRITD6Bv1G073750	0.0172295	40.2303
TRITD3Av1G263940.1	TRITD3Av1G263940	0	0.0872719	7.94238		TRITD3Av1G034180.6	TRITD3Av1G034180	0.0172235	40.2444
TRITD7Bv1G196040.1	TRITD7Bv1G196040	0	0.0869297	7.97365		TRITD6Av1G031120.2	TRITD6Av1G031120	0.0171799	40.3464
TRITD3Av1G240210.1	TRITD3Av1G240210	0	0.0868287	7.98293		TRITD3Bv1G023080.9	TRITD3Bv1G023080	0.017054	40.6443
TRITD5Av1G150180.1	TRITD5Av1G150180	0	0.0868171	7.98399		TRITD1Bv1G046580.2	TRITD1Bv1G046580	0.0170166	40.7335
TRITD6Bv1G053620.1	TRITD6Bv1G053620	0	0.0866751	7.99707		TRITD7Av1G223020.2	TRITD7Av1G223020	0.0169691	40.8477
TRITD7Av1G220420.1	TRITD7Av1G220420	0	0.0866614	7.99834		TRITD5Av1G185200.4	TRITD5Av1G185200	0.0169139	40.9809
TRITD2Bv1G232460.1	TRITD2Bv1G232460	0	0.0866308	8.00116		TRITD3Av1G203570.1	TRITD3Av1G203570	0.0168908	41.0371
TRITD7Av1G052050.2	TRITD7Av1G052050	0	0.086569	8.00687		TRITD1Av1G187740.1	TRITD1Av1G187740	0.016843	41.1533
TRITD4Bv1G192340.1	TRITD4Bv1G192340	0	0.0864779	8.01531		TRITD2Av1G065030.1	TRITD2Av1G065030	0.0168358	41.171
TRITD3Av1G057290.1	TRITD3Av1G057290	0	0.0864547	8.01746		TRITD7Av1G004380.9	TRITD7Av1G004380	0.0166454	41.6419
TRITD0Uv1G115180.1	TRITD0Uv1G115180	0	0.0862937	8.03242		TRITD5Bv1G174810.4	TRITD5Bv1G174810	0.0166435	41.6467
TRITD3Bv1G270610.1	TRITD3Bv1G270610	0	0.086282	8.03351		TRITD2Bv1G070160.2	TRITD2Bv1G070160	0.0165845	41.7948
TRITD3Av1G035950.2	TRITD3Av1G035950	0	0.0861563	8.04523		TRITD1Bv1G132380.2	TRITD1Bv1G132380	0.016455	42.1238
TRITD2Bv1G248100.1	TRITD2Bv1G248100	0	0.0861549	8.04536		TRITD3Av1G029270.2	TRITD3Av1G029270	0.0164355	42.1738
TRITD4Av1G259240.10	TRITD4Av1G259240	0	0.0860653	8.05374		TRITD6Av1G219310.3	TRITD6Av1G219310	0.0163749	42.3298
TRITD7Av1G269520.1	TRITD7Av1G269520	0	0.0859515	8.0644		TRITD6Bv1G012960.1	TRITD6Bv1G012960	0.0162513	42.6519
TRITD7Bv1G004890.1	TRITD7Bv1G004890	0	0.0858063	8.07804		TRITD5Av1G250420.2	TRITD5Av1G250420	0.0161799	42.84
TRITD3Bv1G141240.1	TRITD3Bv1G141240	0	0.0856709	8.09081		TRITD2Bv1G102320.1	TRITD2Bv1G102320	0.0161662	42.8764
TRITD3Av1G133410.1	TRITD3Av1G133410	0	0.0856555	8.09226		TRITD2Bv1G177980.3	TRITD2Bv1G177980	0.0161444	42.9341
TRITD5Av1G188570.1	TRITD5Av1G188570	0	0.0856095	8.09662		TRITD2Av1G062950.1	TRITD2Av1G062950	0.0160883	43.0838
TRITD6Av1G167780.2	TRITD6Av1G167780	0	0.0855371	8.10347		TRITD1Bv1G216400.1	TRITD1Bv1G216400	0.0160472	43.1943
TRITD0Uv1G044060.1	TRITD0Uv1G044060	0	0.0854247	8.11413		TRITD7Av1G213120.8	TRITD7Av1G213120	0.0158567	43.7133
TRITD7Av1G263050.1	TRITD7Av1G263050	0	0.0852977	8.12622		TRITD7Bv1G076740.3	TRITD7Bv1G076740	0.0158039	43.8591
TRITD6Bv1G046400.1	TRITD6Bv1G046400	0	0.0852306	8.13261		TRITD3Av1G062820.1	TRITD3Av1G062820	0.0157879	43.9036
TRITD4Av1G204310.1	TRITD4Av1G204310	0	0.0852219	8.13344		TRITD3Av1G020750.2	TRITD3Av1G020750	0.0157639	43.9705
TRITD3Bv1G073690.1	TRITD3Bv1G073690	0	0.0851714	8.13826		TRITD6Bv1G004770.1	TRITD6Bv1G004770	0.0156667	44.2434
TRITD2Bv1G003900.1	TRITD2Bv1G003900	0	0.0850961	8.14547		TRITD7Av1G264650.1	TRITD7Av1G264650	0.0156449	44.3051
TRITD2Av1G282880.1	TRITD2Av1G282880	0	0.0850807	8.14693		TRITD7Bv1G182680.1	TRITD7Bv1G182680	0.015596	44.444
TRITD6Av1G002350.2	TRITD6Av1G002350	0	0.0850617	8.14876		TRITD5Bv1G198520.4	TRITD5Bv1G198520	0.0155378	44.6103
TRITD3Av1G169980.1	TRITD3Av1G169980	0	0.0849264	8.16174		TRITD4Av1G075230.1	TRITD4Av1G075230	0.0155242	44.6496
TRITD4Bv1G030490.1	TRITD4Bv1G030490	0	0.0848874	8.16549		TRITD3Av1G091270.1	TRITD3Av1G091270	0.0155005	44.7177
TRITD5Av1G237490.1	TRITD5Av1G237490	0	0.0848472	8.16936		TRITD3Bv1G176120.1	TRITD3Bv1G176120	0.015312	45.2683
TRITD1Bv1G045800.1	TRITD1Bv1G045800	0	0.0848198	8.172		TRITD1Av1G043870.3	TRITD1Av1G043870	0.0152714	45.3887
TRITD2Av1G012330.1	TRITD2Av1G012330	0	0.0847639	8.17739		TRITD3Av1G179100.1	TRITD3Av1G179100	0.0152679	45.3991
TRITD5Bv1G086070.2	TRITD5Bv1G086070	0	0.0846607	8.18735		TRITD7Av1G228510.3	TRITD7Av1G228510	0.0152601	45.4223
TRITD3Bv1G071890.1	TRITD3Bv1G071890	0	0.0841313	8.23888		TRITD1Bv1G105100.1	TRITD1Bv1G105100	0.0152558	45.4349
TRITD5Av1G251210.2	TRITD5Av1G251210	0	0.0840438	8.24745		TRITD3Bv1G200710.5	TRITD3Bv1G200710	0.0152208	45.5395
TRITD7Av1G002760.8	TRITD7Av1G002760	0	0.0840275	8.24906		TRITD4Av1G236840.1	TRITD4Av1G236840	0.0151883	45.6368
TRITD1Av1G117440.1	TRITD1Av1G117440	0	0.084026	8.2492		TRITD6Av1G221290.1	TRITD6Av1G221290	0.01511	45.8734
TRITD7Av1G027480.1	TRITD7Av1G027480	0	0.0839298	8.25865		TRITD0Uv1G009930.1	TRITD0Uv1G009930	0.0150022	46.2032
TRITD0Uv1G036770.1	TRITD0Uv1G036770	0	0.0838088	8.27058		TRITD2Av1G195810.5	TRITD2Av1G195810	0.0148902	46.5505
TRITD2Av1G137530.1	TRITD2Av1G137530	0	0.0837949	8.27195		TRITD3Bv1G028190.1	TRITD3Bv1G028190	0.0148052	46.8179
TRITD0Uv1G032410.1	TRITD0Uv1G032410	0	0.0837647	8.27493		TRITD4Bv1G011090.4	TRITD4Bv1G011090	0.0147619	46.955
TRITD0Uv1G019360.2	TRITD0Uv1G019360	0	0.0836896	8.28236		TRITD7Bv1G143320.2	TRITD7Bv1G143320	0.014707	47.1304
TRITD4Bv1G110990.1	TRITD4Bv1G110990	0	0.0834584	8.3053		TRITD7Av1G056280.1	TRITD7Av1G056280	0.0146595	47.2833
TRITD4Bv1G172300.1	TRITD4Bv1G172300	0	0.0834582	8.30532		TRITD6Bv1G025030.1	TRITD6Bv1G025030	0.0146594	47.2833
TRITD3Av1G014750.1	TRITD3Av1G014750	0	0.083367	8.3144		TRITD7Bv1G114240.1	TRITD7Bv1G114240	0.0146492	47.3164
TRITD3Av1G221670.1	TRITD3Av1G221670	0	0.0828245	8.36886		TRITD7Bv1G061540.1	TRITD7Bv1G061540	0.0145954	47.4909
TRITD5Av1G157360.1	TRITD5Av1G157360	0	0.0825463	8.39707		TRITD7Bv1G069310.3	TRITD7Bv1G069310	0.0145389	47.6753
TRITD1Bv1G205560.1	TRITD1Bv1G205560	0	0.0825365	8.39807		TRITD2Bv1G057980.1	TRITD2Bv1G057980	0.0145226	47.7287
TRITD3Bv1G237800.1	TRITD3Bv1G237800	0	0.0824569	8.40617		TRITD5Av1G150190.1	TRITD5Av1G150190	0.0145129	47.7607
TRITD4Bv1G208130.1	TRITD4Bv1G208130	0	0.0824546	8.40641		TRITD7Bv1G067710.2	TRITD7Bv1G067710	0.0144726	47.8938
TRITD7Bv1G023510.2	TRITD7Bv1G023510	0	0.0824376	8.40814		TRITD5Av1G251720.1	TRITD5Av1G251720	0.0143654	48.2513
TRITD2Bv1G251330.1	TRITD2Bv1G251330	0	0.0824226	8.40968		TRITD0Uv1G042470.2	TRITD0Uv1G042470	0.014239	48.6796
TRITD4Av1G260880.1	TRITD4Av1G260880	0	0.0824149	8.41046		TRITD0Uv1G040750.2	TRITD0Uv1G040750	0.0142203	48.7434
TRITD4Bv1G062210.1	TRITD4Bv1G062210	0	0.0824031	8.41167		TRITD5Bv1G139420.1	TRITD5Bv1G139420	0.0141834	48.8703
TRITD4Bv1G041870.1	TRITD4Bv1G041870	0	0.0823548	8.4166		TRITD4Av1G242990.1	TRITD4Av1G242990	0.0141094	49.1265
TRITD6Av1G168560.1	TRITD6Av1G168560	0	0.082348	8.41729		TRITD4Av1G147720.2	TRITD4Av1G147720	0.0140853	49.2107
TRITD6Bv1G005460.2	TRITD6Bv1G005460	0	0.0823323	8.4189		TRITD6Bv1G034710.1	TRITD6Bv1G034710	0.0138599	50.011
TRITD3Av1G153950.1	TRITD3Av1G153950	0	0.0822566	8.42665		TRITD7Bv1G016350.1	TRITD7Bv1G016350	0.0138468	50.0582
TRITD3Av1G253610.1	TRITD3Av1G253610	0	0.0821993	8.43252		TRITD1Bv1G122800.2	TRITD1Bv1G122800	0.0138405	50.0812
TRITD5Av1G158670.1	TRITD5Av1G158670	0	0.0819715	8.45595		TRITD3Av1G249610.1	TRITD3Av1G249610	0.01384	50.0829
TRITD2Bv1G037620.1	TRITD2Bv1G037620	0	0.0819126	8.46203		TRITD7Bv1G184110.1	TRITD7Bv1G184110	0.013795	50.2462
TRITD1Av1G231030.1	TRITD1Av1G231030	0	0.0818135	8.47228		TRITD2Av1G036100.3	TRITD2Av1G036100	0.0134883	51.3888
TRITD7Av1G237610.1	TRITD7Av1G237610	0	0.0817879	8.47494		TRITD4Av1G050700.1	TRITD4Av1G050700	0.0134838	51.406
TRITD6Bv1G085760.1	TRITD6Bv1G085760	0	0.0817399	8.47992		TRITD6Av1G194880.1	TRITD6Av1G194880	0.0133772	51.8154
TRITD6Bv1G053420.1	TRITD6Bv1G053420	0	0.08154	8.50071		TRITD3Av1G146940.6	TRITD3Av1G146940	0.0133381	51.9676
TRITD7Av1G152460.1	TRITD7Av1G152460	0	0.0814869	8.50624		TRITD1Bv1G051650.1	TRITD1Bv1G051650	0.013316	52.0539
TRITD2Av1G178210.2	TRITD2Av1G178210	0	0.0813771	8.51772		TRITD7Av1G039710.1	TRITD7Av1G039710	0.0132948	52.1367
TRITD5Bv1G006240.1	TRITD5Bv1G006240	0	0.0812232	8.53385		TRITD2Bv1G230380.1	TRITD2Bv1G230380	0.0132948	52.1369
TRITD2Av1G080810.1	TRITD2Av1G080810	0	0.0811801	8.53839		TRITD3Bv1G099260.2	TRITD3Bv1G099260	0.0132899	52.1559
TRITD5Bv1G081310.1	TRITD5Bv1G081310	0	0.0811673	8.53974		TRITD1Bv1G008260.1	TRITD1Bv1G008260	0.0132352	52.3715
TRITD1Av1G227040.1	TRITD1Av1G227040	0	0.080942	8.56351		TRITD2Bv1G010620.1	TRITD2Bv1G010620	0.0131954	52.5294
TRITD6Av1G073480.1	TRITD6Av1G073480	0	0.0809221	8.56562		TRITD1Bv1G129370.2	TRITD1Bv1G129370	0.0130393	53.1582
TRITD0Uv1G116760.1	TRITD0Uv1G116760	0	0.0807662	8.58215		TRITD6Bv1G144000.2	TRITD6Bv1G144000	0.0130308	53.193
TRITD4Bv1G047300.1	TRITD4Bv1G047300	0	0.080667	8.59269		TRITD3Bv1G077810.1	TRITD3Bv1G077810	0.0130246	53.2185
TRITD3Av1G141400.1	TRITD3Av1G141400	0	0.0806536	8.59412		TRITD3Bv1G212630.1	TRITD3Bv1G212630	0.012981	53.397
TRITD3Bv1G270640.1	TRITD3Bv1G270640	0	0.0804746	8.61325		TRITD1Bv1G217040.1	TRITD1Bv1G217040	0.012963	53.4712
TRITD0Uv1G046500.1	TRITD0Uv1G046500	0	0.0804415	8.61679		TRITD5Av1G221590.2	TRITD5Av1G221590	0.0129462	53.5407
TRITD3Bv1G196160.1	TRITD3Bv1G196160	0	0.0804341	8.61758		TRITD6Bv1G005220.1	TRITD6Bv1G005220	0.0129373	53.5775
TRITD2Av1G006100.2	TRITD2Av1G006100	0	0.08031	8.63089		TRITD6Bv1G152060.2	TRITD6Bv1G152060	0.0129261	53.6237
TRITD6Bv1G137280.1	TRITD6Bv1G137280	0	0.0802875	8.63332		TRITD5Bv1G092130.1	TRITD5Bv1G092130	0.0129189	53.6538
TRITD3Bv1G210330.1	TRITD3Bv1G210330	0	0.080188	8.64403		TRITD1Bv1G099330.6	TRITD1Bv1G099330	0.0127436	54.3917
TRITD1Bv1G128430.1	TRITD1Bv1G128430	0	0.0800956	8.65399		TRITD3Av1G194740.5	TRITD3Av1G194740	0.0126289	54.8857
TRITD3Bv1G239720.1	TRITD3Bv1G239720	0	0.0799632	8.66833		TRITD5Bv1G205860.3	TRITD5Bv1G205860	0.0124575	55.6411
TRITD2Bv1G222580.1	TRITD2Bv1G222580	0	0.0799189	8.67313		TRITD2Bv1G048020.1	TRITD2Bv1G048020	0.0124335	55.7485
TRITD4Av1G060940.1	TRITD4Av1G060940	0	0.0798944	8.67579		TRITD6Bv1G057590.1	TRITD6Bv1G057590	0.0124132	55.8394
TRITD3Av1G219970.1	TRITD3Av1G219970	0	0.0798034	8.68568		TRITD1Bv1G103360.3	TRITD1Bv1G103360	0.0123588	56.0854
TRITD4Av1G050610.1	TRITD4Av1G050610	0	0.0797604	8.69037		TRITD5Bv1G081470.1	TRITD5Bv1G081470	0.012243	56.6159
TRITD5Av1G098860.1	TRITD5Av1G098860	0	0.0797183	8.69496		TRITD4Av1G217390.3	TRITD4Av1G217390	0.0122367	56.6452
TRITD2Bv1G080340.4	TRITD2Bv1G080340	0	0.07947	8.72212		TRITD4Av1G055010.2	TRITD4Av1G055010	0.0121632	56.9873
TRITD4Bv1G201630.1	TRITD4Bv1G201630	0	0.079279	8.74313		TRITD2Bv1G015850.4	TRITD2Bv1G015850	0.0121457	57.0692
TRITD6Bv1G178670.1	TRITD6Bv1G178670	0	0.0791441	8.75803		TRITD6Av1G005970.6	TRITD6Av1G005970	0.0121179	57.2003
TRITD5Av1G006690.1	TRITD5Av1G006690	0	0.0790828	8.76483		TRITD6Bv1G136190.6	TRITD6Bv1G136190	0.0119939	57.7919
TRITD2Bv1G078550.1	TRITD2Bv1G078550	0	0.0790747	8.76573		TRITD4Av1G194170.2	TRITD4Av1G194170	0.0119911	57.8051
TRITD5Bv1G139360.1	TRITD5Bv1G139360	0	0.0790524	8.7682		TRITD6Bv1G054670.1	TRITD6Bv1G054670	0.0119388	58.0585
TRITD6Av1G173110.1	TRITD6Av1G173110	0	0.0789937	8.77471		TRITD6Av1G209220.4	TRITD6Av1G209220	0.0119058	58.2194
TRITD4Bv1G134650.1	TRITD4Bv1G134650	0	0.0789563	8.77887		TRITD3Av1G080490.1	TRITD3Av1G080490	0.0118847	58.3226
TRITD5Av1G193020.2	TRITD5Av1G193020	0	0.078935	8.78124		TRITD4Bv1G045670.5	TRITD4Bv1G045670	0.0118755	58.3679
TRITD5Av1G194050.1	TRITD5Av1G194050	0	0.0789231	8.78257		TRITD4Av1G262700.1	TRITD4Av1G262700	0.0118688	58.401
TRITD3Av1G177680.1	TRITD3Av1G177680	0	0.0788017	8.7961		TRITD3Bv1G133330.8	TRITD3Bv1G133330	0.0118481	58.5028
TRITD2Av1G280050.1	TRITD2Av1G280050	0	0.078691	8.80847		TRITD3Bv1G173840.1	TRITD3Bv1G173840	0.0118386	58.5498
TRITD7Bv1G134420.1	TRITD7Bv1G134420	0	0.0784555	8.83491		TRITD5Av1G090730.3	TRITD5Av1G090730	0.0117979	58.7518
TRITD0Uv1G020240.2	TRITD0Uv1G020240	0	0.0783854	8.84281		TRITD5Av1G242340.1	TRITD5Av1G242340	0.0117318	59.0826
TRITD4Av1G259180.1	TRITD4Av1G259180	0	0.0782426	8.85895		TRITD2Bv1G035730.1	TRITD2Bv1G035730	0.0116597	59.4483
TRITD2Bv1G230270.2	TRITD2Bv1G230270	0	0.0782057	8.86313		TRITD6Av1G015120.1	TRITD6Av1G015120	0.011658	59.4568
TRITD2Bv1G017950.1	TRITD2Bv1G017950	0	0.0781467	8.86982		TRITD3Bv1G160250.1	TRITD3Bv1G160250	0.0115316	60.1087
TRITD2Bv1G080570.1	TRITD2Bv1G080570	0	0.0780755	8.87791		TRITD6Bv1G105420.1	TRITD6Bv1G105420	0.0115208	60.1651
TRITD3Av1G006100.1	TRITD3Av1G006100	0	0.0780016	8.88632		TRITD5Bv1G043800.2	TRITD5Bv1G043800	0.0114981	60.2837
TRITD1Bv1G138420.1	TRITD1Bv1G138420	0	0.0779962	8.88693		TRITD1Bv1G083960.11	TRITD1Bv1G083960	0.0114608	60.4797
TRITD7Bv1G056200.1	TRITD7Bv1G056200	0	0.0779566	8.89145		TRITD5Bv1G220250.3	TRITD5Bv1G220250	0.011451	60.5315
TRITD6Av1G212210.1	TRITD6Av1G212210	0	0.0779308	8.8944		TRITD7Bv1G163980.8	TRITD7Bv1G163980	0.0114322	60.6312
TRITD3Bv1G178960.1	TRITD3Bv1G178960	0	0.0778787	8.90035		TRITD2Av1G028070.2	TRITD2Av1G028070	0.0113097	61.2879
TRITD5Bv1G154060.2	TRITD5Bv1G154060	0	0.0778433	8.9044		TRITD7Bv1G037290.1	TRITD7Bv1G037290	0.0112744	61.4796
TRITD1Bv1G218960.1	TRITD1Bv1G218960	0	0.0776769	8.92347		TRITD3Bv1G200010.1	TRITD3Bv1G200010	0.0111534	62.1466
TRITD5Av1G013590.1	TRITD5Av1G013590	0	0.0776764	8.92353		TRITD5Bv1G199360.3	TRITD5Bv1G199360	0.0110987	62.4527
TRITD5Av1G193030.1	TRITD5Av1G193030	0	0.0776405	8.92765		TRITD5Av1G209310.2	TRITD5Av1G209310	0.0110848	62.5314
TRITD4Av1G246540.1	TRITD4Av1G246540	0	0.0775099	8.9427		TRITD4Bv1G078600.4	TRITD4Bv1G078600	0.0109731	63.1681
TRITD4Bv1G192210.1	TRITD4Bv1G192210	0	0.0775035	8.94343		TRITD3Bv1G043270.8	TRITD3Bv1G043270	0.0108504	63.8824
TRITD2Av1G257560.1	TRITD2Av1G257560	0	0.077462	8.94823		TRITD6Bv1G089350.2	TRITD6Bv1G089350	0.0108065	64.1416
TRITD5Bv1G140170.1	TRITD5Bv1G140170	0	0.077325	8.96408		TRITD3Bv1G085540.2	TRITD3Bv1G085540	0.010765	64.3891
TRITD7Bv1G196240.1	TRITD7Bv1G196240	0	0.0771829	8.98058		TRITD4Bv1G191640.2	TRITD4Bv1G191640	0.0107638	64.3961
TRITD3Bv1G023730.1	TRITD3Bv1G023730	0	0.0771558	8.98374		TRITD6Av1G145720.4	TRITD6Av1G145720	0.0106897	64.8428
TRITD7Av1G082390.1	TRITD7Av1G082390	0	0.077086	8.99187		TRITD1Av1G100030.10	TRITD1Av1G100030	0.0106892	64.8453
TRITD4Bv1G172290.1	TRITD4Bv1G172290	0	0.0768942	9.0143		TRITD1Bv1G054320.3	TRITD1Bv1G054320	0.0106555	65.0504
TRITD2Av1G282190.1	TRITD2Av1G282190	0	0.0766486	9.04319		TRITD5Bv1G130920.1	TRITD5Bv1G130920	0.0106335	65.185
TRITD5Bv1G185190.1	TRITD5Bv1G185190	0	0.0766466	9.04342		TRITD4Av1G035050.1	TRITD4Av1G035050	0.0106297	65.2088
TRITD4Bv1G000040.1	TRITD4Bv1G000040	0	0.0765594	9.05371		TRITD4Av1G209810.1	TRITD4Av1G209810	0.0105542	65.6748
TRITD5Av1G010080.1	TRITD5Av1G010080	0	0.0764946	9.06138		TRITD7Bv1G176520.1	TRITD7Bv1G176520	0.0105542	65.675
TRITD2Bv1G246390.2	TRITD2Bv1G246390	0	0.0764715	9.06413		TRITD7Bv1G021350.2	TRITD7Bv1G021350	0.0105165	65.9105
TRITD3Bv1G020550.1	TRITD3Bv1G020550	0	0.0763953	9.07317		TRITD3Bv1G177910.6	TRITD3Bv1G177910	0.0104861	66.1017
TRITD5Bv1G198150.1	TRITD5Bv1G198150	0	0.0762289	9.09297		TRITD2Av1G096920.1	TRITD2Av1G096920	0.0104638	66.2424
TRITD3Av1G226240.1	TRITD3Av1G226240	0	0.0760312	9.11662		TRITD2Av1G059870.1	TRITD2Av1G059870	0.0103447	67.0051
TRITD3Av1G177670.1	TRITD3Av1G177670	0	0.0759942	9.12106		TRITD6Av1G181020.4	TRITD6Av1G181020	0.0103127	67.2127
TRITD1Bv1G154350.1	TRITD1Bv1G154350	0	0.0759829	9.12241		TRITD1Av1G032650.1	TRITD1Av1G032650	0.0102824	67.4112
TRITD2Av1G294040.1	TRITD2Av1G294040	0	0.0759545	9.12582		TRITD2Av1G287500.1	TRITD2Av1G287500	0.0101725	68.139
TRITD6Bv1G081020.1	TRITD6Bv1G081020	0	0.0759145	9.13063		TRITD7Bv1G032900.1	TRITD7Bv1G032900	0.0101344	68.3953
TRITD2Bv1G155220.1	TRITD2Bv1G155220	0	0.0759011	9.13225		TRITD2Bv1G073930.1	TRITD2Bv1G073930	0.0100525	68.9526
TRITD2Av1G263010.1	TRITD2Av1G263010	0	0.0758629	9.13684		TRITD6Av1G130540.2	TRITD6Av1G130540	0.0100435	69.0142
TRITD6Bv1G193590.2	TRITD6Bv1G193590	0	0.0758421	9.13935		TRITD2Av1G084490.1	TRITD2Av1G084490	0.00989959	70.0178
TRITD5Av1G222300.3	TRITD5Av1G222300	0	0.0757861	9.1461		TRITD2Bv1G008080.1	TRITD2Bv1G008080	0.00989497	70.0504
TRITD2Bv1G042660.1	TRITD2Bv1G042660	0	0.0757312	9.15273		TRITD4Bv1G107650.2	TRITD4Bv1G107650	0.00978368	70.8473
TRITD6Bv1G038990.1	TRITD6Bv1G038990	0	0.0756452	9.16314		TRITD3Bv1G008240.1	TRITD3Bv1G008240	0.00977403	70.9172
TRITD2Av1G289920.1	TRITD2Av1G289920	0	0.0753117	9.20371		TRITD3Av1G132500.1	TRITD3Av1G132500	0.00969083	71.5261
TRITD7Av1G207340.1	TRITD7Av1G207340	0	0.0750782	9.23234		TRITD2Bv1G260270.1	TRITD2Bv1G260270	0.0096704	71.6772
TRITD0Uv1G110500.1	TRITD0Uv1G110500	0	0.0750571	9.23493		TRITD7Bv1G178590.2	TRITD7Bv1G178590	0.00965569	71.7864
TRITD1Av1G092190.1	TRITD1Av1G092190	0	0.0749882	9.24342		TRITD3Bv1G049680.2	TRITD3Bv1G049680	0.00964716	71.8499
TRITD6Av1G172560.1	TRITD6Av1G172560	0	0.0748036	9.26623		TRITD7Bv1G054180.7	TRITD7Bv1G054180	0.00963355	71.9514
TRITD0Uv1G003580.3	TRITD0Uv1G003580	0	0.074789	9.26804		TRITD4Av1G256240.1	TRITD4Av1G256240	0.00961825	72.0659
TRITD4Av1G178480.1	TRITD4Av1G178480	0	0.0747797	9.26919		TRITD2Bv1G053890.1	TRITD2Bv1G053890	0.00960674	72.1522
TRITD4Av1G261930.1	TRITD4Av1G261930	0	0.0747666	9.27081		TRITD1Av1G119510.2	TRITD1Av1G119510	0.00960291	72.181
TRITD5Bv1G013090.1	TRITD5Bv1G013090	0	0.0746919	9.28009		TRITD0Uv1G001930.4	TRITD0Uv1G001930	0.00959609	72.2323
TRITD1Av1G185340.1	TRITD1Av1G185340	0	0.0746845	9.281		TRITD1Bv1G181800.7	TRITD1Bv1G181800	0.00955661	72.5306
TRITD4Av1G178490.1	TRITD4Av1G178490	0	0.0745372	9.29934		TRITD2Av1G220270.1	TRITD2Av1G220270	0.0095156	72.8432
TRITD2Av1G286610.1	TRITD2Av1G286610	0	0.0745092	9.30284		TRITD2Bv1G193560.1	TRITD2Bv1G193560	0.00944308	73.4027
TRITD2Bv1G002380.3	TRITD2Bv1G002380	0	0.0744915	9.30505		TRITD1Av1G059400.3	TRITD1Av1G059400	0.00932511	74.3312
TRITD0Uv1G104740.1	TRITD0Uv1G104740	0	0.0744267	9.31315		TRITD5Bv1G230410.5	TRITD5Bv1G230410	0.00931764	74.3908
TRITD3Av1G045960.1	TRITD3Av1G045960	0	0.0743811	9.31887		TRITD3Av1G079380.3	TRITD3Av1G079380	0.00930194	74.5164
TRITD6Av1G166970.1	TRITD6Av1G166970	0	0.0742917	9.33007		TRITD2Bv1G118340.3	TRITD2Bv1G118340	0.00926865	74.784
TRITD2Av1G222370.1	TRITD2Av1G222370	0	0.0742165	9.33952		TRITD5Av1G202070.1	TRITD5Av1G202070	0.00926756	74.7929
TRITD3Bv1G209680.1	TRITD3Bv1G209680	0	0.0741887	9.34303		TRITD7Av1G157640.2	TRITD7Av1G157640	0.00920562	75.2961
TRITD7Av1G205560.1	TRITD7Av1G205560	0	0.0741833	9.34371		TRITD6Av1G204190.1	TRITD6Av1G204190	0.00916621	75.6198
TRITD3Av1G250050.3	TRITD3Av1G250050	0	0.074084	9.35623		TRITD2Bv1G068630.1	TRITD2Bv1G068630	0.00910022	76.1682
TRITD4Av1G002490.1	TRITD4Av1G002490	0	0.0740477	9.36082		TRITD1Av1G032320.3	TRITD1Av1G032320	0.00902098	76.8373
TRITD0Uv1G130690.1	TRITD0Uv1G130690	0	0.0739666	9.37108		TRITD0Uv1G074830.1	TRITD0Uv1G074830	0.00896041	77.3567
TRITD7Av1G090940.1	TRITD7Av1G090940	0	0.0738998	9.37956		TRITD2Bv1G093370.3	TRITD2Bv1G093370	0.00896023	77.3582
TRITD5Bv1G181390.1	TRITD5Bv1G181390	0	0.0738838	9.38158		TRITD5Bv1G212160.1	TRITD5Bv1G212160	0.00888543	78.0094
TRITD3Av1G183980.1	TRITD3Av1G183980	0	0.0738261	9.38891		TRITD4Av1G037280.3	TRITD4Av1G037280	0.00879138	78.8439
TRITD5Bv1G015740.2	TRITD5Bv1G015740	0	0.0737402	9.39985		TRITD5Av1G222160.5	TRITD5Av1G222160	0.00876254	79.1034
TRITD2Bv1G146410.1	TRITD2Bv1G146410	0	0.0737186	9.40261		TRITD2Bv1G119400.1	TRITD2Bv1G119400	0.00872883	79.409
TRITD1Bv1G128250.1	TRITD1Bv1G128250	0	0.0736728	9.40845		TRITD1Av1G211170.1	TRITD1Av1G211170	0.00871674	79.5191
TRITD3Bv1G277990.1	TRITD3Bv1G277990	0	0.0736129	9.41611		TRITD2Bv1G027920.4	TRITD2Bv1G027920	0.00870115	79.6616
TRITD2Av1G279710.2	TRITD2Av1G279710	0	0.0735848	9.41971		TRITD1Bv1G102080.14	TRITD1Bv1G102080	0.00865258	80.1087
TRITD6Bv1G098610.1	TRITD6Bv1G098610	0	0.0733882	9.44494		TRITD6Bv1G165990.7	TRITD6Bv1G165990	0.00865017	80.1311
TRITD4Bv1G118870.1	TRITD4Bv1G118870	0	0.0732615	9.46128		TRITD5Bv1G246450.1	TRITD5Bv1G246450	0.00862186	80.3941
TRITD2Av1G008230.1	TRITD2Av1G008230	0	0.0731958	9.46976		TRITD1Av1G210280.1	TRITD1Av1G210280	0.00859627	80.6335
TRITD0Uv1G097740.1	TRITD0Uv1G097740	0	0.0731291	9.47841		TRITD5Av1G195880.6	TRITD5Av1G195880	0.00853942	81.1703
TRITD7Bv1G116560.1	TRITD7Bv1G116560	0	0.0730794	9.48486		TRITD0Uv1G034180.2	TRITD0Uv1G034180	0.00853466	81.2155
TRITD2Bv1G122630.1	TRITD2Bv1G122630	0	0.073058	9.48763		TRITD1Av1G206540.1	TRITD1Av1G206540	0.00849596	81.5855
TRITD7Bv1G171140.1	TRITD7Bv1G171140	0	0.073028	9.49152		TRITD7Bv1G218970.1	TRITD7Bv1G218970	0.0084914	81.6293
TRITD3Bv1G149610.1	TRITD3Bv1G149610	0	0.0730223	9.49227		TRITD7Av1G246940.2	TRITD7Av1G246940	0.00841448	82.3756
TRITD4Bv1G151100.1	TRITD4Bv1G151100	0	0.0729872	9.49683		TRITD5Av1G209230.1	TRITD5Av1G209230	0.00836885	82.8247
TRITD5Bv1G117940.1	TRITD5Bv1G117940	0	0.0729546	9.50108		TRITD1Bv1G009160.2	TRITD1Bv1G009160	0.00832775	83.2334
TRITD1Av1G191640.1	TRITD1Av1G191640	0	0.0729411	9.50283		TRITD6Bv1G004600.5	TRITD6Bv1G004600	0.00828629	83.6499
TRITD1Av1G209560.1	TRITD1Av1G209560	0	0.0729107	9.50679		TRITD3Bv1G282840.4	TRITD3Bv1G282840	0.0082283	84.2394
TRITD6Bv1G206450.3	TRITD6Bv1G206450	0	0.0728889	9.50963		TRITD2Bv1G159590.1	TRITD2Bv1G159590	0.00814591	85.0914
TRITD2Bv1G029870.1	TRITD2Bv1G029870	0	0.0727146	9.53243		TRITD6Av1G029370.1	TRITD6Av1G029370	0.00812321	85.3292
TRITD4Bv1G037210.1	TRITD4Bv1G037210	0	0.0725141	9.5588		TRITD7Bv1G011570.2	TRITD7Bv1G011570	0.00805226	86.0811
TRITD7Bv1G163630.1	TRITD7Bv1G163630	0	0.0724999	9.56066		TRITD4Bv1G074560.1	TRITD4Bv1G074560	0.00804859	86.1204
TRITD2Av1G283170.2	TRITD2Av1G283170	0	0.0724995	9.56072		TRITD1Av1G048860.2	TRITD1Av1G048860	0.00802847	86.3362
TRITD5Bv1G051770.1	TRITD5Bv1G051770	0	0.0724858	9.56253		TRITD6Bv1G208700.1	TRITD6Bv1G208700	0.00801244	86.5089
TRITD6Bv1G208120.1	TRITD6Bv1G208120	0	0.0724631	9.56551		TRITD3Av1G193630.2	TRITD3Av1G193630	0.00797026	86.9667
TRITD7Bv1G194410.1	TRITD7Bv1G194410	0	0.0724562	9.56643		TRITD4Bv1G177880.9	TRITD4Bv1G177880	0.00796527	87.0211
TRITD6Bv1G079910.1	TRITD6Bv1G079910	0	0.0724421	9.5683		TRITD7Bv1G218360.3	TRITD7Bv1G218360	0.00784976	88.3017
TRITD2Av1G078670.1	TRITD2Av1G078670	0	0.0724141	9.572		TRITD2Bv1G039930.1	TRITD2Bv1G039930	0.00769114	90.1228
TRITD7Bv1G108260.1	TRITD7Bv1G108260	0	0.0723657	9.57839		TRITD1Bv1G182960.1	TRITD1Bv1G182960	0.00754967	91.8115
TRITD2Bv1G231880.3	TRITD2Bv1G231880	0	0.0720962	9.6142		TRITD7Bv1G183060.2	TRITD7Bv1G183060	0.00752034	92.1696
TRITD5Av1G150200.2	TRITD5Av1G150200	0	0.0720374	9.62204		TRITD7Bv1G030640.1	TRITD7Bv1G030640	0.00751698	92.2109
TRITD5Bv1G224930.2	TRITD5Bv1G224930	0	0.0719224	9.63744		TRITD7Bv1G136240.6	TRITD7Bv1G136240	0.00744836	93.0604
TRITD5Bv1G031610.1	TRITD5Bv1G031610	0	0.0718462	9.64766		TRITD4Bv1G089190.1	TRITD4Bv1G089190	0.00744644	93.0843
TRITD4Bv1G011860.1	TRITD4Bv1G011860	0	0.071763	9.65884		TRITD1Bv1G193000.1	TRITD1Bv1G193000	0.0074334	93.2477
TRITD2Bv1G259350.1	TRITD2Bv1G259350	0	0.0717519	9.66033		TRITD2Bv1G182850.1	TRITD2Bv1G182850	0.00734344	94.39
TRITD1Av1G156200.1	TRITD1Av1G156200	0	0.0716941	9.66812		TRITD4Bv1G204780.3	TRITD4Bv1G204780	0.00731605	94.7434
TRITD2Bv1G008270.1	TRITD2Bv1G008270	0	0.0716738	9.67086		TRITD5Bv1G236210.6	TRITD5Bv1G236210	0.00728278	95.1762
TRITD4Av1G252150.1	TRITD4Av1G252150	0	0.0715382	9.68918		TRITD6Bv1G093800.9	TRITD6Bv1G093800	0.00714982	96.9462
TRITD4Bv1G044710.1	TRITD4Bv1G044710	0	0.0715236	9.69117		TRITD6Bv1G115690.5	TRITD6Bv1G115690	0.00714611	96.9964
TRITD5Av1G240760.1	TRITD5Av1G240760	0	0.0715176	9.69199		TRITD2Av1G038020.1	TRITD2Av1G038020	0.00711933	97.3612
TRITD7Bv1G171340.1	TRITD7Bv1G171340	0	0.0714657	9.69901		TRITD5Bv1G163670.5	TRITD5Bv1G163670	0.00711902	97.3655
TRITD5Bv1G115700.1	TRITD5Bv1G115700	0	0.0714427	9.70214		TRITD5Bv1G135700.1	TRITD5Bv1G135700	0.00709494	97.696
TRITD7Av1G215380.1	TRITD7Av1G215380	0	0.0712853	9.72356		TRITD4Av1G068010.4	TRITD4Av1G068010	0.00700675	98.9256
TRITD5Bv1G145500.1	TRITD5Bv1G145500	0	0.071248	9.72865		TRITD2Av1G162920.1	TRITD2Av1G162920	0.00699104	99.148
TRITD1Bv1G194460.1	TRITD1Bv1G194460	0	0.0711725	9.73898		TRITD1Av1G025480.6	TRITD1Av1G025480	0.00697938	99.3136
TRITD3Bv1G156680.1	TRITD3Bv1G156680	0	0.0710726	9.75267		TRITD7Bv1G012870.1	TRITD7Bv1G012870	0.00689274	100.562
TRITD5Av1G083940.1	TRITD5Av1G083940	0	0.0710472	9.75615		TRITD2Bv1G193810.2	TRITD2Bv1G193810	0.0068588	101.06
TRITD6Bv1G052150.2	TRITD6Bv1G052150	0	0.0710107	9.76117		TRITD1Bv1G041340.2	TRITD1Bv1G041340	0.00685094	101.176
TRITD4Bv1G049240.1	TRITD4Bv1G049240	0	0.0709777	9.7657		TRITD6Av1G177680.5	TRITD6Av1G177680	0.00682345	101.583
TRITD6Av1G034620.1	TRITD6Av1G034620	0	0.070893	9.77737		TRITD2Av1G128590.4	TRITD2Av1G128590	0.00678766	102.119
TRITD1Av1G228390.2	TRITD1Av1G228390	0	0.0708331	9.78563		TRITD1Av1G040730.1	TRITD1Av1G040730	0.00676286	102.493
TRITD5Av1G134020.2	TRITD5Av1G134020	0	0.0707967	9.79067		TRITD6Av1G105380.3	TRITD6Av1G105380	0.00667591	103.828
TRITD1Bv1G091080.2	TRITD1Bv1G091080	0	0.0707545	9.7965		TRITD2Bv1G160220.1	TRITD2Bv1G160220	0.00662939	104.557
TRITD1Bv1G148410.1	TRITD1Bv1G148410	0	0.0705565	9.824		TRITD4Bv1G061800.21	TRITD4Bv1G061800	0.00662482	104.629
TRITD2Bv1G252640.1	TRITD2Bv1G252640	0	0.0705331	9.82726		TRITD2Av1G253080.4	TRITD2Av1G253080	0.00658558	105.252
TRITD1Bv1G013500.1	TRITD1Bv1G013500	0	0.0705219	9.82882		TRITD6Bv1G069290.1	TRITD6Bv1G069290	0.00654935	105.834
TRITD4Bv1G058510.1	TRITD4Bv1G058510	0	0.0704722	9.83575		TRITD6Av1G015720.3	TRITD6Av1G015720	0.00648707	106.851
TRITD5Av1G108570.1	TRITD5Av1G108570	0	0.0703875	9.84759		TRITD5Bv1G205590.1	TRITD5Bv1G205590	0.00648665	106.858
TRITD7Av1G204390.1	TRITD7Av1G204390	0	0.0703426	9.85388		TRITD7Av1G235990.3	TRITD7Av1G235990	0.0064616	107.272
TRITD4Bv1G138100.1	TRITD4Bv1G138100	0	0.0702215	9.87087		TRITD2Bv1G000040.2	TRITD2Bv1G000040	0.00642121	107.947
TRITD3Bv1G209100.1	TRITD3Bv1G209100	0	0.0702105	9.87241		TRITD4Bv1G172080.2	TRITD4Bv1G172080	0.00634583	109.229
TRITD5Bv1G120000.1	TRITD5Bv1G120000	0	0.0701305	9.88368		TRITD1Bv1G070340.3	TRITD1Bv1G070340	0.00633843	109.356
TRITD2Bv1G166590.1	TRITD2Bv1G166590	0	0.0701122	9.88625		TRITD2Av1G252660.3	TRITD2Av1G252660	0.00632774	109.541
TRITD1Av1G135450.1	TRITD1Av1G135450	0	0.0700667	9.89268		TRITD2Av1G131720.6	TRITD2Av1G131720	0.00630641	109.911
TRITD1Bv1G199350.1	TRITD1Bv1G199350	0	0.0700267	9.89833		TRITD1Bv1G136250.1	TRITD1Bv1G136250	0.0062769	110.428
TRITD3Av1G134030.1	TRITD3Av1G134030	0	0.0699198	9.91346		TRITD7Bv1G063070.1	TRITD7Bv1G063070	0.0062437	111.015
TRITD3Av1G246050.1	TRITD3Av1G246050	0	0.0699178	9.91374		TRITD3Bv1G130680.1	TRITD3Bv1G130680	0.00621131	111.594
TRITD2Bv1G158420.1	TRITD2Bv1G158420	0	0.069868	9.92081		TRITD0Uv1G096350.1	TRITD0Uv1G096350	0.0062054	111.701
TRITD5Bv1G163110.2	TRITD5Bv1G163110	0	0.0697537	9.93706		TRITD2Av1G220390.2	TRITD2Av1G220390	0.00620444	111.718
TRITD3Bv1G144890.1	TRITD3Bv1G144890	0	0.0697415	9.9388		TRITD2Av1G027590.4	TRITD2Av1G027590	0.00619977	111.802
TRITD3Av1G221660.1	TRITD3Av1G221660	0	0.0697074	9.94367		TRITD7Bv1G190970.3	TRITD7Bv1G190970	0.00614469	112.804
TRITD1Av1G120620.1	TRITD1Av1G120620	0	0.0696777	9.94791		TRITD3Av1G150460.5	TRITD3Av1G150460	0.00612049	113.25
TRITD5Av1G150340.2	TRITD5Av1G150340	0	0.0695733	9.96283		TRITD7Bv1G047870.1	TRITD7Bv1G047870	0.00606974	114.197
TRITD2Bv1G249680.1	TRITD2Bv1G249680	0	0.0695133	9.97143		TRITD3Av1G100080.3	TRITD3Av1G100080	0.00605196	114.533
TRITD3Av1G184690.1	TRITD3Av1G184690	0	0.0694972	9.97374		TRITD7Av1G107020.1	TRITD7Av1G107020	0.00594495	116.594
TRITD3Av1G002620.1	TRITD3Av1G002620	0	0.0694621	9.97878		TRITD2Bv1G059780.2	TRITD2Bv1G059780	0.00590041	117.474
TRITD2Av1G293490.1	TRITD2Av1G293490	0	0.0693545	9.99427		TRITD5Bv1G129130.1	TRITD5Bv1G129130	0.00586019	118.281
TRITD7Bv1G175410.1	TRITD7Bv1G175410	0	0.0692767	10.0055		TRITD2Bv1G188210.2	TRITD2Bv1G188210	0.00585501	118.385
TRITD6Bv1G165010.1	TRITD6Bv1G165010	0	0.0691893	10.0181		TRITD5Bv1G221140.5	TRITD5Bv1G221140	0.00577002	120.129
TRITD3Av1G154140.1	TRITD3Av1G154140	0	0.0690576	10.0372		TRITD4Bv1G013120.2	TRITD4Bv1G013120	0.00575171	120.511
TRITD2Av1G287360.1	TRITD2Av1G287360	0	0.0690566	10.0374		TRITD7Av1G086760.5	TRITD7Av1G086760	0.00566644	122.325
TRITD1Bv1G089730.1	TRITD1Bv1G089730	0	0.0689805	10.0484		TRITD5Av1G174070.1	TRITD5Av1G174070	0.00562239	123.283
TRITD3Bv1G258240.1	TRITD3Bv1G258240	0	0.0687663	10.0797		TRITD6Bv1G134260.4	TRITD6Bv1G134260	0.00555943	124.679
TRITD6Bv1G062810.1	TRITD6Bv1G062810	0	0.0687503	10.0821		TRITD6Av1G155640.2	TRITD6Av1G155640	0.00555079	124.874
TRITD5Av1G033650.1	TRITD5Av1G033650	0	0.0687457	10.0828		TRITD6Av1G084140.1	TRITD6Av1G084140	0.00554662	124.968
TRITD7Bv1G171390.2	TRITD7Bv1G171390	0	0.0686441	10.0977		TRITD6Bv1G009510.1	TRITD6Bv1G009510	0.00553381	125.257
TRITD7Av1G225830.1	TRITD7Av1G225830	0	0.0686115	10.1025		TRITD4Bv1G163160.1	TRITD4Bv1G163160	0.00552525	125.451
TRITD6Av1G224240.1	TRITD6Av1G224240	0	0.0685571	10.1105		TRITD1Av1G101700.2	TRITD1Av1G101700	0.00549647	126.108
TRITD6Bv1G060760.1	TRITD6Bv1G060760	0	0.0685176	10.1163		TRITD1Av1G192620.2	TRITD1Av1G192620	0.00547095	126.696
TRITD3Av1G064690.1	TRITD3Av1G064690	0	0.0685161	10.1166		TRITD5Av1G207210.3	TRITD5Av1G207210	0.00546958	126.728
TRITD7Bv1G001200.2	TRITD7Bv1G001200	0	0.068513	10.117		TRITD4Bv1G145690.3	TRITD4Bv1G145690	0.00546513	126.831
TRITD1Bv1G209480.1	TRITD1Bv1G209480	0	0.0684716	10.1231		TRITD6Bv1G112870.1	TRITD6Bv1G112870	0.00545652	127.031
TRITD5Bv1G022220.1	TRITD5Bv1G022220	0	0.0684256	10.1299		TRITD4Bv1G112370.1	TRITD4Bv1G112370	0.00545552	127.054
TRITD0Uv1G139410.1	TRITD0Uv1G139410	0	0.0684136	10.1317		TRITD6Bv1G042010.5	TRITD6Bv1G042010	0.00541976	127.893
TRITD6Bv1G117580.1	TRITD6Bv1G117580	0	0.0683565	10.1402		TRITD4Bv1G018200.3	TRITD4Bv1G018200	0.0054008	128.342
TRITD4Av1G153780.1	TRITD4Av1G153780	0	0.0682574	10.1549		TRITD6Bv1G059660.1	TRITD6Bv1G059660	0.00533263	129.982
TRITD0Uv1G025640.1	TRITD0Uv1G025640	0	0.0681841	10.1658		TRITD1Bv1G127570.1	TRITD1Bv1G127570	0.0053176	130.35
TRITD7Bv1G044970.1	TRITD7Bv1G044970	0	0.0681235	10.1749		TRITD2Av1G027260.16	TRITD2Av1G027260	0.00530932	130.553
TRITD7Av1G011670.3	TRITD7Av1G011670	0	0.0680858	10.1805		TRITD2Bv1G119950.1	TRITD2Bv1G119950	0.00530317	130.704
TRITD7Av1G007000.2	TRITD7Av1G007000	0	0.0680714	10.1826		TRITD1Av1G187730.1	TRITD1Av1G187730	0.00526015	131.773
TRITD5Av1G220410.1	TRITD5Av1G220410	0	0.0680187	10.1905		TRITD4Av1G039680.4	TRITD4Av1G039680	0.00520343	133.21
TRITD1Av1G100770.2	TRITD1Av1G100770	0	0.0679973	10.1937		TRITD1Av1G200950.2	TRITD1Av1G200950	0.00517589	133.919
TRITD1Bv1G003710.1	TRITD1Bv1G003710	0	0.0679848	10.1956		TRITD2Bv1G215160.1	TRITD2Bv1G215160	0.00516635	134.166
TRITD3Bv1G240260.1	TRITD3Bv1G240260	0	0.0679626	10.1989		TRITD0Uv1G060150.1	TRITD0Uv1G060150	0.00514673	134.677
TRITD3Bv1G276360.1	TRITD3Bv1G276360	0	0.0679228	10.2049		TRITD3Bv1G074730.1	TRITD3Bv1G074730	0.00513158	135.075
TRITD5Bv1G144330.1	TRITD5Bv1G144330	0	0.0678714	10.2126		TRITD2Av1G024510.3	TRITD2Av1G024510	0.00512943	135.131
TRITD7Bv1G150410.1	TRITD7Bv1G150410	0	0.0678179	10.2207		TRITD1Bv1G077870.1	TRITD1Bv1G077870	0.00510001	135.911
TRITD1Bv1G134580.1	TRITD1Bv1G134580	0	0.0677144	10.2363		TRITD1Av1G211150.2	TRITD1Av1G211150	0.00508526	136.305
TRITD3Av1G017400.1	TRITD3Av1G017400	0	0.0677126	10.2366		TRITD1Bv1G047400.5	TRITD1Bv1G047400	0.00508303	136.365
TRITD2Bv1G233590.1	TRITD2Bv1G233590	0	0.0676775	10.2419		TRITD2Bv1G210450.1	TRITD2Bv1G210450	0.00507994	136.448
TRITD6Av1G187040.1	TRITD6Av1G187040	0	0.0676487	10.2463		TRITD5Av1G202900.3	TRITD5Av1G202900	0.00490446	141.33
TRITD2Av1G002720.1	TRITD2Av1G002720	0	0.0676336	10.2486		TRITD7Av1G059500.1	TRITD7Av1G059500	0.00487196	142.273
TRITD2Bv1G243720.1	TRITD2Bv1G243720	0	0.0674724	10.273		TRITD7Bv1G046860.1	TRITD7Bv1G046860	0.00483212	143.446
TRITD3Bv1G183300.1	TRITD3Bv1G183300	0	0.0674435	10.2775		TRITD2Av1G138830.1	TRITD2Av1G138830	0.00479332	144.607
TRITD4Av1G003020.1	TRITD4Av1G003020	0	0.0674208	10.2809		TRITD4Av1G257930.1	TRITD4Av1G257930	0.00478599	144.828
TRITD7Av1G115260.1	TRITD7Av1G115260	0	0.0673866	10.2861		TRITD5Av1G099060.1	TRITD5Av1G099060	0.0047595	145.634
TRITD2Av1G001130.1	TRITD2Av1G001130	0	0.0673846	10.2864		TRITD6Bv1G143260.2	TRITD6Bv1G143260	0.00474656	146.032
TRITD2Bv1G233900.1	TRITD2Bv1G233900	0	0.0673202	10.2963		TRITD6Av1G171440.2	TRITD6Av1G171440	0.00474209	146.169
TRITD2Bv1G074540.2	TRITD2Bv1G074540	0	0.0672148	10.3124		TRITD2Bv1G126180.3	TRITD2Bv1G126180	0.0047185	146.9
TRITD1Bv1G136470.1	TRITD1Bv1G136470	0	0.0672022	10.3144		TRITD1Bv1G003420.5	TRITD1Bv1G003420	0.00465416	148.931
TRITD5Av1G036910.2	TRITD5Av1G036910	0	0.0671706	10.3192		TRITD5Bv1G101580.1	TRITD5Bv1G101580	0.0046464	149.179
TRITD3Bv1G131320.1	TRITD3Bv1G131320	0	0.0671246	10.3263		TRITD2Bv1G046400.1	TRITD2Bv1G046400	0.00461224	150.284
TRITD6Bv1G202050.1	TRITD6Bv1G202050	0	0.0669983	10.3457		TRITD3Av1G238660.7	TRITD3Av1G238660	0.00458002	151.342
TRITD1Bv1G003680.1	TRITD1Bv1G003680	0	0.0669554	10.3524		TRITD3Av1G056600.3	TRITD3Av1G056600	0.00455853	152.055
TRITD3Bv1G008290.3	TRITD3Bv1G008290	0	0.0669481	10.3535		TRITD1Av1G134420.3	TRITD1Av1G134420	0.00454636	152.462
TRITD0Uv1G096370.1	TRITD0Uv1G096370	0	0.0668853	10.3632		TRITD1Bv1G191670.2	TRITD1Bv1G191670	0.00449162	154.32
TRITD4Bv1G204240.1	TRITD4Bv1G204240	0	0.0668718	10.3653		TRITD2Bv1G245120.1	TRITD2Bv1G245120	0.00432941	160.102
TRITD7Av1G089960.1	TRITD7Av1G089960	0	0.066871	10.3654		TRITD6Av1G190350.1	TRITD6Av1G190350	0.00432729	160.18
TRITD2Av1G263380.1	TRITD2Av1G263380	0	0.0668306	10.3717		TRITD2Bv1G076310.1	TRITD2Bv1G076310	0.00429267	161.472
TRITD5Bv1G051850.1	TRITD5Bv1G051850	0	0.0667919	10.3777		TRITD5Av1G021800.3	TRITD5Av1G021800	0.00427341	162.2
TRITD6Bv1G096000.1	TRITD6Bv1G096000	0	0.0666361	10.402		TRITD5Bv1G199470.2	TRITD5Bv1G199470	0.00422392	164.1
TRITD0Uv1G010550.1	TRITD0Uv1G010550	0	0.0666306	10.4028		TRITD1Bv1G065470.1	TRITD1Bv1G065470	0.00420913	164.677
TRITD2Av1G063100.1	TRITD2Av1G063100	0	0.0665955	10.4083		TRITD4Bv1G166760.3	TRITD4Bv1G166760	0.00420273	164.928
TRITD6Bv1G039000.1	TRITD6Bv1G039000	0	0.0663945	10.4398		TRITD7Bv1G078870.5	TRITD7Bv1G078870	0.00412303	168.116
TRITD7Bv1G168800.1	TRITD7Bv1G168800	0	0.0663274	10.4504		TRITD3Av1G007380.3	TRITD3Av1G007380	0.00411477	168.453
TRITD4Av1G226120.1	TRITD4Av1G226120	0	0.0663067	10.4537		TRITD2Bv1G078470.3	TRITD2Bv1G078470	0.00406377	170.567
TRITD7Av1G201790.3	TRITD7Av1G201790	0	0.0662582	10.4613		TRITD1Bv1G053440.2	TRITD1Bv1G053440	0.00405869	170.781
TRITD3Av1G211730.1	TRITD3Av1G211730	0	0.0661844	10.473		TRITD3Bv1G150190.2	TRITD3Bv1G150190	0.0040448	171.367
TRITD3Bv1G012410.1	TRITD3Bv1G012410	0	0.066165	10.476		TRITD4Bv1G152070.7	TRITD4Bv1G152070	0.00401909	172.464
TRITD2Bv1G029260.1	TRITD2Bv1G029260	0	0.065981	10.5053		TRITD2Av1G136340.1	TRITD2Av1G136340	0.0039519	175.396
TRITD6Bv1G224630.1	TRITD6Bv1G224630	0	0.0658366	10.5283		TRITD2Av1G067190.4	TRITD2Av1G067190	0.00395058	175.455
TRITD7Bv1G143570.1	TRITD7Bv1G143570	0	0.0658275	10.5298		TRITD5Av1G033850.5	TRITD5Av1G033850	0.00391965	176.839
TRITD7Av1G200880.1	TRITD7Av1G200880	0	0.0657696	10.539		TRITD3Bv1G135620.1	TRITD3Bv1G135620	0.00390467	177.517
TRITD4Bv1G019600.2	TRITD4Bv1G019600	0	0.0657042	10.5495		TRITD3Av1G024490.1	TRITD3Av1G024490	0.00389671	177.88
TRITD2Av1G134230.1	TRITD2Av1G134230	0	0.0656828	10.5529		TRITD2Av1G294100.1	TRITD2Av1G294100	0.0038926	178.068
TRITD7Bv1G179380.1	TRITD7Bv1G179380	0	0.0655802	10.5695		TRITD0Uv1G037130.1	TRITD0Uv1G037130	0.00384557	180.246
TRITD5Av1G193010.1	TRITD5Av1G193010	0	0.0655696	10.5712		TRITD5Bv1G077520.4	TRITD5Bv1G077520	0.00384159	180.432
TRITD6Bv1G135760.1	TRITD6Bv1G135760	0	0.0655502	10.5743		TRITD2Bv1G073440.1	TRITD2Bv1G073440	0.00381786	181.554
TRITD7Bv1G026480.1	TRITD7Bv1G026480	0	0.0655242	10.5785		TRITD4Av1G228390.6	TRITD4Av1G228390	0.00378035	183.356
TRITD0Uv1G022750.1	TRITD0Uv1G022750	0	0.0655233	10.5786		TRITD1Av1G155180.1	TRITD1Av1G155180	0.00372009	186.325
TRITD7Av1G245520.1	TRITD7Av1G245520	0	0.065481	10.5855		TRITD7Av1G184250.1	TRITD7Av1G184250	0.00364534	190.146
TRITD1Bv1G197390.2	TRITD1Bv1G197390	0	0.0653993	10.5987		TRITD5Av1G251010.2	TRITD5Av1G251010	0.00359256	192.939
TRITD6Bv1G224610.1	TRITD6Bv1G224610	0	0.0653295	10.61		TRITD1Av1G198210.3	TRITD1Av1G198210	0.00355343	195.064
TRITD4Av1G009560.1	TRITD4Av1G009560	0	0.0653094	10.6133		TRITD1Bv1G019930.1	TRITD1Bv1G019930	0.00353276	196.205
TRITD2Av1G244400.1	TRITD2Av1G244400	0	0.065282	10.6177		TRITD6Av1G178390.3	TRITD6Av1G178390	0.0034812	199.111
TRITD2Av1G259910.1	TRITD2Av1G259910	0	0.0652786	10.6183		TRITD3Av1G233320.2	TRITD3Av1G233320	0.00346024	200.318
TRITD4Av1G230920.1	TRITD4Av1G230920	0	0.0652698	10.6197		TRITD2Av1G174460.2	TRITD2Av1G174460	0.00343587	201.738
TRITD2Av1G270860.1	TRITD2Av1G270860	0	0.0651829	10.6339		TRITD5Av1G201060.4	TRITD5Av1G201060	0.00341982	202.686
TRITD7Av1G268750.1	TRITD7Av1G268750	0	0.065167	10.6365		TRITD5Av1G092730.3	TRITD5Av1G092730	0.00339651	204.076
TRITD1Bv1G137460.1	TRITD1Bv1G137460	0	0.0650992	10.6475		TRITD6Bv1G182920.10	TRITD6Bv1G182920	0.00336307	206.105
TRITD1Bv1G013400.1	TRITD1Bv1G013400	0	0.0650566	10.6545		TRITD6Av1G105180.7	TRITD6Av1G105180	0.00319121	217.205
TRITD3Av1G279350.1	TRITD3Av1G279350	0	0.0650174	10.6609		TRITD5Av1G100340.1	TRITD5Av1G100340	0.0030973	223.791
TRITD1Av1G162270.2	TRITD1Av1G162270	0	0.0649979	10.6641		TRITD7Bv1G160400.1	TRITD7Bv1G160400	0.00308595	224.614
TRITD2Av1G105330.1	TRITD2Av1G105330	0	0.0648096	10.6951		TRITD5Av1G134920.2	TRITD5Av1G134920	0.00303536	228.357
TRITD3Bv1G010730.1	TRITD3Bv1G010730	0	0.064782	10.6997		TRITD7Av1G070710.1	TRITD7Av1G070710	0.00292638	236.862
TRITD4Bv1G003360.1	TRITD4Bv1G003360	0	0.0646646	10.7191		TRITD2Bv1G018790.3	TRITD2Bv1G018790	0.00290972	238.218
TRITD1Av1G003740.1	TRITD1Av1G003740	0	0.0645917	10.7312		TRITD2Bv1G062570.2	TRITD2Bv1G062570	0.00289058	239.795
TRITD1Av1G147010.1	TRITD1Av1G147010	0	0.0643626	10.7694		TRITD2Bv1G139140.3	TRITD2Bv1G139140	0.002836	244.41
TRITD1Bv1G143530.1	TRITD1Bv1G143530	0	0.0643014	10.7797		TRITD1Av1G143210.1	TRITD1Av1G143210	0.0028109	246.593
TRITD2Av1G047480.1	TRITD2Av1G047480	0	0.0642193	10.7934		TRITD2Bv1G151460.2	TRITD2Bv1G151460	0.00277201	250.053
TRITD3Bv1G228240.1	TRITD3Bv1G228240	0	0.0642046	10.7959		TRITD4Bv1G131070.3	TRITD4Bv1G131070	0.00276189	250.969
TRITD2Av1G291650.1	TRITD2Av1G291650	0	0.0641576	10.8038		TRITD4Bv1G131940.1	TRITD4Bv1G131940	0.00271491	255.312
TRITD7Av1G232260.1	TRITD7Av1G232260	0	0.0641529	10.8046		TRITD6Bv1G193300.1	TRITD6Bv1G193300	0.00268162	258.481
TRITD1Bv1G046550.1	TRITD1Bv1G046550	0	0.0640327	10.8249		TRITD3Bv1G067500.1	TRITD3Bv1G067500	0.00259494	267.115
TRITD6Av1G126470.1	TRITD6Av1G126470	0	0.0639461	10.8396		TRITD2Bv1G256090.1	TRITD2Bv1G256090	0.00253923	272.975
TRITD5Bv1G204410.1	TRITD5Bv1G204410	0	0.0639253	10.8431		TRITD4Bv1G204010.1	TRITD4Bv1G204010	0.00250505	276.7
TRITD5Av1G178720.1	TRITD5Av1G178720	0	0.0639153	10.8448		TRITD0Uv1G061520.1	TRITD0Uv1G061520	0.00248231	279.235
TRITD2Bv1G053440.1	TRITD2Bv1G053440	0	0.0638717	10.8522		TRITD6Bv1G167040.1	TRITD6Bv1G167040	0.00243632	284.506
TRITD5Bv1G226370.1	TRITD5Bv1G226370	0	0.0637784	10.8681		TRITD2Bv1G002730.1	TRITD2Bv1G002730	0.00239995	288.817
TRITD2Av1G250110.1	TRITD2Av1G250110	0	0.0637601	10.8712		TRITD6Bv1G089900.1	TRITD6Bv1G089900	0.00239217	289.757
TRITD6Bv1G099050.1	TRITD6Bv1G099050	0	0.0637274	10.8768		TRITD1Bv1G121220.1	TRITD1Bv1G121220	0.00236067	293.624
TRITD5Av1G105170.2	TRITD5Av1G105170	0	0.0636508	10.8898		TRITD6Bv1G181070.2	TRITD6Bv1G181070	0.00235159	294.757
TRITD5Bv1G221460.1	TRITD5Bv1G221460	0	0.0635264	10.9112		TRITD1Bv1G022980.2	TRITD1Bv1G022980	0.00233469	296.891
TRITD2Bv1G248820.1	TRITD2Bv1G248820	0	0.0634262	10.9284		TRITD3Av1G022300.1	TRITD3Av1G022300	0.00232537	298.08
TRITD6Bv1G225000.2	TRITD6Bv1G225000	0	0.0633962	10.9336		TRITD2Av1G062520.2	TRITD2Av1G062520	0.00230283	300.998
TRITD1Bv1G213140.1	TRITD1Bv1G213140	0	0.0633758	10.9371		TRITD3Av1G142970.2	TRITD3Av1G142970	0.0022213	312.045
TRITD2Bv1G065240.1	TRITD2Bv1G065240	0	0.0633488	10.9418		TRITD4Av1G061930.15	TRITD4Av1G061930	0.0022198	312.256
TRITD5Av1G251990.1	TRITD5Av1G251990	0	0.063309	10.9486		TRITD5Bv1G128140.3	TRITD5Bv1G128140	0.00217504	318.682
TRITD3Bv1G054100.1	TRITD3Bv1G054100	0	0.0632646	10.9563		TRITD3Bv1G026150.2	TRITD3Bv1G026150	0.00213918	324.025
TRITD1Bv1G229520.3	TRITD1Bv1G229520	0	0.0632607	10.957		TRITD5Av1G233470.6	TRITD5Av1G233470	0.00211988	326.975
TRITD6Bv1G153190.2	TRITD6Bv1G153190	0	0.0632456	10.9596		TRITD5Bv1G139000.7	TRITD5Bv1G139000	0.00211955	327.026
TRITD2Bv1G151930.1	TRITD2Bv1G151930	0	0.0632416	10.9603		TRITD2Bv1G117260.2	TRITD2Bv1G117260	0.00208887	331.829
TRITD3Av1G261770.1	TRITD3Av1G261770	0	0.0632248	10.9632		TRITD5Av1G192180.1	TRITD5Av1G192180	0.00207122	334.656
TRITD0Uv1G114400.1	TRITD0Uv1G114400	0	0.0632199	10.9641		TRITD3Bv1G246130.1	TRITD3Bv1G246130	0.00206901	335.015
TRITD1Av1G041030.1	TRITD1Av1G041030	0	0.063125	10.9806		TRITD2Av1G189800.4	TRITD2Av1G189800	0.00202857	341.692
TRITD7Bv1G150820.1	TRITD7Bv1G150820	0	0.0631076	10.9836		TRITD1Bv1G215150.2	TRITD1Bv1G215150	0.00200887	345.044
TRITD3Bv1G104790.1	TRITD3Bv1G104790	0	0.0631011	10.9847		TRITD2Bv1G228340.1	TRITD2Bv1G228340	0.00200725	345.322
TRITD3Av1G181730.1	TRITD3Av1G181730	0	0.0630356	10.9961		TRITD5Av1G244770.1	TRITD5Av1G244770	0.00200397	345.887
TRITD5Bv1G181310.1	TRITD5Bv1G181310	0	0.0630282	10.9974		TRITD5Av1G253950.2	TRITD5Av1G253950	0.00193216	358.743
TRITD6Bv1G221540.1	TRITD6Bv1G221540	0	0.0629989	11.0025		TRITD5Av1G167410.1	TRITD5Av1G167410	0.00188737	367.255
TRITD3Bv1G040990.1	TRITD3Bv1G040990	0	0.0629911	11.0039		TRITD5Bv1G232930.2	TRITD5Bv1G232930	0.00187928	368.837
TRITD1Av1G053700.1	TRITD1Av1G053700	0	0.0629854	11.0049		TRITD6Av1G001100.2	TRITD6Av1G001100	0.00184419	375.855
TRITD2Bv1G001310.2	TRITD2Bv1G001310	0	0.0629683	11.0079		TRITD7Av1G072350.1	TRITD7Av1G072350	0.00177124	391.335
TRITD3Bv1G183320.1	TRITD3Bv1G183320	0	0.0629411	11.0126		TRITD6Av1G192010.11	TRITD6Av1G192010	0.00175591	394.751
TRITD7Bv1G086350.1	TRITD7Bv1G086350	0	0.0628947	11.0208		TRITD1Bv1G010140.1	TRITD1Bv1G010140	0.00175483	394.995
TRITD4Av1G139410.2	TRITD4Av1G139410	0	0.0628821	11.023		TRITD1Bv1G124900.3	TRITD1Bv1G124900	0.00160058	433.059
TRITD5Av1G146150.1	TRITD5Av1G146150	0	0.0628699	11.0251		TRITD2Av1G050290.1	TRITD2Av1G050290	0.00155428	445.96
TRITD7Bv1G055780.1	TRITD7Bv1G055780	0	0.0628504	11.0285		TRITD3Bv1G079440.1	TRITD3Bv1G079440	0.00153483	451.612
TRITD4Av1G146260.2	TRITD4Av1G146260	0	0.0627612	11.0442		TRITD2Av1G145420.1	TRITD2Av1G145420	0.00151916	456.27
TRITD4Bv1G201100.1	TRITD4Bv1G201100	0	0.0627581	11.0447		TRITD4Bv1G204500.1	TRITD4Bv1G204500	0.00149751	462.867
TRITD1Av1G182180.1	TRITD1Av1G182180	0	0.0626612	11.0618		TRITD4Bv1G013510.1	TRITD4Bv1G013510	0.00144707	479.001
TRITD2Av1G001210.1	TRITD2Av1G001210	0	0.06247	11.0957		TRITD5Av1G233410.1	TRITD5Av1G233410	0.00143911	481.649
TRITD0Uv1G012830.1	TRITD0Uv1G012830	0	0.062412	11.106		TRITD6Av1G149020.2	TRITD6Av1G149020	0.00133385	519.658
TRITD0Uv1G069610.1	TRITD0Uv1G069610	0	0.0624048	11.1073		TRITD7Av1G146080.5	TRITD7Av1G146080	0.00130749	530.135
TRITD3Bv1G175010.1	TRITD3Bv1G175010	0	0.0623561	11.1159		TRITD1Av1G176070.1	TRITD1Av1G176070	0.00130173	532.482
TRITD5Av1G224230.1	TRITD5Av1G224230	0	0.0623461	11.1177		TRITD7Av1G054810.1	TRITD7Av1G054810	0.00128592	539.027
TRITD3Bv1G149030.1	TRITD3Bv1G149030	0	0.0622482	11.1352		TRITD4Av1G192750.1	TRITD4Av1G192750	0.00119294	581.043
TRITD7Av1G217630.1	TRITD7Av1G217630	0	0.0622265	11.1391		TRITD5Bv1G139730.4	TRITD5Bv1G139730	0.00118392	585.47
TRITD1Bv1G219360.1	TRITD1Bv1G219360	0	0.0621728	11.1487		TRITD2Av1G269770.1	TRITD2Av1G269770	0.00118118	586.827
TRITD1Bv1G179900.1	TRITD1Bv1G179900	0	0.0621083	11.1603		TRITD6Av1G055540.2	TRITD6Av1G055540	0.0011694	592.737
TRITD1Bv1G067540.1	TRITD1Bv1G067540	0	0.0621055	11.1608		TRITD6Av1G006090.2	TRITD6Av1G006090	0.00116264	596.181
TRITD5Av1G243970.1	TRITD5Av1G243970	0	0.0620382	11.1729		TRITD6Av1G002800.1	TRITD6Av1G002800	0.00110371	628.016
TRITD5Av1G155490.1	TRITD5Av1G155490	0	0.0620357	11.1734		TRITD1Bv1G211610.1	TRITD1Bv1G211610	0.00109772	631.441
TRITD2Av1G282820.1	TRITD2Av1G282820	0	0.062027	11.1749		TRITD1Bv1G004310.1	TRITD1Bv1G004310	0.00109736	631.647
TRITD3Bv1G049790.1	TRITD3Bv1G049790	0	0.0619711	11.185		TRITD1Bv1G005400.1	TRITD1Bv1G005400	0.00107714	643.508
TRITD5Bv1G098850.1	TRITD5Bv1G098850	0	0.0619242	11.1935		TRITD7Av1G010430.2	TRITD7Av1G010430	0.00106007	653.869
TRITD1Bv1G155470.1	TRITD1Bv1G155470	0	0.0619111	11.1958		TRITD3Av1G088720.1	TRITD3Av1G088720	0.00103959	666.752
TRITD3Bv1G161280.1	TRITD3Bv1G161280	0	0.0618914	11.1994		TRITD2Bv1G130430.1	TRITD2Bv1G130430	0.00103362	670.6
TRITD2Av1G198880.1	TRITD2Av1G198880	0	0.0617212	11.2303		TRITD2Av1G214360.4	TRITD2Av1G214360	0.00102945	673.319
TRITD7Av1G007490.1	TRITD7Av1G007490	0	0.0616788	11.238		TRITD2Bv1G032910.4	TRITD2Bv1G032910	0.0010099	686.349
TRITD2Bv1G187460.1	TRITD2Bv1G187460	0	0.0616584	11.2417		TRITD1Av1G213510.4	TRITD1Av1G213510	0.000977468	709.125
TRITD2Av1G013250.1	TRITD2Av1G013250	0	0.0616313	11.2467		TRITD7Bv1G019860.1	TRITD7Bv1G019860	0.000960439	721.698
TRITD3Bv1G244010.1	TRITD3Bv1G244010	0	0.0616018	11.2521		TRITD1Bv1G117450.1	TRITD1Bv1G117450	0.000891616	777.405
TRITD7Bv1G047110.1	TRITD7Bv1G047110	0	0.0614913	11.2723		TRITD6Bv1G148270.1	TRITD6Bv1G148270	0.000889563	779.2
TRITD6Bv1G142540.1	TRITD6Bv1G142540	0	0.06146	11.278		TRITD2Av1G025270.3	TRITD2Av1G025270	0.000886468	781.92
TRITD6Bv1G143660.2	TRITD6Bv1G143660	0	0.0613807	11.2926		TRITD6Bv1G040350.1	TRITD6Bv1G040350	0.000863558	802.664
TRITD7Av1G024820.2	TRITD7Av1G024820	0	0.0613261	11.3026		TRITD5Av1G231740.3	TRITD5Av1G231740	0.000849632	815.82
TRITD6Av1G008930.1	TRITD6Av1G008930	0	0.0612656	11.3138		TRITD2Av1G239990.3	TRITD2Av1G239990	0.000814299	851.219
TRITD2Bv1G031670.1	TRITD2Bv1G031670	0	0.0612091	11.3243		TRITD7Av1G041450.2	TRITD7Av1G041450	0.000808943	856.855
TRITD7Av1G223140.1	TRITD7Av1G223140	0	0.0611943	11.327		TRITD6Bv1G225310.2	TRITD6Bv1G225310	0.000807176	858.731
TRITD3Av1G086990.1	TRITD3Av1G086990	0	0.0611557	11.3341		TRITD4Av1G173360.3	TRITD4Av1G173360	0.000786826	880.941
TRITD4Bv1G032910.1	TRITD4Bv1G032910	0	0.0611287	11.3391		TRITD2Av1G038430.3	TRITD2Av1G038430	0.000763292	908.102
TRITD4Bv1G178120.1	TRITD4Bv1G178120	0	0.0610635	11.3513		TRITD5Av1G039270.2	TRITD5Av1G039270	0.00075723	915.372
TRITD3Bv1G012340.1	TRITD3Bv1G012340	0	0.0610088	11.3614		TRITD7Av1G076170.2	TRITD7Av1G076170	0.000756446	916.321
TRITD5Bv1G140180.1	TRITD5Bv1G140180	0	0.0609244	11.3772		TRITD1Bv1G004290.1	TRITD1Bv1G004290	0.000755708	917.216
TRITD2Bv1G032420.3	TRITD2Bv1G032420	0	0.0609203	11.3779		TRITD2Bv1G137080.1	TRITD2Bv1G137080	0.000715933	968.173
TRITD2Bv1G147820.1	TRITD2Bv1G147820	0	0.0608906	11.3835		TRITD7Av1G095160.1	TRITD7Av1G095160	0.000681564	1017
TRITD5Av1G232620.1	TRITD5Av1G232620	0	0.0608836	11.3848		TRITD5Bv1G031930.4	TRITD5Bv1G031930	0.000678885	1021.01
TRITD6Bv1G010750.1	TRITD6Bv1G010750	0	0.0606581	11.4271		TRITD0Uv1G065720.5	TRITD0Uv1G065720	0.000666758	1039.58
TRITD3Bv1G082890.1	TRITD3Bv1G082890	0	0.0605905	11.4399		TRITD2Av1G284350.3	TRITD2Av1G284350	0.000658246	1053.02
TRITD5Bv1G224920.1	TRITD5Bv1G224920	0	0.0605671	11.4443		TRITD1Bv1G214180.1	TRITD1Bv1G214180	0.000652734	1061.91
TRITD3Av1G154150.1	TRITD3Av1G154150	0	0.060565	11.4447		TRITD3Av1G233880.1	TRITD3Av1G233880	0.000648801	1068.35
TRITD2Av1G057930.1	TRITD2Av1G057930	0	0.060301	11.4948		TRITD7Bv1G050850.4	TRITD7Bv1G050850	0.000622049	1114.3
TRITD2Av1G015860.1	TRITD2Av1G015860	0	0.0602828	11.4983		TRITD2Bv1G251950.3	TRITD2Bv1G251950	0.00061571	1125.77
TRITD5Av1G064260.1	TRITD5Av1G064260	0	0.0602758	11.4996		TRITD6Av1G122770.1	TRITD6Av1G122770	0.000590417	1174
TRITD0Uv1G101080.1	TRITD0Uv1G101080	0	0.0602079	11.5126		TRITD1Bv1G103990.1	TRITD1Bv1G103990	0.000573007	1209.67
TRITD3Av1G226570.1	TRITD3Av1G226570	0	0.0601624	11.5213		TRITD6Av1G210390.1	TRITD6Av1G210390	0.000572634	1210.45
TRITD4Bv1G047110.1	TRITD4Bv1G047110	0	0.0600915	11.5349		TRITD2Bv1G094250.2	TRITD2Bv1G094250	0.000562845	1231.51
TRITD3Bv1G159120.1	TRITD3Bv1G159120	0	0.0600484	11.5431		TRITD6Bv1G090970.7	TRITD6Bv1G090970	0.000562722	1231.78
TRITD0Uv1G125850.1	TRITD0Uv1G125850	0	0.0600385	11.5451		TRITD3Av1G114370.2	TRITD3Av1G114370	0.000546885	1267.45
TRITD5Av1G112430.1	TRITD5Av1G112430	0	0.0599003	11.5717		TRITD7Av1G155620.1	TRITD7Av1G155620	0.00052457	1321.36
TRITD7Av1G257300.1	TRITD7Av1G257300	0	0.0597567	11.5995		TRITD4Av1G190310.1	TRITD4Av1G190310	0.000514362	1347.59
TRITD0Uv1G104640.1	TRITD0Uv1G104640	0	0.059704	11.6097		TRITD3Bv1G212900.3	TRITD3Bv1G212900	0.000514252	1347.87
TRITD7Bv1G025010.1	TRITD7Bv1G025010	0	0.0596825	11.6139		TRITD3Bv1G214420.1	TRITD3Bv1G214420	0.000496094	1397.21
TRITD6Bv1G154260.1	TRITD6Bv1G154260	0	0.0596763	11.6151		TRITD3Av1G234320.1	TRITD3Av1G234320	0.000484201	1431.53
TRITD3Bv1G023720.1	TRITD3Bv1G023720	0	0.0596652	11.6173		TRITD2Bv1G227670.3	TRITD2Bv1G227670	0.000474681	1460.24
TRITD3Bv1G138610.1	TRITD3Bv1G138610	0	0.0596436	11.6215		TRITD2Av1G019670.1	TRITD2Av1G019670	0.000453689	1527.8
TRITD3Av1G112880.1	TRITD3Av1G112880	0	0.0596366	11.6228		TRITD6Av1G085570.2	TRITD6Av1G085570	0.000445929	1554.39
TRITD5Av1G150210.1	TRITD5Av1G150210	0	0.0595962	11.6307		TRITD3Bv1G222710.1	TRITD3Bv1G222710	0.000438789	1579.68
TRITD0Uv1G018450.1	TRITD0Uv1G018450	0	0.059581	11.6337		TRITD2Bv1G075100.1	TRITD2Bv1G075100	0.000434341	1595.86
TRITD3Bv1G064670.1	TRITD3Bv1G064670	0	0.0595548	11.6388		TRITD1Av1G204340.3	TRITD1Av1G204340	0.00042994	1612.2
TRITD1Av1G029860.1	TRITD1Av1G029860	0	0.0595482	11.6401		TRITD2Bv1G211780.8	TRITD2Bv1G211780	0.00042409	1634.43
TRITD1Av1G110240.1	TRITD1Av1G110240	0	0.0593689	11.6753		TRITD6Av1G005320.1	TRITD6Av1G005320	0.000396777	1746.94
TRITD5Av1G094810.1	TRITD5Av1G094810	0	0.0593327	11.6824		TRITD2Bv1G107200.1	TRITD2Bv1G107200	0.000392904	1764.16
TRITD7Bv1G203940.1	TRITD7Bv1G203940	0	0.0591143	11.7255		TRITD3Av1G024570.4	TRITD3Av1G024570	0.000391714	1769.52
TRITD3Bv1G043490.1	TRITD3Bv1G043490	0	0.0590794	11.7325		TRITD7Av1G079890.2	TRITD7Av1G079890	0.000390368	1775.63
TRITD3Bv1G043500.1	TRITD3Bv1G043500	0	0.0590749	11.7334		TRITD1Bv1G128350.3	TRITD1Bv1G128350	0.000343115	2020.16
TRITD7Av1G012750.2	TRITD7Av1G012750	0	0.0588905	11.7701		TRITD5Bv1G233950.1	TRITD5Bv1G233950	0.000325806	2127.48
TRITD1Av1G183460.1	TRITD1Av1G183460	0	0.0588806	11.7721		TRITD6Bv1G158440.1	TRITD6Bv1G158440	0.000325178	2131.59
TRITD2Av1G292340.1	TRITD2Av1G292340	0	0.058876	11.773		TRITD7Av1G087190.1	TRITD7Av1G087190	0.000325109	2132.05
TRITD5Bv1G252800.1	TRITD5Bv1G252800	0	0.0588653	11.7751		TRITD1Bv1G092960.4	TRITD1Bv1G092960	0.000310201	2234.51
TRITD5Av1G187670.1	TRITD5Av1G187670	0	0.0588379	11.7806		TRITD3Av1G182280.4	TRITD3Av1G182280	0.000307964	2250.74
TRITD4Av1G057450.1	TRITD4Av1G057450	0	0.0587742	11.7934		TRITD4Bv1G018870.2	TRITD4Bv1G018870	0.00030427	2278.07
TRITD5Av1G203840.1	TRITD5Av1G203840	0	0.0587571	11.7968		TRITD3Bv1G117860.2	TRITD3Bv1G117860	0.000300814	2304.24
TRITD2Bv1G009200.1	TRITD2Bv1G009200	0	0.0586951	11.8093		TRITD1Av1G035420.2	TRITD1Av1G035420	0.000283746	2442.84
TRITD4Bv1G056300.1	TRITD4Bv1G056300	0	0.0586906	11.8102		TRITD6Av1G015620.1	TRITD6Av1G015620	0.000283269	2446.96
TRITD5Av1G146030.1	TRITD5Av1G146030	0	0.0585749	11.8335		TRITD6Av1G026900.1	TRITD6Av1G026900	0.000265131	2614.36
TRITD2Bv1G059920.1	TRITD2Bv1G059920	0	0.0584861	11.8515		TRITD7Av1G075200.4	TRITD7Av1G075200	0.000254935	2718.92
TRITD7Av1G106850.1	TRITD7Av1G106850	0	0.0584816	11.8524		TRITD4Av1G234380.8	TRITD4Av1G234380	0.000245274	2826.01
TRITD5Bv1G006210.1	TRITD5Bv1G006210	0	0.058478	11.8531		TRITD4Bv1G192020.1	TRITD4Bv1G192020	0.000237927	2913.28
TRITD3Av1G111250.1	TRITD3Av1G111250	0	0.0584641	11.8559		TRITD1Bv1G083050.1	TRITD1Bv1G083050	0.000229045	3026.25
TRITD3Bv1G083120.1	TRITD3Bv1G083120	0	0.0584269	11.8635		TRITD2Av1G029470.5	TRITD2Av1G029470	0.000225727	3070.73
TRITD3Bv1G244230.1	TRITD3Bv1G244230	0	0.0583943	11.8701		TRITD5Bv1G114020.2	TRITD5Bv1G114020	0.000224445	3088.27
TRITD0Uv1G021990.1	TRITD0Uv1G021990	0	0.0583379	11.8816		TRITD2Bv1G087650.1	TRITD2Bv1G087650	0.000219871	3152.52
TRITD5Bv1G027180.1	TRITD5Bv1G027180	0	0.0582601	11.8975		TRITD7Av1G242060.3	TRITD7Av1G242060	0.000211633	3275.23
TRITD2Bv1G012390.2	TRITD2Bv1G012390	0	0.0582136	11.907		TRITD5Av1G157660.1	TRITD5Av1G157660	0.000189552	3656.77
TRITD2Av1G257650.1	TRITD2Av1G257650	0	0.058212	11.9073		TRITD7Av1G068750.1	TRITD7Av1G068750	0.000188993	3667.58
TRITD7Bv1G133290.1	TRITD7Bv1G133290	0	0.0582086	11.908		TRITD6Av1G106930.2	TRITD6Av1G106930	0.000174771	3966.03
TRITD4Av1G228080.1	TRITD4Av1G228080	0	0.0581873	11.9123		TRITD5Av1G019660.1	TRITD5Av1G019660	0.000157678	4395.97
TRITD6Av1G210320.1	TRITD6Av1G210320	0	0.058069	11.9366		TRITD7Bv1G015110.2	TRITD7Bv1G015110	0.000150826	4595.67
TRITD4Av1G170990.1	TRITD4Av1G170990	0	0.0580604	11.9384		TRITD1Av1G010190.1	TRITD1Av1G010190	0.000144877	4784.38
TRITD6Bv1G003960.1	TRITD6Bv1G003960	0	0.0579905	11.9528		TRITD3Bv1G004510.4	TRITD3Bv1G004510	0.000141147	4910.82
TRITD1Bv1G168250.1	TRITD1Bv1G168250	0	0.0578604	11.9797		TRITD5Bv1G195870.3	TRITD5Bv1G195870	0.000137945	5024.81
TRITD2Bv1G028580.1	TRITD2Bv1G028580	0	0.0578398	11.9839		TRITD0Uv1G042710.3	TRITD0Uv1G042710	0.000128874	5378.49
TRITD1Bv1G152950.1	TRITD1Bv1G152950	0	0.0578009	11.992		TRITD5Av1G172900.2	TRITD5Av1G172900	0.000120022	5775.17
TRITD5Bv1G090860.1	TRITD5Bv1G090860	0	0.057721	12.0086		TRITD2Bv1G182770.1	TRITD2Bv1G182770	0.000119266	5811.78
TRITD5Av1G027120.1	TRITD5Av1G027120	0	0.0575583	12.0425		TRITD4Bv1G087000.1	TRITD4Bv1G087000	0.000112532	6159.56
TRITD5Bv1G225270.1	TRITD5Bv1G225270	0	0.0575547	12.0433		TRITD5Bv1G046610.2	TRITD5Bv1G046610	0.000112374	6168.22
TRITD5Bv1G085300.1	TRITD5Bv1G085300	0	0.0575411	12.0461		TRITD6Bv1G206570.1	TRITD6Bv1G206570	0.000108984	6360.08
TRITD4Bv1G073810.1	TRITD4Bv1G073810	0	0.0575128	12.052		TRITD2Bv1G146070.3	TRITD2Bv1G146070	0.00010766	6438.3
TRITD1Av1G175370.1	TRITD1Av1G175370	0	0.0574872	12.0574		TRITD5Av1G243670.1	TRITD5Av1G243670	0.000106339	6518.28
TRITD5Av1G021930.1	TRITD5Av1G021930	0	0.0574353	12.0683		TRITD4Av1G258740.1	TRITD4Av1G258740	0.000103784	6678.75
TRITD5Bv1G201040.1	TRITD5Bv1G201040	0	0.0573765	12.0807		TRITD7Av1G003730.1	TRITD7Av1G003730	0.000100662	6885.89
TRITD4Av1G177040.1	TRITD4Av1G177040	0	0.057341	12.0882		TRITD0Uv1G023200.4	TRITD0Uv1G023200	0.0001	6931.47
TRITD3Bv1G183710.1	TRITD3Bv1G183710	0	0.0573276	12.091		TRITD0Uv1G041670.1	TRITD0Uv1G041670	0.0001	6931.47
TRITD6Bv1G099470.2	TRITD6Bv1G099470	0	0.0572872	12.0995		TRITD0Uv1G076930.2	TRITD0Uv1G076930	0.0001	6931.47
TRITD0Uv1G107700.1	TRITD0Uv1G107700	0	0.0572607	12.1051		TRITD1Av1G088150.6	TRITD1Av1G088150	0.0001	6931.47
TRITD3Bv1G263950.1	TRITD3Bv1G263950	0	0.0572365	12.1102		TRITD1Av1G133040.1	TRITD1Av1G133040	0.0001	6931.47
TRITD3Av1G120600.1	TRITD3Av1G120600	0	0.0572226	12.1132		TRITD1Av1G144180.4	TRITD1Av1G144180	0.0001	6931.47
TRITD7Bv1G072160.1	TRITD7Bv1G072160	0	0.0571834	12.1215		TRITD1Av1G160670.1	TRITD1Av1G160670	0.0001	6931.47
TRITD5Av1G243820.1	TRITD5Av1G243820	0	0.0571719	12.1239		TRITD1Av1G161250.1	TRITD1Av1G161250	0.0001	6931.47
TRITD2Bv1G029130.1	TRITD2Bv1G029130	0	0.0571422	12.1302		TRITD1Av1G164320.1	TRITD1Av1G164320	0.0001	6931.47
TRITD3Bv1G166980.1	TRITD3Bv1G166980	0	0.0570302	12.154		TRITD1Av1G176020.2	TRITD1Av1G176020	0.0001	6931.47
TRITD5Av1G003800.1	TRITD5Av1G003800	0	0.0569865	12.1634		TRITD1Av1G193330.13	TRITD1Av1G193330	0.0001	6931.47
TRITD5Bv1G146010.1	TRITD5Bv1G146010	0	0.0568796	12.1862		TRITD1Av1G230480.1	TRITD1Av1G230480	0.0001	6931.47
TRITD7Av1G014930.1	TRITD7Av1G014930	0	0.0568764	12.1869		TRITD1Bv1G025420.1	TRITD1Bv1G025420	0.0001	6931.47
TRITD3Bv1G179900.1	TRITD3Bv1G179900	0	0.0567673	12.2103		TRITD1Bv1G090090.6	TRITD1Bv1G090090	0.0001	6931.47
TRITD2Av1G268160.2	TRITD2Av1G268160	0	0.0567136	12.2219		TRITD1Bv1G107070.1	TRITD1Bv1G107070	0.0001	6931.47
TRITD1Av1G039710.1	TRITD1Av1G039710	0	0.0566991	12.225		TRITD1Bv1G108610.1	TRITD1Bv1G108610	0.0001	6931.47
TRITD2Bv1G085060.1	TRITD2Bv1G085060	0	0.0566876	12.2275		TRITD1Bv1G161250.2	TRITD1Bv1G161250	0.0001	6931.47
TRITD6Av1G110420.1	TRITD6Av1G110420	0	0.056663	12.2328		TRITD1Bv1G222260.1	TRITD1Bv1G222260	0.0001	6931.47
TRITD4Av1G004950.1	TRITD4Av1G004950	0	0.0566232	12.2414		TRITD2Av1G007870.1	TRITD2Av1G007870	0.0001	6931.47
TRITD1Av1G124130.1	TRITD1Av1G124130	0	0.0565408	12.2592		TRITD2Av1G081980.1	TRITD2Av1G081980	0.0001	6931.47
TRITD3Bv1G077940.2	TRITD3Bv1G077940	0	0.0565061	12.2668		TRITD2Av1G129060.3	TRITD2Av1G129060	0.0001	6931.47
TRITD4Av1G139400.1	TRITD4Av1G139400	0	0.0564931	12.2696		TRITD2Av1G215600.4	TRITD2Av1G215600	0.0001	6931.47
TRITD5Av1G224740.1	TRITD5Av1G224740	0	0.0564508	12.2788		TRITD2Bv1G038790.4	TRITD2Bv1G038790	0.0001	6931.47
TRITD7Av1G081580.1	TRITD7Av1G081580	0	0.056438	12.2816		TRITD2Bv1G047090.1	TRITD2Bv1G047090	0.0001	6931.47
TRITD0Uv1G024580.1	TRITD0Uv1G024580	0	0.056428	12.2837		TRITD2Bv1G057750.1	TRITD2Bv1G057750	0.0001	6931.47
TRITD1Av1G009750.1	TRITD1Av1G009750	0	0.0564054	12.2887		TRITD2Bv1G096570.6	TRITD2Bv1G096570	0.0001	6931.47
TRITD4Av1G167000.1	TRITD4Av1G167000	0	0.0563824	12.2937		TRITD2Bv1G181300.3	TRITD2Bv1G181300	0.0001	6931.47
TRITD3Bv1G173700.1	TRITD3Bv1G173700	0	0.0563155	12.3083		TRITD3Av1G054950.1	TRITD3Av1G054950	0.0001	6931.47
TRITD7Bv1G196660.1	TRITD7Bv1G196660	0	0.0562827	12.3155		TRITD3Av1G183450.2	TRITD3Av1G183450	0.0001	6931.47
TRITD5Bv1G251380.1	TRITD5Bv1G251380	0	0.056265	12.3193		TRITD3Av1G218070.3	TRITD3Av1G218070	0.0001	6931.47
TRITD1Bv1G071040.1	TRITD1Bv1G071040	0	0.056216	12.3301		TRITD3Av1G218360.1	TRITD3Av1G218360	0.0001	6931.47
TRITD5Av1G096870.1	TRITD5Av1G096870	0	0.0562136	12.3306		TRITD3Av1G281060.2	TRITD3Av1G281060	0.0001	6931.47
TRITD6Av1G001510.2	TRITD6Av1G001510	0	0.0561858	12.3367		TRITD3Bv1G028830.10	TRITD3Bv1G028830	0.0001	6931.47
TRITD1Bv1G116230.1	TRITD1Bv1G116230	0	0.0561367	12.3475		TRITD3Bv1G070730.1	TRITD3Bv1G070730	0.0001	6931.47
TRITD1Av1G041770.2	TRITD1Av1G041770	0	0.0560468	12.3673		TRITD3Bv1G179730.1	TRITD3Bv1G179730	0.0001	6931.47
TRITD4Bv1G124460.1	TRITD4Bv1G124460	0	0.0560227	12.3726		TRITD4Av1G102730.3	TRITD4Av1G102730	0.0001	6931.47
TRITD7Av1G263030.1	TRITD7Av1G263030	0	0.0559773	12.3827		TRITD4Av1G140430.19	TRITD4Av1G140430	0.0001	6931.47
TRITD6Bv1G095580.1	TRITD6Bv1G095580	0	0.0557548	12.4321		TRITD4Av1G213330.1	TRITD4Av1G213330	0.0001	6931.47
TRITD4Av1G188850.1	TRITD4Av1G188850	0	0.0557351	12.4365		TRITD4Av1G224340.1	TRITD4Av1G224340	0.0001	6931.47
TRITD5Av1G185470.3	TRITD5Av1G185470	0	0.0557201	12.4398		TRITD4Av1G263370.3	TRITD4Av1G263370	0.0001	6931.47
TRITD2Av1G271290.1	TRITD2Av1G271290	0	0.0556127	12.4638		TRITD4Bv1G010790.1	TRITD4Bv1G010790	0.0001	6931.47
TRITD5Bv1G139260.1	TRITD5Bv1G139260	0	0.0555839	12.4703		TRITD4Bv1G030120.1	TRITD4Bv1G030120	0.0001	6931.47
TRITD3Av1G261370.1	TRITD3Av1G261370	0	0.0555677	12.4739		TRITD4Bv1G060480.13	TRITD4Bv1G060480	0.0001	6931.47
TRITD1Bv1G149820.1	TRITD1Bv1G149820	0	0.055565	12.4745		TRITD4Bv1G085430.3	TRITD4Bv1G085430	0.0001	6931.47
TRITD4Av1G249990.1	TRITD4Av1G249990	0	0.0555098	12.4869		TRITD4Bv1G105380.1	TRITD4Bv1G105380	0.0001	6931.47
TRITD2Av1G029920.1	TRITD2Av1G029920	0	0.0554611	12.4979		TRITD4Bv1G111090.2	TRITD4Bv1G111090	0.0001	6931.47
TRITD3Av1G009580.2	TRITD3Av1G009580	0	0.0554292	12.5051		TRITD4Bv1G114350.11	TRITD4Bv1G114350	0.0001	6931.47
TRITD3Bv1G163870.1	TRITD3Bv1G163870	0	0.0554006	12.5115		TRITD4Bv1G149620.3	TRITD4Bv1G149620	0.0001	6931.47
TRITD3Av1G169910.1	TRITD3Av1G169910	0	0.0552902	12.5365		TRITD4Bv1G156170.3	TRITD4Bv1G156170	0.0001	6931.47
TRITD5Bv1G093820.1	TRITD5Bv1G093820	0	0.0552314	12.5499		TRITD5Av1G064180.3	TRITD5Av1G064180	0.0001	6931.47
TRITD2Bv1G188010.1	TRITD2Bv1G188010	0	0.055166	12.5648		TRITD5Av1G090600.2	TRITD5Av1G090600	0.0001	6931.47
TRITD5Av1G120110.3	TRITD5Av1G120110	0	0.0550966	12.5806		TRITD5Av1G168150.1	TRITD5Av1G168150	0.0001	6931.47
TRITD4Bv1G073820.1	TRITD4Bv1G073820	0	0.0550832	12.5836		TRITD5Av1G180610.3	TRITD5Av1G180610	0.0001	6931.47
TRITD3Bv1G260940.1	TRITD3Bv1G260940	0	0.0550765	12.5852		TRITD5Av1G182900.1	TRITD5Av1G182900	0.0001	6931.47
TRITD5Bv1G231290.1	TRITD5Bv1G231290	0	0.0550587	12.5892		TRITD5Av1G193290.1	TRITD5Av1G193290	0.0001	6931.47
TRITD7Av1G115450.1	TRITD7Av1G115450	0	0.0550335	12.595		TRITD5Av1G203500.2	TRITD5Av1G203500	0.0001	6931.47
TRITD5Bv1G028510.1	TRITD5Bv1G028510	0	0.055008	12.6008		TRITD5Av1G203670.4	TRITD5Av1G203670	0.0001	6931.47
TRITD6Bv1G182240.1	TRITD6Bv1G182240	0	0.0548344	12.6407		TRITD5Av1G236500.4	TRITD5Av1G236500	0.0001	6931.47
TRITD5Bv1G085330.1	TRITD5Bv1G085330	0	0.0548208	12.6439		TRITD5Bv1G025240.1	TRITD5Bv1G025240	0.0001	6931.47
TRITD7Av1G202640.4	TRITD7Av1G202640	0	0.0547927	12.6504		TRITD5Bv1G040040.1	TRITD5Bv1G040040	0.0001	6931.47
TRITD3Bv1G090830.1	TRITD3Bv1G090830	0	0.0547409	12.6623		TRITD5Bv1G103000.2	TRITD5Bv1G103000	0.0001	6931.47
TRITD3Av1G011180.5	TRITD3Av1G011180	0	0.0547314	12.6645		TRITD5Bv1G112870.1	TRITD5Bv1G112870	0.0001	6931.47
TRITD3Bv1G052220.1	TRITD3Bv1G052220	0	0.0547186	12.6675		TRITD5Bv1G127440.1	TRITD5Bv1G127440	0.0001	6931.47
TRITD5Av1G150720.1	TRITD5Av1G150720	0	0.0546591	12.6813		TRITD5Bv1G159470.1	TRITD5Bv1G159470	0.0001	6931.47
TRITD2Bv1G049630.1	TRITD2Bv1G049630	0	0.0546021	12.6945		TRITD5Bv1G160190.1	TRITD5Bv1G160190	0.0001	6931.47
TRITD5Av1G192830.1	TRITD5Av1G192830	0	0.054584	12.6987		TRITD5Bv1G184230.1	TRITD5Bv1G184230	0.0001	6931.47
TRITD7Bv1G175830.1	TRITD7Bv1G175830	0	0.0545787	12.7		TRITD5Bv1G199130.2	TRITD5Bv1G199130	0.0001	6931.47
TRITD7Av1G000090.1	TRITD7Av1G000090	0	0.0545339	12.7104		TRITD5Bv1G220760.2	TRITD5Bv1G220760	0.0001	6931.47
TRITD6Av1G224450.1	TRITD6Av1G224450	0	0.0545336	12.7105		TRITD5Bv1G241850.2	TRITD5Bv1G241850	0.0001	6931.47
TRITD5Av1G180430.1	TRITD5Av1G180430	0	0.0545321	12.7108		TRITD6Av1G052810.2	TRITD6Av1G052810	0.0001	6931.47
TRITD7Bv1G134920.1	TRITD7Bv1G134920	0	0.0545237	12.7128		TRITD6Av1G059350.1	TRITD6Av1G059350	0.0001	6931.47
TRITD6Bv1G061140.2	TRITD6Bv1G061140	0	0.0545055	12.717		TRITD6Av1G137530.1	TRITD6Av1G137530	0.0001	6931.47
TRITD7Bv1G110800.1	TRITD7Bv1G110800	0	0.0544846	12.7219		TRITD6Av1G153740.2	TRITD6Av1G153740	0.0001	6931.47
TRITD5Av1G150170.1	TRITD5Av1G150170	0	0.054464	12.7267		TRITD6Bv1G014380.4	TRITD6Bv1G014380	0.0001	6931.47
TRITD2Bv1G219420.1	TRITD2Bv1G219420	0	0.0544467	12.7308		TRITD6Bv1G022030.1	TRITD6Bv1G022030	0.0001	6931.47
TRITD3Bv1G002060.1	TRITD3Bv1G002060	0	0.0542663	12.7731		TRITD6Bv1G181850.2	TRITD6Bv1G181850	0.0001	6931.47
TRITD3Bv1G045210.1	TRITD3Bv1G045210	0	0.0542657	12.7732		TRITD7Av1G000560.1	TRITD7Av1G000560	0.0001	6931.47
TRITD6Bv1G188430.1	TRITD6Bv1G188430	0	0.0541924	12.7905		TRITD7Av1G025720.15	TRITD7Av1G025720	0.0001	6931.47
TRITD6Av1G061010.1	TRITD6Av1G061010	0	0.0541516	12.8001		TRITD7Av1G039470.1	TRITD7Av1G039470	0.0001	6931.47
TRITD6Bv1G116890.1	TRITD6Bv1G116890	0	0.0540538	12.8233		TRITD7Av1G154650.3	TRITD7Av1G154650	0.0001	6931.47
TRITD2Av1G277930.1	TRITD2Av1G277930	0	0.0539852	12.8396		TRITD7Av1G199680.1	TRITD7Av1G199680	0.0001	6931.47
TRITD6Bv1G150100.1	TRITD6Bv1G150100	0	0.0539493	12.8481		TRITD7Bv1G104720.2	TRITD7Bv1G104720	0.0001	6931.47
TRITD5Bv1G146830.2	TRITD5Bv1G146830	0	0.0539379	12.8508		TRITD7Bv1G114330.2	TRITD7Bv1G114330	0.0001	6931.47
TRITD1Av1G164060.1	TRITD1Av1G164060	0	0.0539014	12.8595		TRITD7Bv1G152110.7	TRITD7Bv1G152110	0.0001	6931.47
TRITD3Av1G231680.2	TRITD3Av1G231680	0	0.0538884	12.8626		TRITD7Bv1G171780.3	TRITD7Bv1G171780	0.0001	6931.47
TRITD3Av1G097780.1	TRITD3Av1G097780	0	0.0538076	12.882		TRITD7Bv1G176730.2	TRITD7Bv1G176730	0.0001	6931.47
TRITD6Bv1G226820.1	TRITD6Bv1G226820	0	0.0538039	12.8828		TRITD7Bv1G209740.2	TRITD7Bv1G209740	0.0001	6931.47
TRITD5Bv1G174100.1	TRITD5Bv1G174100	0	0.0537877	12.8867		TRITD7Bv1G220430.1	TRITD7Bv1G220430	0.0001	6931.47
TRITD6Av1G064150.1	TRITD6Av1G064150	0	0.0537786	12.8889
TRITD7Bv1G025000.1	TRITD7Bv1G025000	0	0.053755	12.8946
TRITD5Av1G250780.1	TRITD5Av1G250780	0	0.0537496	12.8959
TRITD1Bv1G151690.1	TRITD1Bv1G151690	0	0.0537436	12.8973
TRITD2Av1G137520.1	TRITD2Av1G137520	0	0.053715	12.9042
TRITD2Bv1G210230.1	TRITD2Bv1G210230	0	0.0536962	12.9087
TRITD3Bv1G188120.1	TRITD3Bv1G188120	0	0.0536776	12.9131
TRITD5Bv1G029890.1	TRITD5Bv1G029890	0	0.0536438	12.9213
TRITD5Bv1G224590.1	TRITD5Bv1G224590	0	0.0535767	12.9375
TRITD4Bv1G043970.2	TRITD4Bv1G043970	0	0.0533636	12.9891
TRITD5Bv1G251490.1	TRITD5Bv1G251490	0	0.0533333	12.9965
TRITD5Bv1G099410.1	TRITD5Bv1G099410	0	0.0532655	13.0131
TRITD4Av1G220030.1	TRITD4Av1G220030	0	0.0532537	13.0159
TRITD2Av1G078020.1	TRITD2Av1G078020	0	0.0532252	13.0229
TRITD5Bv1G009580.1	TRITD5Bv1G009580	0	0.0531938	13.0306
TRITD1Bv1G191090.1	TRITD1Bv1G191090	0	0.0531519	13.0409
TRITD1Av1G118140.1	TRITD1Av1G118140	0	0.0530141	13.0748
TRITD3Av1G220390.1	TRITD3Av1G220390	0	0.052956	13.0891
TRITD4Av1G003400.1	TRITD4Av1G003400	0	0.0528331	13.1196
TRITD6Bv1G041580.1	TRITD6Bv1G041580	0	0.0528152	13.124
TRITD6Av1G000420.1	TRITD6Av1G000420	0	0.0528042	13.1267
TRITD0Uv1G045710.1	TRITD0Uv1G045710	0	0.052664	13.1617
TRITD1Bv1G099810.1	TRITD1Bv1G099810	0	0.0525596	13.1878
TRITD3Av1G030870.2	TRITD3Av1G030870	0	0.0524994	13.2029
TRITD3Av1G271150.1	TRITD3Av1G271150	0	0.0524732	13.2095
TRITD3Av1G253680.1	TRITD3Av1G253680	0	0.0524498	13.2155
TRITD6Bv1G076910.1	TRITD6Bv1G076910	0	0.0524389	13.2182
TRITD5Av1G157110.1	TRITD5Av1G157110	0	0.0524152	13.2242
TRITD5Av1G134070.1	TRITD5Av1G134070	0	0.0524022	13.2274
TRITD1Bv1G128810.2	TRITD1Bv1G128810	0	0.0523185	13.2486
TRITD2Av1G238170.2	TRITD2Av1G238170	0	0.0522795	13.2585
TRITD0Uv1G000490.1	TRITD0Uv1G000490	0	0.0522722	13.2603
TRITD7Bv1G101610.1	TRITD7Bv1G101610	0	0.0522672	13.2616
TRITD5Bv1G244920.1	TRITD5Bv1G244920	0	0.0522471	13.2667
TRITD7Bv1G161340.1	TRITD7Bv1G161340	0	0.0522096	13.2762
TRITD2Bv1G218160.1	TRITD2Bv1G218160	0	0.0521559	13.2899
TRITD4Bv1G042610.1	TRITD4Bv1G042610	0	0.0521215	13.2987
TRITD5Av1G184170.1	TRITD5Av1G184170	0	0.0520882	13.3072
TRITD5Av1G157190.1	TRITD5Av1G157190	0	0.0520226	13.324
TRITD2Av1G204290.2	TRITD2Av1G204290	0	0.0519814	13.3345
TRITD6Bv1G054010.1	TRITD6Bv1G054010	0	0.0519707	13.3373
TRITD5Av1G028440.1	TRITD5Av1G028440	0	0.0519043	13.3543
TRITD1Bv1G126060.1	TRITD1Bv1G126060	0	0.0518922	13.3574
TRITD3Bv1G127060.2	TRITD3Bv1G127060	0	0.0518454	13.3695
TRITD5Bv1G081430.1	TRITD5Bv1G081430	0	0.0517212	13.4016
TRITD4Bv1G026430.1	TRITD4Bv1G026430	0	0.051699	13.4074
TRITD6Av1G190910.1	TRITD6Av1G190910	0	0.0516781	13.4128
TRITD1Bv1G060650.1	TRITD1Bv1G060650	0	0.051628	13.4258
TRITD6Av1G074730.1	TRITD6Av1G074730	0	0.0516053	13.4317
TRITD2Bv1G222870.1	TRITD2Bv1G222870	0	0.0515753	13.4395
TRITD2Av1G164000.2	TRITD2Av1G164000	0	0.051548	13.4466
TRITD2Av1G243390.1	TRITD2Av1G243390	0	0.0515432	13.4479
TRITD5Av1G111050.1	TRITD5Av1G111050	0	0.0515401	13.4487
TRITD4Bv1G202950.1	TRITD4Bv1G202950	0	0.0514614	13.4693
TRITD6Bv1G004010.1	TRITD6Bv1G004010	0	0.051438	13.4754
TRITD7Av1G172340.1	TRITD7Av1G172340	0	0.0513716	13.4928
TRITD5Bv1G077200.1	TRITD5Bv1G077200	0	0.0512526	13.5241
TRITD2Bv1G048030.1	TRITD2Bv1G048030	0	0.051244	13.5264
TRITD7Av1G263960.1	TRITD7Av1G263960	0	0.0512319	13.5296
TRITD3Av1G137080.2	TRITD3Av1G137080	0	0.0512308	13.5299
TRITD1Av1G103630.1	TRITD1Av1G103630	0	0.0512173	13.5335
TRITD6Bv1G066310.1	TRITD6Bv1G066310	0	0.0512155	13.5339
TRITD5Av1G183170.1	TRITD5Av1G183170	0	0.0512118	13.5349
TRITD5Bv1G167690.1	TRITD5Bv1G167690	0	0.0511905	13.5405
TRITD1Bv1G171330.1	TRITD1Bv1G171330	0	0.0511746	13.5448
TRITD6Av1G036120.1	TRITD6Av1G036120	0	0.0511548	13.55
TRITD4Av1G137660.1	TRITD4Av1G137660	0	0.0511533	13.5504
TRITD3Bv1G172760.1	TRITD3Bv1G172760	0	0.0511252	13.5578
TRITD7Av1G115250.2	TRITD7Av1G115250	0	0.0510889	13.5675
TRITD3Av1G166780.1	TRITD3Av1G166780	0	0.0510755	13.571
TRITD2Bv1G171180.1	TRITD2Bv1G171180	0	0.0510559	13.5762
TRITD2Bv1G189730.1	TRITD2Bv1G189730	0	0.0510038	13.5901
TRITD1Av1G181280.1	TRITD1Av1G181280	0	0.050973	13.5983
TRITD6Bv1G120800.1	TRITD6Bv1G120800	0	0.0509641	13.6007
TRITD2Av1G272560.1	TRITD2Av1G272560	0	0.0509185	13.6129
TRITD3Av1G221640.2	TRITD3Av1G221640	0	0.0509116	13.6147
TRITD5Av1G203850.1	TRITD5Av1G203850	0	0.0508728	13.6251
TRITD4Bv1G004490.1	TRITD4Bv1G004490	0	0.0508652	13.6271
TRITD6Bv1G049030.1	TRITD6Bv1G049030	0	0.050861	13.6283
TRITD2Bv1G060140.1	TRITD2Bv1G060140	0	0.0508064	13.6429
TRITD5Av1G026500.2	TRITD5Av1G026500	0	0.0508026	13.6439
TRITD1Av1G182110.3	TRITD1Av1G182110	0	0.0507809	13.6497
TRITD1Bv1G093840.1	TRITD1Bv1G093840	0	0.0506897	13.6743
TRITD1Bv1G110070.1	TRITD1Bv1G110070	0	0.050679	13.6772
TRITD2Av1G214790.1	TRITD2Av1G214790	0	0.0506496	13.6851
TRITD2Bv1G017660.1	TRITD2Bv1G017660	0	0.050644	13.6867
TRITD5Bv1G010050.1	TRITD5Bv1G010050	0	0.0506219	13.6926
TRITD2Bv1G048640.1	TRITD2Bv1G048640	0	0.0505611	13.7091
TRITD2Bv1G219790.1	TRITD2Bv1G219790	0	0.0505543	13.7109
TRITD5Bv1G024270.2	TRITD5Bv1G024270	0	0.0504664	13.7348
TRITD5Bv1G117700.1	TRITD5Bv1G117700	0	0.0504273	13.7455
TRITD5Bv1G126580.1	TRITD5Bv1G126580	0	0.0503886	13.756
TRITD4Bv1G001390.1	TRITD4Bv1G001390	0	0.0503354	13.7706
TRITD7Av1G256410.1	TRITD7Av1G256410	0	0.0503085	13.7779
TRITD4Bv1G074570.1	TRITD4Bv1G074570	0	0.0502989	13.7806
TRITD1Bv1G120410.2	TRITD1Bv1G120410	0	0.0502695	13.7886
TRITD3Av1G090020.1	TRITD3Av1G090020	0	0.0501814	13.8128
TRITD0Uv1G020790.1	TRITD0Uv1G020790	0	0.0501613	13.8184
TRITD2Bv1G008800.1	TRITD2Bv1G008800	0	0.0501444	13.823
TRITD2Av1G281810.1	TRITD2Av1G281810	0	0.050139	13.8245
TRITD7Bv1G080310.1	TRITD7Bv1G080310	0	0.0501323	13.8264
TRITD2Bv1G041070.1	TRITD2Bv1G041070	0	0.0501231	13.8289
TRITD6Av1G135620.1	TRITD6Av1G135620	0	0.0500734	13.8426
TRITD2Bv1G121770.2	TRITD2Bv1G121770	0	0.0500577	13.847
TRITD5Bv1G253010.3	TRITD5Bv1G253010	0	0.0500006	13.8628
TRITD6Av1G156370.2	TRITD6Av1G156370	0	0.0499263	13.8834
TRITD3Bv1G034800.1	TRITD3Bv1G034800	0	0.0499235	13.8842
TRITD5Av1G009670.1	TRITD5Av1G009670	0	0.0499207	13.885
TRITD1Bv1G000310.1	TRITD1Bv1G000310	0	0.0496889	13.9497
TRITD5Bv1G132100.1	TRITD5Bv1G132100	0	0.0496612	13.9575
TRITD7Av1G065660.1	TRITD7Av1G065660	0	0.0496106	13.9718
TRITD7Bv1G108080.1	TRITD7Bv1G108080	0	0.0495967	13.9757
TRITD7Bv1G014820.1	TRITD7Bv1G014820	0	0.0495802	13.9803
TRITD4Bv1G199960.1	TRITD4Bv1G199960	0	0.0495799	13.9804
TRITD7Bv1G062620.1	TRITD7Bv1G062620	0	0.0495697	13.9833
TRITD6Av1G040680.1	TRITD6Av1G040680	0	0.0495612	13.9857
TRITD2Av1G024880.1	TRITD2Av1G024880	0	0.0495539	13.9878
TRITD4Av1G189680.1	TRITD4Av1G189680	0	0.0495473	13.9896
TRITD3Av1G041130.1	TRITD3Av1G041130	0	0.0495319	13.9939
TRITD3Bv1G011580.1	TRITD3Bv1G011580	0	0.0494329	14.022
TRITD1Bv1G134570.1	TRITD1Bv1G134570	0	0.0494262	14.0239
TRITD2Bv1G060760.1	TRITD2Bv1G060760	0	0.049398	14.0319
TRITD3Av1G184190.1	TRITD3Av1G184190	0	0.0493934	14.0332
TRITD4Av1G018070.1	TRITD4Av1G018070	0	0.0493589	14.043
TRITD3Bv1G045110.1	TRITD3Bv1G045110	0	0.0493429	14.0475
TRITD1Bv1G198590.1	TRITD1Bv1G198590	0	0.0492891	14.0629
TRITD4Bv1G044790.2	TRITD4Bv1G044790	0	0.0492822	14.0648
TRITD5Bv1G167220.1	TRITD5Bv1G167220	0	0.0492784	14.0659
TRITD6Av1G076700.1	TRITD6Av1G076700	0	0.0492635	14.0702
TRITD4Bv1G136060.1	TRITD4Bv1G136060	0	0.0492367	14.0779
TRITD5Bv1G184910.1	TRITD5Bv1G184910	0	0.0491292	14.1087
TRITD6Bv1G210060.1	TRITD6Bv1G210060	0	0.0490366	14.1353
TRITD3Av1G048580.1	TRITD3Av1G048580	0	0.0490262	14.1383
TRITD7Bv1G067490.1	TRITD7Bv1G067490	0	0.0490217	14.1396
TRITD5Av1G110420.1	TRITD5Av1G110420	0	0.0490097	14.1431
TRITD1Av1G116820.1	TRITD1Av1G116820	0	0.0489942	14.1475
TRITD4Bv1G164530.1	TRITD4Bv1G164530	0	0.0489617	14.1569
TRITD4Bv1G020090.1	TRITD4Bv1G020090	0	0.0489479	14.1609
TRITD4Bv1G041580.1	TRITD4Bv1G041580	0	0.048942	14.1626
TRITD5Av1G246260.1	TRITD5Av1G246260	0	0.0489297	14.1662
TRITD7Av1G201560.1	TRITD7Av1G201560	0	0.0488692	14.1837
TRITD6Av1G186590.1	TRITD6Av1G186590	0	0.0488659	14.1847
TRITD5Av1G215410.2	TRITD5Av1G215410	0	0.0488578	14.187
TRITD4Av1G177180.1	TRITD4Av1G177180	0	0.048756	14.2167
TRITD2Bv1G142870.1	TRITD2Bv1G142870	0	0.048754	14.2172
TRITD3Bv1G022380.1	TRITD3Bv1G022380	0	0.0487459	14.2196
TRITD1Bv1G192720.1	TRITD1Bv1G192720	0	0.0487219	14.2266
TRITD3Bv1G035660.1	TRITD3Bv1G035660	0	0.0487206	14.227
TRITD1Av1G202110.2	TRITD1Av1G202110	0	0.0487082	14.2306
TRITD3Av1G095500.2	TRITD3Av1G095500	0	0.0486361	14.2517
TRITD6Bv1G015390.1	TRITD6Bv1G015390	0	0.0486249	14.255
TRITD5Bv1G212690.1	TRITD5Bv1G212690	0	0.0486158	14.2577
TRITD3Bv1G241700.4	TRITD3Bv1G241700	0	0.048612	14.2588
TRITD2Bv1G217830.1	TRITD2Bv1G217830	0	0.0486077	14.26
TRITD7Bv1G077310.1	TRITD7Bv1G077310	0	0.0485683	14.2716
TRITD2Av1G290510.1	TRITD2Av1G290510	0	0.0485331	14.2819
TRITD2Bv1G009130.1	TRITD2Bv1G009130	0	0.0485146	14.2874
TRITD6Bv1G224960.1	TRITD6Bv1G224960	0	0.0484874	14.2954
TRITD0Uv1G112040.1	TRITD0Uv1G112040	0	0.04844	14.3094
TRITD1Av1G055430.1	TRITD1Av1G055430	0	0.0484035	14.3202
TRITD5Av1G152310.2	TRITD5Av1G152310	0	0.0483588	14.3334
TRITD2Bv1G193550.1	TRITD2Bv1G193550	0	0.0483483	14.3365
TRITD2Av1G255680.1	TRITD2Av1G255680	0	0.0483356	14.3403
TRITD3Av1G073530.1	TRITD3Av1G073530	0	0.0482906	14.3537
TRITD3Av1G011900.1	TRITD3Av1G011900	0	0.0482121	14.377
TRITD6Bv1G053320.1	TRITD6Bv1G053320	0	0.0481993	14.3809
TRITD4Bv1G152120.1	TRITD4Bv1G152120	0	0.0481663	14.3907
TRITD2Av1G208510.1	TRITD2Av1G208510	0	0.0481526	14.3948
TRITD2Bv1G132440.1	TRITD2Bv1G132440	0	0.0480986	14.411
TRITD3Bv1G210740.1	TRITD3Bv1G210740	0	0.0480475	14.4263
TRITD2Bv1G149100.1	TRITD2Bv1G149100	0	0.0480459	14.4268
TRITD4Bv1G177280.1	TRITD4Bv1G177280	0	0.0480416	14.4281
TRITD3Bv1G142350.1	TRITD3Bv1G142350	0	0.0479418	14.4581
TRITD1Bv1G148140.1	TRITD1Bv1G148140	0	0.0479393	14.4589
TRITD7Bv1G049890.1	TRITD7Bv1G049890	0	0.0479194	14.4648
TRITD7Av1G004300.1	TRITD7Av1G004300	0	0.0479038	14.4696
TRITD7Bv1G107470.1	TRITD7Bv1G107470	0	0.0478898	14.4738
TRITD1Av1G092200.1	TRITD1Av1G092200	0	0.0478608	14.4826
TRITD5Bv1G078710.2	TRITD5Bv1G078710	0	0.0477908	14.5038
TRITD2Bv1G259360.1	TRITD2Bv1G259360	0	0.0477423	14.5185
TRITD3Bv1G089520.1	TRITD3Bv1G089520	0	0.0477169	14.5262
TRITD2Bv1G020770.1	TRITD2Bv1G020770	0	0.0477167	14.5263
TRITD5Bv1G141330.1	TRITD5Bv1G141330	0	0.0477156	14.5266
TRITD5Av1G110740.1	TRITD5Av1G110740	0	0.0476652	14.542
TRITD7Bv1G145780.2	TRITD7Bv1G145780	0	0.0476421	14.5491
TRITD4Av1G246660.1	TRITD4Av1G246660	0	0.047634	14.5515
TRITD2Av1G245540.1	TRITD2Av1G245540	0	0.0476057	14.5602
TRITD2Av1G270230.1	TRITD2Av1G270230	0	0.04757	14.5711
TRITD4Bv1G118040.2	TRITD4Bv1G118040	0	0.0475389	14.5806
TRITD1Bv1G118370.1	TRITD1Bv1G118370	0	0.0475228	14.5856
TRITD4Bv1G139390.1	TRITD4Bv1G139390	0	0.0475136	14.5884
TRITD3Bv1G243990.2	TRITD3Bv1G243990	0	0.0474303	14.614
TRITD1Av1G196690.1	TRITD1Av1G196690	0	0.0473994	14.6236
TRITD3Bv1G036970.1	TRITD3Bv1G036970	0	0.0473945	14.6251
TRITD1Av1G017210.1	TRITD1Av1G017210	0	0.0471987	14.6857
TRITD7Av1G059240.1	TRITD7Av1G059240	0	0.0471772	14.6924
TRITD2Bv1G073450.1	TRITD2Bv1G073450	0	0.0471471	14.7018
TRITD3Av1G039340.1	TRITD3Av1G039340	0	0.0471374	14.7048
TRITD2Av1G289930.1	TRITD2Av1G289930	0	0.0471121	14.7127
TRITD2Bv1G241460.1	TRITD2Bv1G241460	0	0.0470696	14.726
TRITD3Av1G002970.1	TRITD3Av1G002970	0	0.0469708	14.757
TRITD6Av1G161850.1	TRITD6Av1G161850	0	0.0469519	14.7629
TRITD5Av1G038540.1	TRITD5Av1G038540	0	0.0469512	14.7631
TRITD2Bv1G185340.1	TRITD2Bv1G185340	0	0.0469281	14.7704
TRITD3Bv1G049160.1	TRITD3Bv1G049160	0	0.0468933	14.7814
TRITD7Av1G110830.2	TRITD7Av1G110830	0	0.0468237	14.8033
TRITD7Av1G110840.1	TRITD7Av1G110840	0	0.0468237	14.8033
TRITD6Av1G204410.1	TRITD6Av1G204410	0	0.0468224	14.8038
TRITD6Av1G195180.1	TRITD6Av1G195180	0	0.0468186	14.805
TRITD2Av1G140670.1	TRITD2Av1G140670	0	0.0467479	14.8273
TRITD3Bv1G157950.1	TRITD3Bv1G157950	0	0.0467402	14.8298
TRITD7Bv1G079050.1	TRITD7Bv1G079050	0	0.0465637	14.886
TRITD7Bv1G036430.1	TRITD7Bv1G036430	0	0.0465516	14.8899
TRITD7Bv1G127550.1	TRITD7Bv1G127550	0	0.0465449	14.892
TRITD1Bv1G138130.1	TRITD1Bv1G138130	0	0.0464642	14.9179
TRITD7Bv1G118760.2	TRITD7Bv1G118760	0	0.0464542	14.9211
TRITD4Av1G003850.1	TRITD4Av1G003850	0	0.0464396	14.9258
TRITD6Bv1G086830.2	TRITD6Bv1G086830	0	0.0464076	14.9361
TRITD1Bv1G051530.1	TRITD1Bv1G051530	0	0.046388	14.9424
TRITD4Av1G190280.1	TRITD4Av1G190280	0	0.0463188	14.9647
TRITD5Av1G054600.3	TRITD5Av1G054600	0	0.0463033	14.9697
TRITD4Av1G226710.1	TRITD4Av1G226710	0	0.0462464	14.9881
TRITD5Av1G141490.3	TRITD5Av1G141490	0	0.0462203	14.9966
TRITD5Av1G110430.1	TRITD5Av1G110430	0	0.046202	15.0025
TRITD5Bv1G192850.1	TRITD5Bv1G192850	0	0.0461395	15.0229
TRITD5Bv1G166200.1	TRITD5Bv1G166200	0	0.0460967	15.0368
TRITD2Av1G187700.2	TRITD2Av1G187700	0	0.0460767	15.0433
TRITD5Av1G243540.1	TRITD5Av1G243540	0	0.0459969	15.0694
TRITD2Av1G006170.1	TRITD2Av1G006170	0	0.0459865	15.0728
TRITD2Bv1G207130.1	TRITD2Bv1G207130	0	0.0459808	15.0747
TRITD3Av1G067800.1	TRITD3Av1G067800	0	0.0458843	15.1064
TRITD3Bv1G055000.1	TRITD3Bv1G055000	0	0.0458321	15.1236
TRITD6Av1G085330.1	TRITD6Av1G085330	0	0.0457923	15.1368
TRITD3Av1G251670.1	TRITD3Av1G251670	0	0.0457707	15.1439
TRITD7Bv1G065670.1	TRITD7Bv1G065670	0	0.0457705	15.144
TRITD6Bv1G015090.1	TRITD6Bv1G015090	0	0.0457704	15.144
TRITD5Bv1G091970.1	TRITD5Bv1G091970	0	0.0457252	15.159
TRITD1Bv1G131990.1	TRITD1Bv1G131990	0	0.0457241	15.1593
TRITD6Bv1G186540.1	TRITD6Bv1G186540	0	0.0457162	15.1619
TRITD7Av1G215400.3	TRITD7Av1G215400	0	0.0457106	15.1638
TRITD4Av1G254650.1	TRITD4Av1G254650	0	0.0456921	15.17
TRITD3Av1G207290.1	TRITD3Av1G207290	0	0.0456714	15.1768
TRITD6Bv1G227550.1	TRITD6Bv1G227550	0	0.0456637	15.1794
TRITD5Bv1G119110.1	TRITD5Bv1G119110	0	0.045661	15.1803
TRITD1Bv1G071050.2	TRITD1Bv1G071050	0	0.0456428	15.1863
TRITD0Uv1G104240.1	TRITD0Uv1G104240	0	0.0456229	15.193
TRITD6Av1G006750.1	TRITD6Av1G006750	0	0.0455233	15.2262
TRITD7Bv1G008520.1	TRITD7Bv1G008520	0	0.0455202	15.2273
TRITD1Bv1G150890.1	TRITD1Bv1G150890	0	0.0454563	15.2487
TRITD7Bv1G002540.1	TRITD7Bv1G002540	0	0.0454487	15.2512
TRITD2Bv1G165170.3	TRITD2Bv1G165170	0	0.0454395	15.2543
TRITD4Av1G009690.1	TRITD4Av1G009690	0	0.0454303	15.2574
TRITD3Bv1G024380.1	TRITD3Bv1G024380	0	0.0453443	15.2863
TRITD3Av1G217220.1	TRITD3Av1G217220	0	0.0453168	15.2956
TRITD2Av1G028770.1	TRITD2Av1G028770	0	0.0452274	15.3258
TRITD6Av1G083140.1	TRITD6Av1G083140	0	0.0451713	15.3448
TRITD1Av1G058690.1	TRITD1Av1G058690	0	0.0451281	15.3595
TRITD5Bv1G209680.1	TRITD5Bv1G209680	0	0.0450985	15.3696
TRITD3Av1G188080.1	TRITD3Av1G188080	0	0.0450374	15.3905
TRITD6Bv1G003990.1	TRITD6Bv1G003990	0	0.0450016	15.4027
TRITD1Av1G059970.1	TRITD1Av1G059970	0	0.0449564	15.4182
TRITD1Bv1G070830.1	TRITD1Bv1G070830	0	0.0449543	15.4189
TRITD3Bv1G033360.1	TRITD3Bv1G033360	0	0.0449458	15.4218
TRITD4Bv1G135540.1	TRITD4Bv1G135540	0	0.0449391	15.4241
TRITD4Bv1G041860.1	TRITD4Bv1G041860	0	0.0449244	15.4292
TRITD3Bv1G206900.1	TRITD3Bv1G206900	0	0.0449092	15.4344
TRITD3Bv1G068400.1	TRITD3Bv1G068400	0	0.0448837	15.4432
TRITD6Av1G172750.1	TRITD6Av1G172750	0	0.0448634	15.4502
TRITD5Av1G190920.1	TRITD5Av1G190920	0	0.0448502	15.4547
TRITD5Bv1G111430.1	TRITD5Bv1G111430	0	0.0448265	15.4629
TRITD7Bv1G231090.1	TRITD7Bv1G231090	0	0.0448119	15.4679
TRITD5Av1G041190.1	TRITD5Av1G041190	0	0.0447521	15.4886
TRITD4Av1G158910.1	TRITD4Av1G158910	0	0.0447342	15.4948
TRITD3Bv1G207150.1	TRITD3Bv1G207150	0	0.044713	15.5022
TRITD5Bv1G022440.1	TRITD5Bv1G022440	0	0.0447096	15.5033
TRITD7Bv1G116550.1	TRITD7Bv1G116550	0	0.0447	15.5066
TRITD3Av1G142500.4	TRITD3Av1G142500	0	0.0446943	15.5086
TRITD2Bv1G095680.1	TRITD2Bv1G095680	0	0.0446677	15.5179
TRITD4Av1G205880.1	TRITD4Av1G205880	0	0.0446193	15.5347
TRITD5Bv1G225130.1	TRITD5Bv1G225130	0	0.0445962	15.5428
TRITD3Av1G184650.1	TRITD3Av1G184650	0	0.0445453	15.5605
TRITD5Av1G168130.1	TRITD5Av1G168130	0	0.044542	15.5617
TRITD2Av1G263150.1	TRITD2Av1G263150	0	0.0444891	15.5801
TRITD1Bv1G154730.1	TRITD1Bv1G154730	0	0.0444561	15.5917
TRITD3Av1G248960.1	TRITD3Av1G248960	0	0.0443411	15.6322
TRITD5Bv1G153400.1	TRITD5Bv1G153400	0	0.0442945	15.6486
TRITD7Bv1G109230.1	TRITD7Bv1G109230	0	0.0442683	15.6579
TRITD0Uv1G004590.1	TRITD0Uv1G004590	0	0.044264	15.6594
TRITD5Av1G255760.1	TRITD5Av1G255760	0	0.0442419	15.6672
TRITD2Bv1G142880.1	TRITD2Bv1G142880	0	0.0442168	15.6761
TRITD6Bv1G053570.4	TRITD6Bv1G053570	0	0.0441961	15.6835
TRITD2Bv1G079850.1	TRITD2Bv1G079850	0	0.0441928	15.6846
TRITD2Bv1G155670.1	TRITD2Bv1G155670	0	0.0441542	15.6983
TRITD2Bv1G049570.1	TRITD2Bv1G049570	0	0.0441359	15.7048
TRITD6Bv1G046380.1	TRITD6Bv1G046380	0	0.0441087	15.7145
TRITD6Bv1G054080.1	TRITD6Bv1G054080	0	0.0440596	15.7321
TRITD7Av1G213830.1	TRITD7Av1G213830	0	0.044051	15.7351
TRITD2Bv1G018730.1	TRITD2Bv1G018730	0	0.043993	15.7559
TRITD2Av1G200550.1	TRITD2Av1G200550	0	0.0439695	15.7643
TRITD4Bv1G156540.1	TRITD4Bv1G156540	0	0.0439445	15.7732
TRITD3Bv1G229260.1	TRITD3Bv1G229260	0	0.0439427	15.7739
TRITD5Bv1G139720.2	TRITD5Bv1G139720	0	0.0439336	15.7771
TRITD2Av1G046330.1	TRITD2Av1G046330	0	0.0439164	15.7833
TRITD7Av1G251740.1	TRITD7Av1G251740	0	0.0439097	15.7857
TRITD6Av1G148580.1	TRITD6Av1G148580	0	0.0439	15.7892
TRITD7Av1G263950.1	TRITD7Av1G263950	0	0.04387	15.8
TRITD3Bv1G205360.1	TRITD3Bv1G205360	0	0.0438427	15.8099
TRITD6Av1G171270.1	TRITD6Av1G171270	0	0.0438092	15.822
TRITD1Av1G097190.1	TRITD1Av1G097190	0	0.0437987	15.8257
TRITD2Av1G058190.1	TRITD2Av1G058190	0	0.0437823	15.8317
TRITD1Bv1G182080.1	TRITD1Bv1G182080	0	0.0437742	15.8346
TRITD5Bv1G100830.1	TRITD5Bv1G100830	0	0.0437612	15.8393
TRITD3Av1G034580.1	TRITD3Av1G034580	0	0.0437163	15.8556
TRITD2Bv1G065230.1	TRITD2Bv1G065230	0	0.0437131	15.8567
TRITD2Bv1G067400.2	TRITD2Bv1G067400	0	0.0437121	15.8571
TRITD5Av1G039320.1	TRITD5Av1G039320	0	0.0436808	15.8685
TRITD3Bv1G070870.1	TRITD3Bv1G070870	0	0.0436677	15.8732
TRITD4Av1G000330.1	TRITD4Av1G000330	0	0.0436442	15.8818
TRITD3Av1G104390.1	TRITD3Av1G104390	0	0.0436386	15.8838
TRITD1Av1G200120.1	TRITD1Av1G200120	0	0.0436374	15.8842
TRITD1Bv1G000990.1	TRITD1Bv1G000990	0	0.0436102	15.8941
TRITD0Uv1G008720.1	TRITD0Uv1G008720	0	0.0436028	15.8968
TRITD7Av1G255670.1	TRITD7Av1G255670	0	0.0435735	15.9075
TRITD4Av1G202370.1	TRITD4Av1G202370	0	0.0435608	15.9122
TRITD6Av1G144790.1	TRITD6Av1G144790	0	0.0435542	15.9146
TRITD1Bv1G214410.1	TRITD1Bv1G214410	0	0.04355	15.9161
TRITD3Av1G005130.1	TRITD3Av1G005130	0	0.0435209	15.9268
TRITD7Bv1G061670.1	TRITD7Bv1G061670	0	0.0434888	15.9385
TRITD7Av1G244040.1	TRITD7Av1G244040	0	0.0434697	15.9455
TRITD2Bv1G142780.1	TRITD2Bv1G142780	0	0.043445	15.9546
TRITD2Bv1G166450.1	TRITD2Bv1G166450	0	0.0434313	15.9596
TRITD3Av1G058390.1	TRITD3Av1G058390	0	0.0434017	15.9705
TRITD2Bv1G248050.1	TRITD2Bv1G248050	0	0.0433916	15.9742
TRITD1Bv1G214420.1	TRITD1Bv1G214420	0	0.0433547	15.9878
TRITD3Av1G184120.1	TRITD3Av1G184120	0	0.043338	15.994
TRITD6Av1G224650.1	TRITD6Av1G224650	0	0.0433059	16.0059
TRITD5Bv1G099530.1	TRITD5Bv1G099530	0	0.0432783	16.016
TRITD5Av1G190880.1	TRITD5Av1G190880	0	0.0432325	16.033
TRITD6Av1G014750.1	TRITD6Av1G014750	0	0.0431883	16.0494
TRITD4Av1G079150.1	TRITD4Av1G079150	0	0.0431396	16.0675
TRITD1Bv1G025580.2	TRITD1Bv1G025580	0	0.0431192	16.0751
TRITD4Bv1G133760.2	TRITD4Bv1G133760	0	0.0430265	16.1098
TRITD3Av1G056090.1	TRITD3Av1G056090	0	0.0430233	16.111
TRITD6Bv1G227780.1	TRITD6Bv1G227780	0	0.0430031	16.1185
TRITD1Bv1G152960.1	TRITD1Bv1G152960	0	0.0429338	16.1446
TRITD4Av1G251880.1	TRITD4Av1G251880	0	0.0429212	16.1493
TRITD4Av1G208850.1	TRITD4Av1G208850	0	0.0428666	16.1699
TRITD6Av1G117320.1	TRITD6Av1G117320	0	0.0428259	16.1852
TRITD1Bv1G203200.1	TRITD1Bv1G203200	0	0.0427806	16.2024
TRITD2Bv1G053810.1	TRITD2Bv1G053810	0	0.0427769	16.2038
TRITD7Av1G073280.1	TRITD7Av1G073280	0	0.0427392	16.2181
TRITD4Av1G236320.2	TRITD4Av1G236320	0	0.0427267	16.2228
TRITD2Av1G229410.1	TRITD2Av1G229410	0	0.0427167	16.2266
TRITD6Bv1G147800.1	TRITD6Bv1G147800	0	0.04271	16.2292
TRITD3Bv1G012510.1	TRITD3Bv1G012510	0	0.042709	16.2295
TRITD7Av1G170550.1	TRITD7Av1G170550	0	0.0426963	16.2344
TRITD3Bv1G001260.1	TRITD3Bv1G001260	0	0.0426673	16.2454
TRITD6Bv1G041730.1	TRITD6Bv1G041730	0	0.0426619	16.2475
TRITD2Av1G065680.1	TRITD2Av1G065680	0	0.0426366	16.2571
TRITD7Av1G229850.1	TRITD7Av1G229850	0	0.0426111	16.2668
TRITD5Av1G243530.2	TRITD5Av1G243530	0	0.0426108	16.2669
TRITD0Uv1G023990.3	TRITD0Uv1G023990	0	0.042575	16.2806
TRITD3Bv1G027250.1	TRITD3Bv1G027250	0	0.0425521	16.2894
TRITD2Bv1G059130.1	TRITD2Bv1G059130	0	0.0425327	16.2968
TRITD2Bv1G078630.1	TRITD2Bv1G078630	0	0.0425141	16.3039
TRITD1Bv1G126370.1	TRITD1Bv1G126370	0	0.0425055	16.3072
TRITD2Av1G182830.1	TRITD2Av1G182830	0	0.0424756	16.3187
TRITD1Bv1G217830.1	TRITD1Bv1G217830	0	0.042383	16.3544
TRITD2Bv1G163810.1	TRITD2Bv1G163810	0	0.0423769	16.3567
TRITD0Uv1G102110.1	TRITD0Uv1G102110	0	0.0423695	16.3596
TRITD4Bv1G191200.1	TRITD4Bv1G191200	0	0.0423327	16.3738
TRITD6Av1G066990.1	TRITD6Av1G066990	0	0.0423241	16.3771
TRITD2Bv1G001450.2	TRITD2Bv1G001450	0	0.0423163	16.3802
TRITD7Bv1G050930.1	TRITD7Bv1G050930	0	0.0423142	16.3809
TRITD5Bv1G034760.1	TRITD5Bv1G034760	0	0.0422844	16.3925
TRITD6Bv1G029950.1	TRITD6Bv1G029950	0	0.0421949	16.4273
TRITD0Uv1G046490.2	TRITD0Uv1G046490	0	0.0421455	16.4465
TRITD7Av1G004930.1	TRITD7Av1G004930	0	0.0421341	16.451
TRITD5Av1G094110.1	TRITD5Av1G094110	0	0.0421268	16.4538
TRITD6Bv1G050200.1	TRITD6Bv1G050200	0	0.0420538	16.4824
TRITD6Bv1G177120.1	TRITD6Bv1G177120	0	0.0420111	16.4991
TRITD2Bv1G010030.1	TRITD2Bv1G010030	0	0.0419997	16.5036
TRITD3Bv1G046440.1	TRITD3Bv1G046440	0	0.0419871	16.5086
TRITD1Av1G088950.1	TRITD1Av1G088950	0	0.0419819	16.5106
TRITD5Av1G204460.1	TRITD5Av1G204460	0	0.0419201	16.535
TRITD2Av1G002290.1	TRITD2Av1G002290	0	0.0419179	16.5358
TRITD2Av1G203090.1	TRITD2Av1G203090	0	0.041893	16.5457
TRITD6Av1G220810.1	TRITD6Av1G220810	0	0.0418928	16.5457
TRITD4Av1G099130.1	TRITD4Av1G099130	0	0.0418896	16.547
TRITD5Av1G222250.1	TRITD5Av1G222250	0	0.0418745	16.553
TRITD4Bv1G139510.1	TRITD4Bv1G139510	0	0.0418691	16.5551
TRITD7Av1G243580.1	TRITD7Av1G243580	0	0.0418492	16.563
TRITD4Bv1G160740.1	TRITD4Bv1G160740	0	0.0418333	16.5693
TRITD5Bv1G036740.1	TRITD5Bv1G036740	0	0.0418206	16.5743
TRITD6Bv1G221740.1	TRITD6Bv1G221740	0	0.0418198	16.5746
TRITD4Bv1G063340.1	TRITD4Bv1G063340	0	0.0418167	16.5759
TRITD2Bv1G009190.3	TRITD2Bv1G009190	0	0.0417338	16.6088
TRITD7Bv1G000640.1	TRITD7Bv1G000640	0	0.0416901	16.6262
TRITD3Bv1G045390.1	TRITD3Bv1G045390	0	0.041653	16.641
TRITD2Av1G009060.1	TRITD2Av1G009060	0	0.041632	16.6494
TRITD3Av1G203040.1	TRITD3Av1G203040	0	0.0415756	16.672
TRITD4Av1G242110.1	TRITD4Av1G242110	0	0.0415535	16.6808
TRITD4Av1G160760.1	TRITD4Av1G160760	0	0.0415523	16.6813
TRITD3Bv1G087060.1	TRITD3Bv1G087060	0	0.0415218	16.6936
TRITD1Bv1G183000.1	TRITD1Bv1G183000	0	0.0415216	16.6937
TRITD3Bv1G237540.1	TRITD3Bv1G237540	0	0.0414701	16.7144
TRITD7Bv1G171630.1	TRITD7Bv1G171630	0	0.0414518	16.7218
TRITD1Av1G105590.1	TRITD1Av1G105590	0	0.0413839	16.7492
TRITD6Av1G072400.1	TRITD6Av1G072400	0	0.0412839	16.7898
TRITD1Av1G005600.1	TRITD1Av1G005600	0	0.0412704	16.7952
TRITD5Bv1G085780.2	TRITD5Bv1G085780	0	0.0412501	16.8035
TRITD4Bv1G057670.1	TRITD4Bv1G057670	0	0.0412409	16.8073
TRITD1Bv1G138560.1	TRITD1Bv1G138560	0	0.0412403	16.8075
TRITD6Av1G058520.1	TRITD6Av1G058520	0	0.0412244	16.814
TRITD2Av1G068220.1	TRITD2Av1G068220	0	0.0412167	16.8171
TRITD1Av1G229250.1	TRITD1Av1G229250	0	0.041196	16.8256
TRITD5Av1G019950.2	TRITD5Av1G019950	0	0.0411809	16.8318
TRITD7Bv1G045930.1	TRITD7Bv1G045930	0	0.041157	16.8416
TRITD7Bv1G022980.1	TRITD7Bv1G022980	0	0.0411556	16.8421
TRITD7Av1G268740.1	TRITD7Av1G268740	0	0.0411112	16.8603
TRITD6Av1G145390.2	TRITD6Av1G145390	0	0.0410825	16.8721
TRITD2Av1G222070.1	TRITD2Av1G222070	0	0.0410675	16.8782
TRITD3Av1G052840.1	TRITD3Av1G052840	0	0.0410622	16.8804
TRITD7Av1G060380.1	TRITD7Av1G060380	0	0.0410473	16.8865
TRITD3Bv1G044280.1	TRITD3Bv1G044280	0	0.041029	16.8941
TRITD2Bv1G028060.1	TRITD2Bv1G028060	0	0.0410274	16.8948
TRITD3Av1G219450.1	TRITD3Av1G219450	0	0.0410061	16.9035
TRITD7Bv1G232050.3	TRITD7Bv1G232050	0	0.0409778	16.9152
TRITD4Bv1G207940.1	TRITD4Bv1G207940	0	0.0409778	16.9152
TRITD2Av1G294380.1	TRITD2Av1G294380	0	0.0409602	16.9225
TRITD2Av1G285250.2	TRITD2Av1G285250	0	0.040956	16.9242
TRITD5Bv1G092110.1	TRITD5Bv1G092110	0	0.0409441	16.9291
TRITD4Bv1G035850.1	TRITD4Bv1G035850	0	0.0409299	16.935
TRITD6Bv1G053550.1	TRITD6Bv1G053550	0	0.040896	16.949
TRITD1Av1G189570.1	TRITD1Av1G189570	0	0.0408777	16.9566
TRITD1Av1G138410.1	TRITD1Av1G138410	0	0.0408558	16.9657
TRITD4Av1G165060.1	TRITD4Av1G165060	0	0.0408056	16.9866
TRITD2Bv1G079990.1	TRITD2Bv1G079990	0	0.04079	16.9931
TRITD5Av1G095670.1	TRITD5Av1G095670	0	0.0407849	16.9952
TRITD3Av1G143650.1	TRITD3Av1G143650	0	0.0407668	17.0027
TRITD1Bv1G192330.1	TRITD1Bv1G192330	0	0.040717	17.0235
TRITD6Av1G157040.1	TRITD6Av1G157040	0	0.0406993	17.0309
TRITD4Av1G000420.1	TRITD4Av1G000420	0	0.0406957	17.0324
TRITD2Av1G264630.1	TRITD2Av1G264630	0	0.0406693	17.0435
TRITD4Av1G203960.1	TRITD4Av1G203960	0	0.0406317	17.0593
TRITD2Bv1G180910.2	TRITD2Bv1G180910	0	0.0406303	17.0599
TRITD6Bv1G095760.1	TRITD6Bv1G095760	0	0.0405928	17.0756
TRITD7Av1G228950.2	TRITD7Av1G228950	0	0.0405818	17.0802
TRITD3Av1G195430.1	TRITD3Av1G195430	0	0.0405665	17.0867
TRITD5Bv1G003400.1	TRITD5Bv1G003400	0	0.0405413	17.0973
TRITD3Av1G048810.1	TRITD3Av1G048810	0	0.040485	17.1211
TRITD5Av1G180290.2	TRITD5Av1G180290	0	0.0404758	17.125
TRITD3Av1G072910.1	TRITD3Av1G072910	0	0.0404565	17.1331
TRITD4Bv1G158340.1	TRITD4Bv1G158340	0	0.0404466	17.1373
TRITD0Uv1G047940.1	TRITD0Uv1G047940	0	0.040424	17.1469
TRITD1Bv1G159030.1	TRITD1Bv1G159030	0	0.0404138	17.1512
TRITD3Bv1G216100.1	TRITD3Bv1G216100	0	0.0404046	17.1552
TRITD6Bv1G118550.1	TRITD6Bv1G118550	0	0.0403618	17.1734
TRITD2Bv1G146260.1	TRITD2Bv1G146260	0	0.040338	17.1835
TRITD3Bv1G145430.1	TRITD3Bv1G145430	0	0.0403109	17.195
TRITD1Bv1G120090.1	TRITD1Bv1G120090	0	0.0403034	17.1982
TRITD3Av1G157380.1	TRITD3Av1G157380	0	0.0402379	17.2262
TRITD7Bv1G231100.1	TRITD7Bv1G231100	0	0.0402283	17.2303
TRITD2Av1G191360.1	TRITD2Av1G191360	0	0.0402142	17.2364
TRITD7Av1G212590.1	TRITD7Av1G212590	0	0.0402072	17.2394
TRITD7Bv1G138950.1	TRITD7Bv1G138950	0	0.0401736	17.2538
TRITD2Av1G094230.1	TRITD2Av1G094230	0	0.0401557	17.2615
TRITD3Av1G248890.4	TRITD3Av1G248890	0	0.0401547	17.2619
TRITD4Bv1G098140.1	TRITD4Bv1G098140	0	0.040097	17.2868
TRITD4Bv1G171270.1	TRITD4Bv1G171270	0	0.0400943	17.2879
TRITD7Bv1G033210.1	TRITD7Bv1G033210	0	0.040072	17.2976
TRITD1Bv1G122030.1	TRITD1Bv1G122030	0	0.0400353	17.3134
TRITD1Bv1G217060.1	TRITD1Bv1G217060	0	0.0400307	17.3154
TRITD7Av1G276950.1	TRITD7Av1G276950	0	0.0399871	17.3343
TRITD2Av1G221710.1	TRITD2Av1G221710	0	0.0399141	17.366
TRITD4Av1G257440.1	TRITD4Av1G257440	0	0.0398649	17.3874
TRITD6Av1G037890.1	TRITD6Av1G037890	0	0.0398039	17.414
TRITD2Bv1G228420.1	TRITD2Bv1G228420	0	0.0398033	17.4143
TRITD2Bv1G010060.2	TRITD2Bv1G010060	0	0.0398005	17.4155
TRITD4Av1G045500.1	TRITD4Av1G045500	0	0.0397697	17.429
TRITD1Bv1G126090.1	TRITD1Bv1G126090	0	0.0397688	17.4294
TRITD7Bv1G100450.2	TRITD7Bv1G100450	0	0.0397512	17.4371
TRITD1Av1G123080.1	TRITD1Av1G123080	0	0.0397223	17.4498
TRITD4Av1G257430.1	TRITD4Av1G257430	0	0.0397028	17.4584
TRITD1Bv1G181210.1	TRITD1Bv1G181210	0	0.0396766	17.4699
TRITD7Bv1G005010.1	TRITD7Bv1G005010	0	0.0396692	17.4732
TRITD5Av1G226330.1	TRITD5Av1G226330	0	0.0396607	17.4769
TRITD3Av1G278760.1	TRITD3Av1G278760	0	0.0396521	17.4807
TRITD3Bv1G183130.2	TRITD3Bv1G183130	0	0.0396411	17.4856
TRITD4Bv1G058500.1	TRITD4Bv1G058500	0	0.0396246	17.4928
TRITD4Av1G230330.1	TRITD4Av1G230330	0	0.039614	17.4975
TRITD2Av1G229420.1	TRITD2Av1G229420	0	0.0395731	17.5156
TRITD2Bv1G141270.1	TRITD2Bv1G141270	0	0.0395424	17.5292
TRITD5Av1G103850.1	TRITD5Av1G103850	0	0.0395409	17.5299
TRITD3Bv1G162940.1	TRITD3Bv1G162940	0	0.0394251	17.5814
TRITD2Av1G265620.1	TRITD2Av1G265620	0	0.0394186	17.5843
TRITD5Bv1G191440.1	TRITD5Bv1G191440	0	0.0393806	17.6013
TRITD6Bv1G003940.1	TRITD6Bv1G003940	0	0.0393688	17.6065
TRITD4Av1G195620.1	TRITD4Av1G195620	0	0.0393685	17.6067
TRITD5Bv1G182670.1	TRITD5Bv1G182670	0	0.0393673	17.6072
TRITD5Av1G208060.1	TRITD5Av1G208060	0	0.0393612	17.6099
TRITD1Av1G103900.1	TRITD1Av1G103900	0	0.0393577	17.6115
TRITD6Bv1G147550.1	TRITD6Bv1G147550	0	0.0393545	17.6129
TRITD5Av1G139810.1	TRITD5Av1G139810	0	0.0393516	17.6142
TRITD3Bv1G048700.3	TRITD3Bv1G048700	0	0.0393152	17.6305
TRITD6Bv1G093780.1	TRITD6Bv1G093780	0	0.0393142	17.631
TRITD5Bv1G000450.1	TRITD5Bv1G000450	0	0.0392826	17.6452
TRITD3Bv1G194520.1	TRITD3Bv1G194520	0	0.0392685	17.6515
TRITD6Av1G223190.3	TRITD6Av1G223190	0	0.0392471	17.6611
TRITD6Bv1G092240.1	TRITD6Bv1G092240	0	0.0392424	17.6632
TRITD5Bv1G215730.1	TRITD5Bv1G215730	0	0.0391578	17.7014
TRITD2Bv1G167210.1	TRITD2Bv1G167210	0	0.0391521	17.704
TRITD7Av1G069920.1	TRITD7Av1G069920	0	0.0391444	17.7074
TRITD3Bv1G190560.1	TRITD3Bv1G190560	0	0.0391387	17.71
TRITD1Bv1G040060.1	TRITD1Bv1G040060	0	0.0391242	17.7166
TRITD7Av1G213340.1	TRITD7Av1G213340	0	0.039111	17.7226
TRITD5Av1G130550.1	TRITD5Av1G130550	0	0.0390965	17.7292
TRITD1Bv1G121980.1	TRITD1Bv1G121980	0	0.0390374	17.756
TRITD4Bv1G103870.1	TRITD4Bv1G103870	0	0.0390255	17.7614
TRITD3Bv1G037200.2	TRITD3Bv1G037200	0	0.0390073	17.7697
TRITD2Bv1G196050.1	TRITD2Bv1G196050	0	0.0389767	17.7836
TRITD4Bv1G184290.1	TRITD4Bv1G184290	0	0.0389317	17.8042
TRITD5Av1G140510.1	TRITD5Av1G140510	0	0.0389153	17.8117
TRITD1Bv1G098100.4	TRITD1Bv1G098100	0	0.0389123	17.8131
TRITD4Bv1G171680.1	TRITD4Bv1G171680	0	0.038884	17.826
TRITD3Av1G245320.1	TRITD3Av1G245320	0	0.0388699	17.8325
TRITD2Av1G235280.1	TRITD2Av1G235280	0	0.0387599	17.8831
TRITD6Bv1G169720.1	TRITD6Bv1G169720	0	0.0387571	17.8844
TRITD7Av1G113890.1	TRITD7Av1G113890	0	0.03875	17.8877
TRITD6Av1G082620.1	TRITD6Av1G082620	0	0.0387409	17.8919
TRITD7Bv1G023190.2	TRITD7Bv1G023190	0	0.0387257	17.8989
TRITD1Bv1G071060.1	TRITD1Bv1G071060	0	0.0387201	17.9015
TRITD2Av1G167910.1	TRITD2Av1G167910	0	0.0387135	17.9045
TRITD5Av1G250170.1	TRITD5Av1G250170	0	0.038704	17.9089
TRITD5Bv1G143310.1	TRITD5Bv1G143310	0	0.0386474	17.9352
TRITD6Av1G226640.1	TRITD6Av1G226640	0	0.0386438	17.9368
TRITD5Av1G185210.2	TRITD5Av1G185210	0	0.0386059	17.9544
TRITD4Av1G187310.4	TRITD4Av1G187310	0	0.0385313	17.9892
TRITD6Av1G044180.1	TRITD6Av1G044180	0	0.038493	18.0071
TRITD5Bv1G144340.1	TRITD5Bv1G144340	0	0.0384663	18.0196
TRITD3Bv1G266930.3	TRITD3Bv1G266930	0	0.0384228	18.04
TRITD4Av1G214250.1	TRITD4Av1G214250	0	0.0384226	18.0401
TRITD7Av1G083770.1	TRITD7Av1G083770	0	0.0384085	18.0467
TRITD6Bv1G072400.1	TRITD6Bv1G072400	0	0.0383827	18.0588
TRITD7Av1G010780.1	TRITD7Av1G010780	0	0.0383809	18.0597
TRITD3Av1G028370.1	TRITD3Av1G028370	0	0.0383669	18.0663
TRITD5Bv1G051110.2	TRITD5Bv1G051110	0	0.0383126	18.0919
TRITD7Av1G267510.3	TRITD7Av1G267510	0	0.0383026	18.0966
TRITD6Av1G196840.1	TRITD6Av1G196840	0	0.0382395	18.1265
TRITD2Av1G022030.1	TRITD2Av1G022030	0	0.038225	18.1334
TRITD5Av1G202440.1	TRITD5Av1G202440	0	0.0381208	18.1829
TRITD2Av1G193170.1	TRITD2Av1G193170	0	0.03812	18.1833
TRITD1Bv1G019740.4	TRITD1Bv1G019740	0	0.0380443	18.2195
TRITD2Bv1G046760.1	TRITD2Bv1G046760	0	0.0380386	18.2222
TRITD5Bv1G022650.2	TRITD5Bv1G022650	0	0.0379502	18.2646
TRITD1Av1G123300.1	TRITD1Av1G123300	0	0.0379435	18.2679
TRITD7Av1G093450.1	TRITD7Av1G093450	0	0.0379091	18.2844
TRITD3Bv1G129260.1	TRITD3Bv1G129260	0	0.0379064	18.2858
TRITD3Av1G265110.1	TRITD3Av1G265110	0	0.0378854	18.2959
TRITD3Av1G026440.1	TRITD3Av1G026440	0	0.0378662	18.3052
TRITD2Av1G010590.1	TRITD2Av1G010590	0	0.0378572	18.3095
TRITD1Av1G161080.2	TRITD1Av1G161080	0	0.0378555	18.3103
TRITD6Av1G214700.1	TRITD6Av1G214700	0	0.037819	18.328
TRITD4Bv1G140670.1	TRITD4Bv1G140670	0	0.0378164	18.3293
TRITD4Bv1G139360.1	TRITD4Bv1G139360	0	0.0377957	18.3393
TRITD2Bv1G219760.1	TRITD2Bv1G219760	0	0.0377756	18.3491
TRITD6Bv1G071590.1	TRITD6Bv1G071590	0	0.0377754	18.3492
TRITD3Av1G159930.2	TRITD3Av1G159930	0	0.0377489	18.3621
TRITD5Bv1G135750.2	TRITD5Bv1G135750	0	0.0376938	18.3889
TRITD6Bv1G029550.1	TRITD6Bv1G029550	0	0.037682	18.3946
TRITD2Av1G260720.1	TRITD2Av1G260720	0	0.0376648	18.403
TRITD7Bv1G046960.2	TRITD7Bv1G046960	0	0.0376624	18.4042
TRITD5Bv1G000510.1	TRITD5Bv1G000510	0	0.0376338	18.4182
TRITD2Av1G111550.1	TRITD2Av1G111550	0	0.0376292	18.4205
TRITD6Bv1G210760.1	TRITD6Bv1G210760	0	0.0375882	18.4406
TRITD2Av1G178120.2	TRITD2Av1G178120	0	0.0375856	18.4418
TRITD3Av1G234720.1	TRITD3Av1G234720	0	0.0375653	18.4518
TRITD7Bv1G220950.1	TRITD7Bv1G220950	0	0.0375517	18.4585
TRITD3Av1G223030.1	TRITD3Av1G223030	0	0.0374935	18.4871
TRITD6Bv1G001550.1	TRITD6Bv1G001550	0	0.0374925	18.4876
TRITD2Av1G008650.1	TRITD2Av1G008650	0	0.0374876	18.49
TRITD7Av1G082780.1	TRITD7Av1G082780	0	0.0374693	18.4991
TRITD1Bv1G071070.1	TRITD1Bv1G071070	0	0.0374655	18.5009
TRITD7Bv1G071310.1	TRITD7Bv1G071310	0	0.0374631	18.5022
TRITD7Bv1G211800.3	TRITD7Bv1G211800	0	0.0374375	18.5148
TRITD3Bv1G053630.1	TRITD3Bv1G053630	0	0.037427	18.52
TRITD7Av1G263240.1	TRITD7Av1G263240	0	0.0373991	18.5338
TRITD0Uv1G124630.1	TRITD0Uv1G124630	0	0.0373467	18.5598
TRITD7Av1G046520.1	TRITD7Av1G046520	0	0.0373273	18.5694
TRITD4Bv1G104080.1	TRITD4Bv1G104080	0	0.0373174	18.5744
TRITD7Av1G030420.1	TRITD7Av1G030420	0	0.0372961	18.585
TRITD6Bv1G102810.1	TRITD6Bv1G102810	0	0.0372892	18.5884
TRITD4Bv1G200270.1	TRITD4Bv1G200270	0	0.0372875	18.5892
TRITD2Av1G258180.1	TRITD2Av1G258180	0	0.0372682	18.5989
TRITD0Uv1G033600.1	TRITD0Uv1G033600	0	0.0372496	18.6082
TRITD2Av1G142760.1	TRITD2Av1G142760	0	0.037224	18.621
TRITD4Av1G173300.1	TRITD4Av1G173300	0	0.0372147	18.6256
TRITD2Bv1G157740.2	TRITD2Bv1G157740	0	0.0372067	18.6296
TRITD3Bv1G238310.1	TRITD3Bv1G238310	0	0.0371722	18.6469
TRITD7Bv1G084800.1	TRITD7Bv1G084800	0	0.0371587	18.6537
TRITD1Av1G053960.1	TRITD1Av1G053960	0	0.037153	18.6566
TRITD2Av1G014480.1	TRITD2Av1G014480	0	0.0371529	18.6566
TRITD7Bv1G220380.1	TRITD7Bv1G220380	0	0.0371038	18.6813
TRITD7Bv1G126150.1	TRITD7Bv1G126150	0	0.0370477	18.7096
TRITD2Bv1G020520.2	TRITD2Bv1G020520	0	0.0370383	18.7143
TRITD5Bv1G227080.1	TRITD5Bv1G227080	0	0.0370343	18.7163
TRITD7Av1G019150.1	TRITD7Av1G019150	0	0.0370219	18.7226
TRITD1Bv1G114350.3	TRITD1Bv1G114350	0	0.0369925	18.7375
TRITD5Av1G011550.1	TRITD5Av1G011550	0	0.0369884	18.7396
TRITD1Bv1G099460.1	TRITD1Bv1G099460	0	0.0369576	18.7552
TRITD1Bv1G134400.1	TRITD1Bv1G134400	0	0.0369293	18.7696
TRITD7Av1G215410.1	TRITD7Av1G215410	0	0.0369217	18.7734
TRITD3Bv1G251150.1	TRITD3Bv1G251150	0	0.0369032	18.7829
TRITD2Av1G029020.1	TRITD2Av1G029020	0	0.0369006	18.7842
TRITD7Av1G195070.1	TRITD7Av1G195070	0	0.0368877	18.7907
TRITD6Av1G174820.1	TRITD6Av1G174820	0	0.0368877	18.7907
TRITD5Av1G138050.1	TRITD5Av1G138050	0	0.036872	18.7987
TRITD3Av1G219030.1	TRITD3Av1G219030	0	0.0368009	18.835
TRITD2Av1G072300.1	TRITD2Av1G072300	0	0.0367999	18.8356
TRITD6Bv1G032270.1	TRITD6Bv1G032270	0	0.0367211	18.876
TRITD7Bv1G079020.1	TRITD7Bv1G079020	0	0.0367192	18.877
TRITD7Av1G114530.1	TRITD7Av1G114530	0	0.036709	18.8822
TRITD5Av1G235040.1	TRITD5Av1G235040	0	0.0366775	18.8984
TRITD7Av1G005220.1	TRITD7Av1G005220	0	0.0366672	18.9037
TRITD4Av1G138720.1	TRITD4Av1G138720	0	0.0366652	18.9048
TRITD1Bv1G153570.1	TRITD1Bv1G153570	0	0.0366604	18.9073
TRITD4Bv1G045100.1	TRITD4Bv1G045100	0	0.0366376	18.919
TRITD3Av1G029210.1	TRITD3Av1G029210	0	0.0366372	18.9192
TRITD7Av1G005300.1	TRITD7Av1G005300	0	0.0366228	18.9267
TRITD5Bv1G112410.1	TRITD5Bv1G112410	0	0.0365823	18.9476
TRITD6Bv1G050900.1	TRITD6Bv1G050900	0	0.0365491	18.9648
TRITD1Bv1G044710.1	TRITD1Bv1G044710	0	0.0365396	18.9697
TRITD5Bv1G124410.1	TRITD5Bv1G124410	0	0.0364605	19.0109
TRITD7Bv1G051350.1	TRITD7Bv1G051350	0	0.0364386	19.0223
TRITD3Av1G216020.1	TRITD3Av1G216020	0	0.0364346	19.0244
TRITD2Bv1G255640.1	TRITD2Bv1G255640	0	0.036428	19.0279
TRITD7Av1G267120.1	TRITD7Av1G267120	0	0.03642	19.0321
TRITD0Uv1G063740.1	TRITD0Uv1G063740	0	0.0364184	19.0329
TRITD4Av1G007610.1	TRITD4Av1G007610	0	0.036416	19.0342
TRITD7Av1G279810.1	TRITD7Av1G279810	0	0.0363903	19.0476
TRITD3Bv1G202660.1	TRITD3Bv1G202660	0	0.0363855	19.0501
TRITD1Bv1G066510.3	TRITD1Bv1G066510	0	0.0363597	19.0636
TRITD5Bv1G211710.1	TRITD5Bv1G211710	0	0.0362968	19.0966
TRITD4Av1G220200.1	TRITD4Av1G220200	0	0.0362112	19.1418
TRITD6Bv1G227790.1	TRITD6Bv1G227790	0	0.0362048	19.1452
TRITD1Bv1G084600.1	TRITD1Bv1G084600	0	0.0361899	19.153
TRITD2Av1G222060.1	TRITD2Av1G222060	0	0.03617	19.1636
TRITD7Av1G039490.1	TRITD7Av1G039490	0	0.0361594	19.1692
TRITD6Bv1G103220.1	TRITD6Bv1G103220	0	0.0361329	19.1833
TRITD2Av1G234870.2	TRITD2Av1G234870	0	0.0360855	19.2085
TRITD0Uv1G073210.1	TRITD0Uv1G073210	0	0.0360443	19.2304
TRITD2Bv1G046680.1	TRITD2Bv1G046680	0	0.036036	19.2349
TRITD4Av1G204650.6	TRITD4Av1G204650	0	0.036003	19.2525
TRITD4Av1G169790.1	TRITD4Av1G169790	0	0.0359768	19.2665
TRITD2Av1G039710.4	TRITD2Av1G039710	0	0.0359525	19.2795
TRITD2Av1G285670.1	TRITD2Av1G285670	0	0.0359322	19.2904
TRITD7Av1G031020.1	TRITD7Av1G031020	0	0.0359282	19.2926
TRITD3Av1G048590.3	TRITD3Av1G048590	0	0.0358575	19.3306
TRITD5Av1G033840.1	TRITD5Av1G033840	0	0.0358499	19.3347
TRITD3Bv1G215770.1	TRITD3Bv1G215770	0	0.0358298	19.3456
TRITD2Av1G031740.1	TRITD2Av1G031740	0	0.0358117	19.3553
TRITD2Av1G290600.1	TRITD2Av1G290600	0	0.035804	19.3595
TRITD0Uv1G033040.1	TRITD0Uv1G033040	0	0.0357992	19.3621
TRITD6Av1G213560.1	TRITD6Av1G213560	0	0.0357923	19.3658
TRITD2Bv1G200900.1	TRITD2Bv1G200900	0	0.0356971	19.4175
TRITD1Av1G156850.1	TRITD1Av1G156850	0	0.0356327	19.4525
TRITD5Av1G017160.1	TRITD5Av1G017160	0	0.0356268	19.4558
TRITD6Bv1G139610.1	TRITD6Bv1G139610	0	0.035625	19.4567
TRITD4Av1G263190.4	TRITD4Av1G263190	0	0.0356194	19.4598
TRITD5Av1G168140.1	TRITD5Av1G168140	0	0.0355904	19.4757
TRITD5Bv1G013010.1	TRITD5Bv1G013010	0	0.0355895	19.4762
TRITD3Bv1G031510.1	TRITD3Bv1G031510	0	0.0355881	19.4769
TRITD1Bv1G085340.1	TRITD1Bv1G085340	0	0.0355864	19.4779
TRITD5Av1G195650.1	TRITD5Av1G195650	0	0.0355588	19.493
TRITD6Bv1G131050.1	TRITD6Bv1G131050	0	0.0355515	19.497
TRITD6Bv1G216740.1	TRITD6Bv1G216740	0	0.0355336	19.5068
TRITD5Bv1G191770.1	TRITD5Bv1G191770	0	0.0355301	19.5087
TRITD6Bv1G140540.1	TRITD6Bv1G140540	0	0.0355215	19.5135
TRITD3Av1G047490.3	TRITD3Av1G047490	0	0.0355188	19.515
TRITD3Av1G269400.1	TRITD3Av1G269400	0	0.0355184	19.5152
TRITD7Av1G187810.1	TRITD7Av1G187810	0	0.0355142	19.5175
TRITD2Av1G029030.1	TRITD2Av1G029030	0	0.035483	19.5346
TRITD7Av1G013140.1	TRITD7Av1G013140	0	0.0354724	19.5405
TRITD1Bv1G007370.1	TRITD1Bv1G007370	0	0.0354705	19.5415
TRITD6Av1G025260.1	TRITD6Av1G025260	0	0.0354345	19.5614
TRITD6Av1G217580.1	TRITD6Av1G217580	0	0.0353558	19.6049
TRITD1Av1G127720.1	TRITD1Av1G127720	0	0.0353347	19.6166
TRITD2Av1G209900.1	TRITD2Av1G209900	0	0.0352971	19.6375
TRITD4Bv1G048070.1	TRITD4Bv1G048070	0	0.0352648	19.6555
TRITD1Av1G204520.1	TRITD1Av1G204520	0	0.035251	19.6632
TRITD5Av1G134910.1	TRITD5Av1G134910	0	0.0352313	19.6742
TRITD7Bv1G020260.1	TRITD7Bv1G020260	0	0.0352182	19.6815
TRITD2Av1G260360.1	TRITD2Av1G260360	0	0.0352094	19.6864
TRITD2Av1G218840.1	TRITD2Av1G218840	0	0.0351815	19.702
TRITD3Av1G190800.1	TRITD3Av1G190800	0	0.0351498	19.7198
TRITD2Bv1G002410.1	TRITD2Bv1G002410	0	0.0351437	19.7232
TRITD3Bv1G229800.1	TRITD3Bv1G229800	0	0.0351029	19.7462
TRITD1Av1G053080.1	TRITD1Av1G053080	0	0.0350873	19.7549
TRITD1Av1G142320.1	TRITD1Av1G142320	0	0.0350741	19.7624
TRITD1Bv1G036290.1	TRITD1Bv1G036290	0	0.0350712	19.764
TRITD3Av1G169260.1	TRITD3Av1G169260	0	0.035062	19.7692
TRITD4Bv1G178370.1	TRITD4Bv1G178370	0	0.0350465	19.7779
TRITD5Av1G219260.1	TRITD5Av1G219260	0	0.0350408	19.7811
TRITD7Bv1G000690.2	TRITD7Bv1G000690	0	0.0350266	19.7892
TRITD6Bv1G018410.1	TRITD6Bv1G018410	0	0.0350231	19.7911
TRITD4Bv1G187310.1	TRITD4Bv1G187310	0	0.0350186	19.7937
TRITD3Bv1G181400.1	TRITD3Bv1G181400	0	0.0350039	19.802
TRITD2Bv1G142860.1	TRITD2Bv1G142860	0	0.0350007	19.8038
TRITD1Av1G063710.1	TRITD1Av1G063710	0	0.0349983	19.8052
TRITD6Bv1G188230.1	TRITD6Bv1G188230	0	0.034967	19.8229
TRITD1Bv1G012090.1	TRITD1Bv1G012090	0	0.034954	19.8303
TRITD2Av1G239330.1	TRITD2Av1G239330	0	0.0349428	19.8366
TRITD3Av1G036760.1	TRITD3Av1G036760	0	0.0349288	19.8446
TRITD5Av1G076550.1	TRITD5Av1G076550	0	0.0349178	19.8508
TRITD3Av1G271800.1	TRITD3Av1G271800	0	0.0349089	19.8559
TRITD3Av1G051620.2	TRITD3Av1G051620	0	0.0349057	19.8577
TRITD3Av1G211180.1	TRITD3Av1G211180	0	0.0348792	19.8728
TRITD2Av1G275800.1	TRITD2Av1G275800	0	0.0348633	19.8819
TRITD7Av1G041480.1	TRITD7Av1G041480	0	0.0348581	19.8848
TRITD7Bv1G130500.2	TRITD7Bv1G130500	0	0.0348423	19.8938
TRITD1Av1G161880.1	TRITD1Av1G161880	0	0.0348103	19.9121
TRITD6Bv1G018500.1	TRITD6Bv1G018500	0	0.0347851	19.9266
TRITD7Bv1G083690.1	TRITD7Bv1G083690	0	0.0347815	19.9286
TRITD4Av1G213700.7	TRITD4Av1G213700	0	0.0347719	19.9341
TRITD1Av1G016210.2	TRITD1Av1G016210	0	0.0347446	19.9498
TRITD1Bv1G044720.1	TRITD1Bv1G044720	0	0.0347365	19.9544
TRITD7Bv1G151700.1	TRITD7Bv1G151700	0	0.0347348	19.9554
TRITD5Av1G091210.1	TRITD5Av1G091210	0	0.0347134	19.9677
TRITD2Bv1G046320.1	TRITD2Bv1G046320	0	0.0346981	19.9765
TRITD2Av1G248420.1	TRITD2Av1G248420	0	0.0346929	19.9795
TRITD4Av1G235040.1	TRITD4Av1G235040	0	0.0346812	19.9863
TRITD7Bv1G026290.1	TRITD7Bv1G026290	0	0.0346771	19.9886
TRITD4Av1G132100.1	TRITD4Av1G132100	0	0.0346517	20.0033
TRITD4Av1G211290.1	TRITD4Av1G211290	0	0.0346494	20.0046
TRITD3Av1G162180.1	TRITD3Av1G162180	0	0.0346337	20.0136
TRITD1Av1G213040.1	TRITD1Av1G213040	0	0.0346202	20.0215
TRITD7Bv1G005560.1	TRITD7Bv1G005560	0	0.0346176	20.023
TRITD1Av1G049950.1	TRITD1Av1G049950	0	0.0346089	20.028
TRITD4Bv1G030590.1	TRITD4Bv1G030590	0	0.0345861	20.0412
TRITD4Av1G204610.1	TRITD4Av1G204610	0	0.0345745	20.0479
TRITD1Bv1G150770.1	TRITD1Bv1G150770	0	0.0345678	20.0518
TRITD5Bv1G244770.1	TRITD5Bv1G244770	0	0.034563	20.0546
TRITD7Bv1G184010.1	TRITD7Bv1G184010	0	0.0345575	20.0578
TRITD1Bv1G205530.1	TRITD1Bv1G205530	0	0.0345089	20.0861
TRITD5Av1G156490.1	TRITD5Av1G156490	0	0.0344581	20.1157
TRITD3Bv1G089440.1	TRITD3Bv1G089440	0	0.0344565	20.1166
TRITD0Uv1G124880.1	TRITD0Uv1G124880	0	0.0344548	20.1176
TRITD2Av1G042410.2	TRITD2Av1G042410	0	0.0344169	20.1397
TRITD7Bv1G137260.2	TRITD7Bv1G137260	0	0.0344035	20.1476
TRITD3Av1G024300.1	TRITD3Av1G024300	0	0.0343925	20.154
TRITD5Av1G175630.1	TRITD5Av1G175630	0	0.0343495	20.1792
TRITD2Av1G007630.2	TRITD2Av1G007630	0	0.0343295	20.191
TRITD4Av1G259530.1	TRITD4Av1G259530	0	0.0343275	20.1922
TRITD7Av1G042310.1	TRITD7Av1G042310	0	0.0342299	20.2497
TRITD7Av1G154000.1	TRITD7Av1G154000	0	0.0342147	20.2588
TRITD1Bv1G207930.1	TRITD1Bv1G207930	0	0.0342007	20.267
TRITD4Av1G167400.1	TRITD4Av1G167400	0	0.0341915	20.2725
TRITD7Bv1G109500.1	TRITD7Bv1G109500	0	0.0341811	20.2786
TRITD2Bv1G222350.1	TRITD2Bv1G222350	0	0.0341634	20.2892
TRITD6Av1G198930.1	TRITD6Av1G198930	0	0.0341619	20.29
TRITD5Bv1G028420.1	TRITD5Bv1G028420	0	0.0341292	20.3095
TRITD4Av1G238020.1	TRITD4Av1G238020	0	0.0341124	20.3195
TRITD2Av1G233820.1	TRITD2Av1G233820	0	0.0340965	20.329
TRITD5Bv1G139470.1	TRITD5Bv1G139470	0	0.0340916	20.3319
TRITD2Av1G039700.1	TRITD2Av1G039700	0	0.0340684	20.3458
TRITD2Av1G293810.2	TRITD2Av1G293810	0	0.0340673	20.3464
TRITD6Bv1G134940.1	TRITD6Bv1G134940	0	0.0340552	20.3536
TRITD5Av1G000040.1	TRITD5Av1G000040	0	0.0340363	20.3649
TRITD6Av1G046700.1	TRITD6Av1G046700	0	0.0340211	20.3741
TRITD4Bv1G182990.1	TRITD4Bv1G182990	0	0.034021	20.3741
TRITD0Uv1G012960.1	TRITD0Uv1G012960	0	0.0340146	20.378
TRITD3Bv1G196650.1	TRITD3Bv1G196650	0	0.0340087	20.3815
TRITD7Bv1G230540.2	TRITD7Bv1G230540	0	0.0340079	20.3819
TRITD4Av1G036550.1	TRITD4Av1G036550	0	0.0339937	20.3904
TRITD2Bv1G010140.2	TRITD2Bv1G010140	0	0.0339907	20.3923
TRITD3Av1G149870.1	TRITD3Av1G149870	0	0.0339895	20.393
TRITD2Av1G260300.1	TRITD2Av1G260300	0	0.0339644	20.408
TRITD3Av1G163950.1	TRITD3Av1G163950	0	0.0339344	20.4261
TRITD1Bv1G016840.1	TRITD1Bv1G016840	0	0.0339231	20.4329
TRITD3Bv1G209110.1	TRITD3Bv1G209110	0	0.0339079	20.4421
TRITD2Av1G006330.1	TRITD2Av1G006330	0	0.0338952	20.4497
TRITD6Bv1G170140.1	TRITD6Bv1G170140	0	0.0338724	20.4635
TRITD2Bv1G196780.1	TRITD2Bv1G196780	0	0.033867	20.4668
TRITD4Bv1G137460.1	TRITD4Bv1G137460	0	0.0338347	20.4863
TRITD2Bv1G064030.1	TRITD2Bv1G064030	0	0.0338274	20.4907
TRITD7Bv1G031950.1	TRITD7Bv1G031950	0	0.0337649	20.5286
TRITD3Av1G258130.1	TRITD3Av1G258130	0	0.0337563	20.5339
TRITD4Bv1G020320.1	TRITD4Bv1G020320	0	0.0337287	20.5506
TRITD1Av1G116830.1	TRITD1Av1G116830	0	0.03371	20.5621
TRITD3Av1G067350.1	TRITD3Av1G067350	0	0.0336975	20.5697
TRITD4Av1G032790.1	TRITD4Av1G032790	0	0.0336758	20.5829
TRITD1Bv1G014870.1	TRITD1Bv1G014870	0	0.0336695	20.5868
TRITD2Av1G045670.1	TRITD2Av1G045670	0	0.0336566	20.5947
TRITD6Bv1G008610.4	TRITD6Bv1G008610	0	0.0336502	20.5986
TRITD2Bv1G031680.1	TRITD2Bv1G031680	0	0.0336365	20.607
TRITD3Bv1G097610.1	TRITD3Bv1G097610	0	0.0336322	20.6096
TRITD4Bv1G000610.1	TRITD4Bv1G000610	0	0.0336047	20.6265
TRITD6Av1G197600.1	TRITD6Av1G197600	0	0.0335879	20.6368
TRITD7Av1G148640.1	TRITD7Av1G148640	0	0.0335742	20.6452
TRITD5Av1G154510.1	TRITD5Av1G154510	0	0.0334795	20.7036
TRITD0Uv1G090870.1	TRITD0Uv1G090870	0	0.033453	20.72
TRITD3Av1G018960.2	TRITD3Av1G018960	0	0.0334314	20.7334
TRITD5Av1G139780.1	TRITD5Av1G139780	0	0.0334202	20.7404
TRITD1Av1G008880.2	TRITD1Av1G008880	0	0.0334001	20.7529
TRITD7Bv1G133580.1	TRITD7Bv1G133580	0	0.0333534	20.7819
TRITD1Bv1G075650.4	TRITD1Bv1G075650	0	0.0333391	20.7908
TRITD1Av1G136370.1	TRITD1Av1G136370	0	0.0333357	20.7929
TRITD5Av1G017180.1	TRITD5Av1G017180	0	0.0332889	20.8222
TRITD6Bv1G170040.1	TRITD6Bv1G170040	0	0.0332672	20.8358
TRITD3Bv1G010910.1	TRITD3Bv1G010910	0	0.0332635	20.8381
TRITD7Av1G243570.1	TRITD7Av1G243570	0	0.0332587	20.8411
TRITD4Bv1G195040.1	TRITD4Bv1G195040	0	0.0332092	20.8722
TRITD4Av1G176110.1	TRITD4Av1G176110	0	0.03317	20.8968
TRITD2Bv1G183790.3	TRITD2Bv1G183790	0	0.0331583	20.9042
TRITD5Bv1G117930.1	TRITD5Bv1G117930	0	0.0330945	20.9445
TRITD3Bv1G063640.1	TRITD3Bv1G063640	0	0.0330888	20.9481
TRITD2Av1G144000.1	TRITD2Av1G144000	0	0.0330832	20.9516
TRITD7Bv1G143830.1	TRITD7Bv1G143830	0	0.0330795	20.954
TRITD0Uv1G117180.1	TRITD0Uv1G117180	0	0.0330574	20.968
TRITD2Bv1G003110.1	TRITD2Bv1G003110	0	0.0330563	20.9687
TRITD4Bv1G004640.1	TRITD4Bv1G004640	0	0.0330506	20.9723
TRITD4Av1G188290.1	TRITD4Av1G188290	0	0.0330325	20.9838
TRITD3Bv1G139460.2	TRITD3Bv1G139460	0	0.0330091	20.9987
TRITD0Uv1G041730.1	TRITD0Uv1G041730	0	0.0330014	21.0036
TRITD6Bv1G069230.1	TRITD6Bv1G069230	0	0.032984	21.0146
TRITD1Bv1G228920.1	TRITD1Bv1G228920	0	0.0329806	21.0168
TRITD6Bv1G140550.1	TRITD6Bv1G140550	0	0.0329636	21.0277
TRITD1Av1G200040.1	TRITD1Av1G200040	0	0.0329619	21.0287
TRITD7Bv1G047740.1	TRITD7Bv1G047740	0	0.0329462	21.0387
TRITD6Bv1G142430.3	TRITD6Bv1G142430	0	0.0329285	21.0501
TRITD1Av1G182200.1	TRITD1Av1G182200	0	0.0329194	21.0559
TRITD2Bv1G163500.1	TRITD2Bv1G163500	0	0.0328939	21.0722
TRITD6Bv1G126660.2	TRITD6Bv1G126660	0	0.0328858	21.0774
TRITD5Bv1G194970.1	TRITD5Bv1G194970	0	0.0328778	21.0825
TRITD2Av1G271840.2	TRITD2Av1G271840	0	0.0328693	21.088
TRITD0Uv1G012930.3	TRITD0Uv1G012930	0	0.0328681	21.0888
TRITD2Bv1G118450.1	TRITD2Bv1G118450	0	0.0328261	21.1157
TRITD6Bv1G008860.1	TRITD6Bv1G008860	0	0.0327994	21.1329
TRITD3Bv1G070850.1	TRITD3Bv1G070850	0	0.0327763	21.1478
TRITD7Bv1G145930.1	TRITD7Bv1G145930	0	0.0327608	21.1578
TRITD3Av1G013370.1	TRITD3Av1G013370	0	0.0327493	21.1652
TRITD1Av1G131780.2	TRITD1Av1G131780	0	0.0327482	21.166
TRITD4Av1G201860.2	TRITD4Av1G201860	0	0.0327446	21.1683
TRITD0Uv1G017930.1	TRITD0Uv1G017930	0	0.0327237	21.1818
TRITD6Av1G083510.1	TRITD6Av1G083510	0	0.0326872	21.2055
TRITD2Av1G120540.1	TRITD2Av1G120540	0	0.0326863	21.206
TRITD6Av1G226850.1	TRITD6Av1G226850	0	0.0326793	21.2106
TRITD7Av1G071540.1	TRITD7Av1G071540	0	0.032672	21.2153
TRITD5Bv1G143850.1	TRITD5Bv1G143850	0	0.0326717	21.2155
TRITD7Av1G005180.1	TRITD7Av1G005180	0	0.0326603	21.2229
TRITD7Bv1G214240.1	TRITD7Bv1G214240	0	0.0326593	21.2235
TRITD1Bv1G081880.1	TRITD1Bv1G081880	0	0.0326283	21.2438
TRITD7Av1G037550.2	TRITD7Av1G037550	0	0.0325951	21.2654
TRITD6Bv1G145990.1	TRITD6Bv1G145990	0	0.032595	21.2654
TRITD3Av1G020080.1	TRITD3Av1G020080	0	0.0325229	21.3126
TRITD6Av1G225160.1	TRITD6Av1G225160	0	0.0325218	21.3133
TRITD6Av1G144210.1	TRITD6Av1G144210	0	0.0325047	21.3245
TRITD5Av1G030030.1	TRITD5Av1G030030	0	0.032499	21.3283
TRITD1Bv1G134240.1	TRITD1Bv1G134240	0	0.0324836	21.3384
TRITD7Bv1G058410.1	TRITD7Bv1G058410	0	0.0324831	21.3387
TRITD7Av1G023920.1	TRITD7Av1G023920	0	0.0324659	21.35
TRITD7Av1G066300.2	TRITD7Av1G066300	0	0.0324449	21.3639
TRITD2Bv1G068890.1	TRITD2Bv1G068890	0	0.0324437	21.3646
TRITD2Bv1G197210.1	TRITD2Bv1G197210	0	0.0324052	21.39
TRITD4Bv1G151830.1	TRITD4Bv1G151830	0	0.032404	21.3908
TRITD2Bv1G178050.1	TRITD2Bv1G178050	0	0.0323584	21.4209
TRITD3Bv1G032630.1	TRITD3Bv1G032630	0	0.0323281	21.441
TRITD4Bv1G040770.1	TRITD4Bv1G040770	0	0.0323029	21.4577
TRITD5Bv1G246320.1	TRITD5Bv1G246320	0	0.0322838	21.4704
TRITD4Bv1G016910.1	TRITD4Bv1G016910	0	0.0322402	21.4995
TRITD3Av1G202420.1	TRITD3Av1G202420	0	0.0322385	21.5006
TRITD6Bv1G165550.1	TRITD6Bv1G165550	0	0.0322223	21.5114
TRITD5Bv1G150070.1	TRITD5Bv1G150070	0	0.0322013	21.5254
TRITD2Av1G053220.1	TRITD2Av1G053220	0	0.0321975	21.528
TRITD3Av1G039950.1	TRITD3Av1G039950	0	0.0321735	21.544
TRITD5Av1G055210.1	TRITD5Av1G055210	0	0.0321605	21.5528
TRITD3Bv1G083260.1	TRITD3Bv1G083260	0	0.0321082	21.5879
TRITD5Bv1G048550.1	TRITD5Bv1G048550	0	0.0320973	21.5952
TRITD5Bv1G223860.1	TRITD5Bv1G223860	0	0.032076	21.6095
TRITD1Bv1G158990.1	TRITD1Bv1G158990	0	0.0320547	21.6239
TRITD6Bv1G087770.1	TRITD6Bv1G087770	0	0.0320469	21.6292
TRITD7Av1G089130.1	TRITD7Av1G089130	0	0.0320231	21.6452
TRITD5Bv1G100960.1	TRITD5Bv1G100960	0	0.0319804	21.6741
TRITD3Bv1G086610.4	TRITD3Bv1G086610	0	0.0319332	21.7061
TRITD2Av1G031330.1	TRITD2Av1G031330	0	0.0319283	21.7095
TRITD5Bv1G211590.2	TRITD5Bv1G211590	0	0.0319186	21.7161
TRITD5Bv1G236070.1	TRITD5Bv1G236070	0	0.0319125	21.7202
TRITD2Bv1G254920.1	TRITD2Bv1G254920	0	0.0319083	21.7231
TRITD4Av1G251810.1	TRITD4Av1G251810	0	0.0318969	21.7309
TRITD5Bv1G127850.1	TRITD5Bv1G127850	0	0.03189	21.7355
TRITD2Av1G059910.2	TRITD2Av1G059910	0	0.0318724	21.7476
TRITD2Av1G186290.1	TRITD2Av1G186290	0	0.031869	21.7499
TRITD2Av1G274360.1	TRITD2Av1G274360	0	0.0318286	21.7775
TRITD6Bv1G047270.1	TRITD6Bv1G047270	0	0.0318283	21.7777
TRITD5Av1G243400.1	TRITD5Av1G243400	0	0.0318255	21.7796
TRITD3Bv1G031670.1	TRITD3Bv1G031670	0	0.0317973	21.799
TRITD5Av1G009770.1	TRITD5Av1G009770	0	0.0317875	21.8056
TRITD7Av1G268890.1	TRITD7Av1G268890	0	0.0317227	21.8502
TRITD6Bv1G020650.1	TRITD6Bv1G020650	0	0.0316767	21.8819
TRITD4Bv1G192480.1	TRITD4Bv1G192480	0	0.0316692	21.8871
TRITD1Bv1G004940.1	TRITD1Bv1G004940	0	0.0316665	21.889
TRITD2Bv1G173040.1	TRITD2Bv1G173040	0	0.0316403	21.9071
TRITD6Av1G223710.1	TRITD6Av1G223710	0	0.0316016	21.9339
TRITD2Bv1G188030.1	TRITD2Bv1G188030	0	0.0315981	21.9364
TRITD1Av1G147150.1	TRITD1Av1G147150	0	0.0315932	21.9397
TRITD1Bv1G149030.1	TRITD1Bv1G149030	0	0.03159	21.942
TRITD1Av1G011240.1	TRITD1Av1G011240	0	0.0315688	21.9567
TRITD4Bv1G046530.1	TRITD4Bv1G046530	0	0.0315656	21.959
TRITD3Bv1G043430.1	TRITD3Bv1G043430	0	0.0315514	21.9688
TRITD3Bv1G254720.1	TRITD3Bv1G254720	0	0.0315428	21.9748
TRITD1Bv1G142240.1	TRITD1Bv1G142240	0	0.031529	21.9844
TRITD1Bv1G169690.1	TRITD1Bv1G169690	0	0.0314837	22.0161
TRITD4Av1G015740.1	TRITD4Av1G015740	0	0.0314573	22.0346
TRITD3Av1G263970.1	TRITD3Av1G263970	0	0.0314362	22.0493
TRITD1Bv1G127680.1	TRITD1Bv1G127680	0	0.0314119	22.0664
TRITD7Av1G215440.1	TRITD7Av1G215440	0	0.0313275	22.1258
TRITD3Av1G032170.1	TRITD3Av1G032170	0	0.0313106	22.1378
TRITD2Bv1G002140.1	TRITD2Bv1G002140	0	0.0312986	22.1462
TRITD5Bv1G014390.1	TRITD5Bv1G014390	0	0.0312883	22.1536
TRITD5Av1G243810.1	TRITD5Av1G243810	0	0.0312758	22.1624
TRITD1Bv1G114080.1	TRITD1Bv1G114080	0	0.0312361	22.1906
TRITD1Av1G075020.1	TRITD1Av1G075020	0	0.0311887	22.2243
TRITD4Bv1G126350.1	TRITD4Bv1G126350	0	0.0311859	22.2263
TRITD1Bv1G036300.2	TRITD1Bv1G036300	0	0.0311793	22.231
TRITD3Av1G271440.1	TRITD3Av1G271440	0	0.0311718	22.2364
TRITD4Av1G056110.1	TRITD4Av1G056110	0	0.0311646	22.2415
TRITD3Bv1G017390.1	TRITD3Bv1G017390	0	0.0311508	22.2513
TRITD4Av1G007240.1	TRITD4Av1G007240	0	0.0311366	22.2615
TRITD2Bv1G184170.1	TRITD2Bv1G184170	0	0.0311149	22.2771
TRITD4Bv1G034130.1	TRITD4Bv1G034130	0	0.0310865	22.2974
TRITD3Bv1G142760.2	TRITD3Bv1G142760	0	0.03107	22.3092
TRITD5Av1G135910.1	TRITD5Av1G135910	0	0.0310626	22.3145
TRITD3Bv1G028770.2	TRITD3Bv1G028770	0	0.0310526	22.3217
TRITD2Bv1G235070.1	TRITD2Bv1G235070	0	0.0310232	22.3429
TRITD5Bv1G192840.1	TRITD5Bv1G192840	0	0.0310186	22.3462
TRITD2Bv1G153400.1	TRITD2Bv1G153400	0	0.0310162	22.3479
TRITD5Bv1G130810.2	TRITD5Bv1G130810	0	0.0310046	22.3563
TRITD3Bv1G051350.1	TRITD3Bv1G051350	0	0.030913	22.4225
TRITD4Bv1G033950.1	TRITD4Bv1G033950	0	0.0309042	22.4289
TRITD6Av1G036400.1	TRITD6Av1G036400	0	0.0308963	22.4346
TRITD3Av1G199000.1	TRITD3Av1G199000	0	0.0308944	22.436
TRITD4Bv1G129400.1	TRITD4Bv1G129400	0	0.0308779	22.448
TRITD7Bv1G104160.1	TRITD7Bv1G104160	0	0.0308673	22.4557
TRITD6Bv1G210010.1	TRITD6Bv1G210010	0	0.0308381	22.477
TRITD6Bv1G075830.1	TRITD6Bv1G075830	0	0.0308372	22.4776
TRITD5Bv1G201940.1	TRITD5Bv1G201940	0	0.0308181	22.4916
TRITD4Av1G257000.1	TRITD4Av1G257000	0	0.0308163	22.4929
TRITD1Bv1G011340.1	TRITD1Bv1G011340	0	0.0307979	22.5063
TRITD2Av1G269780.1	TRITD2Av1G269780	0	0.0307751	22.523
TRITD7Bv1G083030.1	TRITD7Bv1G083030	0	0.0307574	22.536
TRITD0Uv1G107690.1	TRITD0Uv1G107690	0	0.0307544	22.5381
TRITD2Bv1G091550.1	TRITD2Bv1G091550	0	0.0307519	22.54
TRITD2Bv1G055180.1	TRITD2Bv1G055180	0	0.0307263	22.5588
TRITD3Av1G200260.1	TRITD3Av1G200260	0	0.0307087	22.5717
TRITD3Bv1G269240.1	TRITD3Bv1G269240	0	0.0307051	22.5743
TRITD2Av1G263020.1	TRITD2Av1G263020	0	0.0306718	22.5989
TRITD3Av1G257730.2	TRITD3Av1G257730	0	0.0306685	22.6013
TRITD3Bv1G130160.1	TRITD3Bv1G130160	0	0.0306613	22.6066
TRITD2Bv1G079920.1	TRITD2Bv1G079920	0	0.0306521	22.6133
TRITD3Bv1G241230.1	TRITD3Bv1G241230	0	0.030633	22.6275
TRITD6Bv1G202100.1	TRITD6Bv1G202100	0	0.0306325	22.6278
TRITD1Av1G182880.1	TRITD1Av1G182880	0	0.0306127	22.6424
TRITD3Bv1G146680.1	TRITD3Bv1G146680	0	0.0305675	22.6759
TRITD4Bv1G171340.1	TRITD4Bv1G171340	0	0.0305539	22.686
TRITD3Bv1G257570.1	TRITD3Bv1G257570	0	0.0305502	22.6888
TRITD4Av1G126790.1	TRITD4Av1G126790	0	0.0305417	22.6951
TRITD3Bv1G139470.1	TRITD3Bv1G139470	0	0.0305311	22.703
TRITD1Bv1G131270.2	TRITD1Bv1G131270	0	0.0305293	22.7044
TRITD1Bv1G181240.1	TRITD1Bv1G181240	0	0.0305292	22.7044
TRITD1Av1G140920.1	TRITD1Av1G140920	0	0.030501	22.7254
TRITD2Av1G212620.1	TRITD2Av1G212620	0	0.0304978	22.7278
TRITD6Av1G118880.1	TRITD6Av1G118880	0	0.0304866	22.7362
TRITD4Av1G075520.2	TRITD4Av1G075520	0	0.0304291	22.7791
TRITD0Uv1G131470.1	TRITD0Uv1G131470	0	0.0304017	22.7996
TRITD5Bv1G050980.1	TRITD5Bv1G050980	0	0.0303896	22.8087
TRITD7Av1G221500.5	TRITD7Av1G221500	0	0.03036	22.831
TRITD7Bv1G196700.1	TRITD7Bv1G196700	0	0.0303453	22.842
TRITD2Av1G169730.2	TRITD2Av1G169730	0	0.0303213	22.8601
TRITD3Bv1G069870.1	TRITD3Bv1G069870	0	0.0302953	22.8797
TRITD7Bv1G042460.1	TRITD7Bv1G042460	0	0.0302953	22.8797
TRITD1Av1G117130.1	TRITD1Av1G117130	0	0.0302949	22.88
TRITD3Av1G029920.1	TRITD3Av1G029920	0	0.0302802	22.8911
TRITD4Av1G227190.1	TRITD4Av1G227190	0	0.0302744	22.8955
TRITD6Av1G204230.1	TRITD6Av1G204230	0	0.0302698	22.899
TRITD4Av1G141360.1	TRITD4Av1G141360	0	0.0302576	22.9082
TRITD5Av1G163030.2	TRITD5Av1G163030	0	0.0302391	22.9222
TRITD0Uv1G007070.1	TRITD0Uv1G007070	0	0.0302167	22.9392
TRITD1Av1G132760.1	TRITD1Av1G132760	0	0.0302095	22.9447
TRITD4Av1G242960.1	TRITD4Av1G242960	0	0.0302073	22.9463
TRITD6Bv1G014570.1	TRITD6Bv1G014570	0	0.0302068	22.9467
TRITD1Bv1G185360.1	TRITD1Bv1G185360	0	0.0301883	22.9608
TRITD7Bv1G138570.1	TRITD7Bv1G138570	0	0.0301571	22.9845
TRITD0Uv1G131640.1	TRITD0Uv1G131640	0	0.0301381	22.999
TRITD3Bv1G076550.1	TRITD3Bv1G076550	0	0.0301314	23.0041
TRITD1Bv1G121880.1	TRITD1Bv1G121880	0	0.0300421	23.0725
TRITD5Av1G142790.1	TRITD5Av1G142790	0	0.0300336	23.079
TRITD5Bv1G249050.1	TRITD5Bv1G249050	0	0.0300283	23.0831
TRITD0Uv1G066600.1	TRITD0Uv1G066600	0	0.0300222	23.0878
TRITD7Bv1G049940.2	TRITD7Bv1G049940	0	0.0300098	23.0973
TRITD7Av1G077180.10	TRITD7Av1G077180	0	0.0299862	23.1156
TRITD0Uv1G024000.1	TRITD0Uv1G024000	0	0.0299814	23.1192
TRITD4Av1G028820.1	TRITD4Av1G028820	0	0.029978	23.1219
TRITD5Av1G250800.1	TRITD5Av1G250800	0	0.0299489	23.1444
TRITD2Bv1G179370.1	TRITD2Bv1G179370	0	0.0299173	23.1688
TRITD3Bv1G264380.1	TRITD3Bv1G264380	0	0.0299112	23.1735
TRITD3Bv1G196120.1	TRITD3Bv1G196120	0	0.0298921	23.1883
TRITD2Bv1G229380.1	TRITD2Bv1G229380	0	0.0298901	23.1898
TRITD0Uv1G117420.1	TRITD0Uv1G117420	0	0.0298293	23.2371
TRITD7Av1G208000.1	TRITD7Av1G208000	0	0.0298125	23.2502
TRITD2Bv1G209760.1	TRITD2Bv1G209760	0	0.0297958	23.2633
TRITD6Av1G064890.1	TRITD6Av1G064890	0	0.0297957	23.2633
TRITD4Av1G159670.2	TRITD4Av1G159670	0	0.029789	23.2686
TRITD7Bv1G228420.1	TRITD7Bv1G228420	0	0.0297555	23.2948
TRITD1Bv1G130560.1	TRITD1Bv1G130560	0	0.0297429	23.3046
TRITD2Av1G231490.1	TRITD2Av1G231490	0	0.0297227	23.3205
TRITD6Bv1G019540.1	TRITD6Bv1G019540	0	0.0297006	23.3378
TRITD7Av1G213700.2	TRITD7Av1G213700	0	0.0296953	23.342
TRITD4Av1G041050.1	TRITD4Av1G041050	0	0.0296872	23.3484
TRITD5Bv1G206840.1	TRITD5Bv1G206840	0	0.0296836	23.3512
TRITD5Bv1G194520.1	TRITD5Bv1G194520	0	0.0296726	23.3599
TRITD7Bv1G013540.1	TRITD7Bv1G013540	0	0.0296659	23.3651
TRITD2Bv1G061620.1	TRITD2Bv1G061620	0	0.0296643	23.3664
TRITD1Bv1G111730.1	TRITD1Bv1G111730	0	0.0296552	23.3736
TRITD2Av1G007070.2	TRITD2Av1G007070	0	0.0296515	23.3765
TRITD6Bv1G177960.1	TRITD6Bv1G177960	0	0.029612	23.4077
TRITD3Av1G283300.1	TRITD3Av1G283300	0	0.0295913	23.424
TRITD7Bv1G179410.1	TRITD7Bv1G179410	0	0.0295767	23.4356
TRITD3Bv1G251600.1	TRITD3Bv1G251600	0	0.0295706	23.4404
TRITD7Bv1G044370.1	TRITD7Bv1G044370	0	0.0295679	23.4425
TRITD5Bv1G173940.1	TRITD5Bv1G173940	0	0.0295617	23.4474
TRITD1Bv1G012280.1	TRITD1Bv1G012280	0	0.0295294	23.4731
TRITD2Av1G206030.2	TRITD2Av1G206030	0	0.0295145	23.485
TRITD5Bv1G142540.1	TRITD5Bv1G142540	0	0.0294862	23.5075
TRITD2Av1G281730.1	TRITD2Av1G281730	0	0.0294794	23.5129
TRITD6Bv1G042070.1	TRITD6Bv1G042070	0	0.0294725	23.5185
TRITD1Av1G200210.1	TRITD1Av1G200210	0	0.0294714	23.5193
TRITD5Av1G150240.1	TRITD5Av1G150240	0	0.0294701	23.5204
TRITD7Bv1G064710.1	TRITD7Bv1G064710	0	0.0294377	23.5462
TRITD7Bv1G229750.2	TRITD7Bv1G229750	0	0.0293784	23.5938
TRITD1Bv1G156270.1	TRITD1Bv1G156270	0	0.0293687	23.6016
TRITD5Bv1G023780.1	TRITD5Bv1G023780	0	0.0293682	23.602
TRITD2Av1G019880.5	TRITD2Av1G019880	0	0.0293457	23.62
TRITD4Av1G221520.2	TRITD4Av1G221520	0	0.0293297	23.6329
TRITD6Bv1G054020.1	TRITD6Bv1G054020	0	0.0293268	23.6353
TRITD1Bv1G010060.1	TRITD1Bv1G010060	0	0.0293267	23.6354
TRITD5Bv1G197240.1	TRITD5Bv1G197240	0	0.0293197	23.641
TRITD1Av1G005980.1	TRITD1Av1G005980	0	0.0293034	23.6541
TRITD1Bv1G137040.2	TRITD1Bv1G137040	0	0.0292979	23.6586
TRITD5Av1G209180.2	TRITD5Av1G209180	0	0.0292897	23.6652
TRITD4Bv1G145560.1	TRITD4Bv1G145560	0	0.029289	23.6658
TRITD4Bv1G050360.1	TRITD4Bv1G050360	0	0.0292883	23.6664
TRITD4Av1G198060.2	TRITD4Av1G198060	0	0.0292854	23.6687
TRITD2Bv1G048170.1	TRITD2Bv1G048170	0	0.0292709	23.6804
TRITD3Bv1G066490.1	TRITD3Bv1G066490	0	0.0292644	23.6857
TRITD6Av1G132170.1	TRITD6Av1G132170	0	0.0292512	23.6963
TRITD5Av1G150330.1	TRITD5Av1G150330	0	0.0292422	23.7037
TRITD3Av1G203930.1	TRITD3Av1G203930	0	0.029218	23.7233
TRITD1Bv1G149950.1	TRITD1Bv1G149950	0	0.0292067	23.7325
TRITD7Av1G009650.1	TRITD7Av1G009650	0	0.0291854	23.7498
TRITD1Bv1G055340.1	TRITD1Bv1G055340	0	0.0291734	23.7596
TRITD4Av1G162820.1	TRITD4Av1G162820	0	0.0291717	23.761
TRITD1Av1G021000.1	TRITD1Av1G021000	0	0.0291672	23.7646
TRITD2Av1G227590.1	TRITD2Av1G227590	0	0.0291542	23.7752
TRITD7Av1G162330.1	TRITD7Av1G162330	0	0.0291411	23.7859
TRITD4Av1G262000.1	TRITD4Av1G262000	0	0.0291274	23.7971
TRITD6Bv1G155150.1	TRITD6Bv1G155150	0	0.0290991	23.8202
TRITD6Av1G193480.1	TRITD6Av1G193480	0	0.0290856	23.8313
[truncated: 4,180 more rows]
