# Supplementary material for: Unveiling RNA structure-mediated regulations of RNA stability in wheat
Source: Nat Commun. 2024 Nov 20;15:10042. doi: 10.1038/s41467-024-54172-7 (PMC11579497; doi:10.1038/s41467-024-54172-7)
Supplement: Supplementary file 7 — Supplementary Data 4 [file 41467_2024_54172_MOESM7_ESM.xlsx]

## Sheet: Sheet1
Supplementary Data 4. Genes with both high translation efficiency (top 30%) and high decay rates (top 30%)
ID	Gene_ID	alpha	halflife	TE
TRITD5Av1G168480.1	TRITD5Av1G168480	0.317653	2.18209	1.25979
TRITD5Bv1G160640.1	TRITD5Bv1G160640	0.310649	2.23129	1.77296
TRITD5Av1G168460.1	TRITD5Av1G168460	0.274709	2.52321	1.17874
TRITD2Bv1G255960.1	TRITD2Bv1G255960	0.26044	2.66145	1.12415
TRITD5Bv1G232970.1	TRITD5Bv1G232970	0.250875	2.76291	3.77502
TRITD3Av1G264170.1	TRITD3Av1G264170	0.233611	2.9671	1.96235
TRITD3Bv1G040100.1	TRITD3Bv1G040100	0.216177	3.20639	1.52664
TRITD5Bv1G181230.1	TRITD5Bv1G181230	0.211365	3.27938	2.6738
TRITD1Av1G022430.2	TRITD1Av1G022430	0.193793	3.57674	1.26045
TRITD3Bv1G035640.1	TRITD3Bv1G035640	0.193434	3.58338	1.44027
TRITD5Av1G206250.4	TRITD5Av1G206250	0.180737	3.83512	1.6494
TRITD1Bv1G065780.1	TRITD1Bv1G065780	0.172741	4.01263	1.23326
TRITD2Av1G000980.1	TRITD2Av1G000980	0.171369	4.04476	2.14211
TRITD3Bv1G258850.1	TRITD3Bv1G258850	0.169493	4.08953	1.17821
TRITD1Av1G048030.1	TRITD1Av1G048030	0.163531	4.23863	2.03558
TRITD2Av1G257610.1	TRITD2Av1G257610	0.16246	4.26658	1.64678
TRITD1Av1G059410.1	TRITD1Av1G059410	0.158492	4.37339	1.01324
TRITD2Bv1G093430.1	TRITD2Bv1G093430	0.157169	4.4102	1.32925
TRITD1Bv1G113960.1	TRITD1Bv1G113960	0.15708	4.41272	2.39194
TRITD2Av1G151280.1	TRITD2Av1G151280	0.157068	4.41305	2.11029
TRITD6Av1G055780.2	TRITD6Av1G055780	0.153055	4.52875	1.05252
TRITD5Av1G202670.2	TRITD5Av1G202670	0.152959	4.5316	1.3382
TRITD5Av1G189140.1	TRITD5Av1G189140	0.152606	4.54207	1.82559
TRITD7Av1G105490.1	TRITD7Av1G105490	0.15235	4.5497	2.18885
TRITD6Av1G159910.1	TRITD6Av1G159910	0.151889	4.56353	2.68964
TRITD4Av1G208680.1	TRITD4Av1G208680	0.151696	4.56932	1.33294
TRITD1Bv1G219860.1	TRITD1Bv1G219860	0.151005	4.59023	1.67012
TRITD5Av1G189080.1	TRITD5Av1G189080	0.150877	4.59412	1.8805
TRITD7Av1G102420.1	TRITD7Av1G102420	0.150631	4.60161	1.69905
TRITD7Av1G048860.2	TRITD7Av1G048860	0.146462	4.73262	1.2786
TRITD3Av1G209680.1	TRITD3Av1G209680	0.146013	4.74716	1.53266
TRITD5Bv1G202500.2	TRITD5Bv1G202500	0.143345	4.83553	2.83308
TRITD5Bv1G180690.1	TRITD5Bv1G180690	0.140613	4.92945	1.46933
TRITD3Bv1G244290.1	TRITD3Bv1G244290	0.139651	4.96344	1.66249
TRITD2Bv1G126490.1	TRITD2Bv1G126490	0.137119	5.05509	1.21325
TRITD7Bv1G035400.1	TRITD7Bv1G035400	0.136153	5.09096	1.13026
TRITD6Av1G025430.1	TRITD6Av1G025430	0.136135	5.09163	2.30545
TRITD2Bv1G253260.2	TRITD2Bv1G253260	0.134862	5.13968	1.03073
TRITD3Av1G209640.3	TRITD3Av1G209640	0.134669	5.14706	2.44033
TRITD3Av1G251810.1	TRITD3Av1G251810	0.134215	5.16446	1.59883
TRITD1Av1G018570.2	TRITD1Av1G018570	0.132691	5.22378	1.25622
TRITD2Av1G284000.1	TRITD2Av1G284000	0.130458	5.31317	1.09806
TRITD7Bv1G193580.1	TRITD7Bv1G193580	0.126868	5.46353	2.93117
TRITD5Bv1G181280.2	TRITD5Bv1G181280	0.125923	5.50455	1.17555
TRITD5Bv1G192620.1	TRITD5Bv1G192620	0.125703	5.51418	1.68853
TRITD4Bv1G118420.1	TRITD4Bv1G118420	0.125685	5.51498	1.07962
TRITD7Bv1G022190.2	TRITD7Bv1G022190	0.125057	5.54266	1.30204
TRITD5Bv1G124820.1	TRITD5Bv1G124820	0.12452	5.56655	2.14969
TRITD7Av1G058510.1	TRITD7Av1G058510	0.12443	5.5706	1.02017
TRITD3Bv1G122290.2	TRITD3Bv1G122290	0.123972	5.59114	1.14597
TRITD2Bv1G048650.1	TRITD2Bv1G048650	0.12325	5.62393	1.23938
TRITD2Bv1G037610.1	TRITD2Bv1G037610	0.123062	5.63251	1.13314
TRITD5Bv1G083510.1	TRITD5Bv1G083510	0.122595	5.65395	1.4167
TRITD2Av1G263170.1	TRITD2Av1G263170	0.122566	5.65531	2.00074
TRITD6Av1G058110.1	TRITD6Av1G058110	0.122318	5.66677	1.97999
TRITD6Bv1G146290.1	TRITD6Bv1G146290	0.121841	5.68893	2.70595
TRITD4Av1G259270.1	TRITD4Av1G259270	0.121389	5.71013	1.15974
TRITD1Bv1G057100.1	TRITD1Bv1G057100	0.120919	5.73231	2.65646
TRITD5Av1G189320.1	TRITD5Av1G189320	0.120766	5.73957	5.65649
TRITD3Av1G213380.1	TRITD3Av1G213380	0.120439	5.75519	1.77114
TRITD3Av1G008220.1	TRITD3Av1G008220	0.120297	5.76196	3.02008
TRITD4Av1G207660.1	TRITD4Av1G207660	0.117857	5.88126	1.25829
TRITD1Bv1G086300.1	TRITD1Bv1G086300	0.117642	5.892	1.38481
TRITD3Av1G059950.1	TRITD3Av1G059950	0.11701	5.92381	2.56199
TRITD1Bv1G026290.1	TRITD1Bv1G026290	0.116876	5.93063	1.34859
TRITD5Bv1G012450.1	TRITD5Bv1G012450	0.116272	5.96145	3.41101
TRITD6Bv1G001960.1	TRITD6Bv1G001960	0.115936	5.97869	2.46252
TRITD5Av1G189220.3	TRITD5Av1G189220	0.11518	6.01794	1.93592
TRITD5Bv1G251280.3	TRITD5Bv1G251280	0.115064	6.02401	1.63814
TRITD6Av1G055770.1	TRITD6Av1G055770	0.11488	6.03367	3.1253
TRITD7Av1G191280.1	TRITD7Av1G191280	0.114493	6.05407	1.77594
TRITD4Av1G209700.1	TRITD4Av1G209700	0.114244	6.06728	2.16003
TRITD4Av1G155930.2	TRITD4Av1G155930	0.113726	6.0949	2.53346
TRITD6Av1G160160.1	TRITD6Av1G160160	0.112567	6.15766	4.01603
TRITD4Bv1G005230.2	TRITD4Bv1G005230	0.112295	6.17258	1.57444
TRITD4Av1G194410.2	TRITD4Av1G194410	0.112212	6.17713	1.43309
TRITD6Av1G001160.2	TRITD6Av1G001160	0.112051	6.18599	1.33917
TRITD5Bv1G185680.1	TRITD5Bv1G185680	0.111421	6.22098	2.97099
TRITD5Bv1G198140.1	TRITD5Bv1G198140	0.111224	6.232	1.17822
TRITD4Bv1G136790.2	TRITD4Bv1G136790	0.111192	6.2338	2.86464
TRITD7Bv1G086130.1	TRITD7Bv1G086130	0.111094	6.23928	2.94241
TRITD7Bv1G086120.1	TRITD7Bv1G086120	0.110737	6.25941	4.608
TRITD4Av1G005870.2	TRITD4Av1G005870	0.110708	6.26102	1.34654
TRITD5Bv1G250290.1	TRITD5Bv1G250290	0.110616	6.26625	4.25137
TRITD2Bv1G192020.1	TRITD2Bv1G192020	0.110308	6.28373	3.18132
TRITD6Av1G136030.1	TRITD6Av1G136030	0.110286	6.28503	2.26602
TRITD6Av1G040240.1	TRITD6Av1G040240	0.110039	6.29908	1.01143
TRITD5Bv1G181260.1	TRITD5Bv1G181260	0.110017	6.30037	3.22606
TRITD6Av1G138630.1	TRITD6Av1G138630	0.10931	6.3411	1.48285
TRITD5Bv1G181300.3	TRITD5Bv1G181300	0.109096	6.35355	4.19069
TRITD5Bv1G252790.1	TRITD5Bv1G252790	0.109041	6.35676	2.1842
TRITD4Av1G201820.2	TRITD4Av1G201820	0.108705	6.37639	1.24293
TRITD2Bv1G204060.1	TRITD2Bv1G204060	0.108217	6.40517	1.87809
TRITD6Bv1G173730.1	TRITD6Bv1G173730	0.108032	6.41614	2.05482
TRITD3Av1G008300.1	TRITD3Av1G008300	0.107707	6.43547	2.58589
TRITD3Av1G006080.1	TRITD3Av1G006080	0.106827	6.48848	3.81722
TRITD5Av1G189370.2	TRITD5Av1G189370	0.106212	6.5261	1.32396
TRITD5Bv1G110810.1	TRITD5Bv1G110810	0.106182	6.52794	1.04794
TRITD5Bv1G068990.1	TRITD5Bv1G068990	0.106163	6.52908	1.01532
TRITD5Av1G178480.1	TRITD5Av1G178480	0.105668	6.5597	2.56026
TRITD5Bv1G067200.1	TRITD5Bv1G067200	0.10563	6.56202	2.15616
TRITD6Bv1G086610.1	TRITD6Bv1G086610	0.105293	6.58303	1.86505
TRITD6Bv1G145950.1	TRITD6Bv1G145950	0.105	6.60137	1.30556
TRITD5Bv1G173280.1	TRITD5Bv1G173280	0.10446	6.63555	1.5038
TRITD2Bv1G157780.1	TRITD2Bv1G157780	0.103322	6.70859	1.77661
TRITD4Bv1G030380.2	TRITD4Bv1G030380	0.103251	6.71321	1.94193
TRITD3Av1G219910.1	TRITD3Av1G219910	0.10307	6.72498	1.65129
TRITD2Av1G250520.1	TRITD2Av1G250520	0.102961	6.73211	1.16113
TRITD4Bv1G169390.1	TRITD4Bv1G169390	0.102757	6.74553	2.69515
TRITD2Av1G066120.1	TRITD2Av1G066120	0.102614	6.75492	1.61896
TRITD3Bv1G010700.1	TRITD3Bv1G010700	0.102595	6.75618	2.48356
TRITD4Bv1G034090.2	TRITD4Bv1G034090	0.102428	6.76715	2.52088
TRITD2Bv1G003800.3	TRITD2Bv1G003800	0.102365	6.77135	1.38714
TRITD4Av1G064540.1	TRITD4Av1G064540	0.101917	6.80108	1.41691
TRITD5Bv1G225370.1	TRITD5Bv1G225370	0.101895	6.80253	2.1627
TRITD5Bv1G098840.1	TRITD5Bv1G098840	0.101715	6.8146	1.37541
TRITD6Av1G001150.4	TRITD6Av1G001150	0.10171	6.81496	1.30138
TRITD2Av1G186230.2	TRITD2Av1G186230	0.100986	6.86377	1.76652
TRITD2Av1G260090.1	TRITD2Av1G260090	0.100526	6.89522	1.78181
TRITD5Bv1G248960.2	TRITD5Bv1G248960	0.100428	6.90194	1.35061
TRITD4Bv1G018970.1	TRITD4Bv1G018970	0.100324	6.90907	1.62919
TRITD4Av1G173200.1	TRITD4Av1G173200	0.099974	6.93329	1.65843
TRITD7Av1G098580.1	TRITD7Av1G098580	0.099818	6.94413	1.32062
TRITD3Av1G230520.1	TRITD3Av1G230520	0.099707	6.95183	1.7792
TRITD6Av1G153690.3	TRITD6Av1G153690	0.099545	6.96318	3.073
TRITD2Av1G216290.2	TRITD2Av1G216290	0.099324	6.97865	1.65562
TRITD7Av1G240290.1	TRITD7Av1G240290	0.099232	6.98514	2.4161
TRITD7Bv1G086090.1	TRITD7Bv1G086090	0.098816	7.01451	2.13164
TRITD1Bv1G001080.1	TRITD1Bv1G001080	0.097912	7.0793	1.02828
TRITD3Av1G033470.1	TRITD3Av1G033470	0.097748	7.09119	1.78857
TRITD4Av1G200830.3	TRITD4Av1G200830	0.097629	7.09983	1.76808
TRITD4Bv1G180030.1	TRITD4Bv1G180030	0.097422	7.11489	2.09774
TRITD4Bv1G170620.1	TRITD4Bv1G170620	0.097395	7.11685	1.51584
TRITD7Bv1G069250.1	TRITD7Bv1G069250	0.097144	7.13528	1.59853
TRITD2Bv1G213460.2	TRITD2Bv1G213460	0.097106	7.13802	1.29171
TRITD6Bv1G137310.1	TRITD6Bv1G137310	0.097063	7.14123	1.07971
TRITD4Av1G211350.3	TRITD4Av1G211350	0.096948	7.14969	1.0926
TRITD4Bv1G166190.1	TRITD4Bv1G166190	0.096806	7.16018	1.41998
TRITD7Bv1G079590.1	TRITD7Bv1G079590	0.096688	7.16892	1.73489
TRITD5Bv1G181360.1	TRITD5Bv1G181360	0.096524	7.18105	1.61294
TRITD1Bv1G135430.1	TRITD1Bv1G135430	0.096298	7.19794	1.76041
TRITD5Av1G258220.1	TRITD5Av1G258220	0.095644	7.24714	1.35125
TRITD7Av1G257170.1	TRITD7Av1G257170	0.094911	7.3031	1.55841
TRITD6Bv1G175790.1	TRITD6Bv1G175790	0.094689	7.32023	1.56296
TRITD2Bv1G219820.1	TRITD2Bv1G219820	0.094186	7.35932	2.2107
TRITD4Bv1G194540.2	TRITD4Bv1G194540	0.094124	7.36419	2.22043
TRITD5Av1G199020.1	TRITD5Av1G199020	0.093751	7.39346	1.19704
TRITD3Bv1G081140.1	TRITD3Bv1G081140	0.093737	7.39459	1.77907
TRITD5Av1G140390.1	TRITD5Av1G140390	0.093708	7.39687	1.09007
TRITD5Bv1G078230.2	TRITD5Bv1G078230	0.093495	7.41372	1.19851
TRITD5Bv1G120830.2	TRITD5Bv1G120830	0.093247	7.43348	3.69779
TRITD0Uv1G126520.1	TRITD0Uv1G126520	0.093146	7.44154	2.65343
TRITD3Av1G266540.1	TRITD3Av1G266540	0.092748	7.47342	1.72294
TRITD6Av1G226460.1	TRITD6Av1G226460	0.092744	7.47377	1.20603
TRITD6Bv1G214980.1	TRITD6Bv1G214980	0.092694	7.4778	1.74507
TRITD3Bv1G024420.1	TRITD3Bv1G024420	0.092548	7.48961	1.68777
TRITD2Av1G231540.1	TRITD2Av1G231540	0.092388	7.50258	1.12417
TRITD7Av1G024090.2	TRITD7Av1G024090	0.092341	7.50638	1.22017
TRITD5Bv1G218120.1	TRITD5Bv1G218120	0.092312	7.50873	1.90268
TRITD5Bv1G130180.1	TRITD5Bv1G130180	0.092246	7.51414	3.66806
TRITD5Av1G148020.1	TRITD5Av1G148020	0.092136	7.52311	4.21945
TRITD4Av1G036200.2	TRITD4Av1G036200	0.091554	7.57087	1.1748
TRITD4Bv1G056290.2	TRITD4Bv1G056290	0.091348	7.58801	2.29869
TRITD5Av1G200050.1	TRITD5Av1G200050	0.091126	7.60646	1.93762
TRITD5Bv1G181340.2	TRITD5Bv1G181340	0.09084	7.63044	2.83896
TRITD0Uv1G016490.1	TRITD0Uv1G016490	0.090836	7.63076	2.0266
TRITD4Av1G255450.1	TRITD4Av1G255450	0.090701	7.64213	1.14084
TRITD7Av1G201310.1	TRITD7Av1G201310	0.090658	7.64576	1.21775
TRITD4Bv1G167960.2	TRITD4Bv1G167960	0.090615	7.64937	1.03906
TRITD5Av1G219230.2	TRITD5Av1G219230	0.090461	7.66241	1.24422
TRITD6Bv1G154920.1	TRITD6Bv1G154920	0.090409	7.66676	1.33074
TRITD3Av1G009890.1	TRITD3Av1G009890	0.090007	7.701	1.7728
TRITD4Bv1G054970.1	TRITD4Bv1G054970	0.089947	7.70615	1.62949
TRITD5Bv1G180640.1	TRITD5Bv1G180640	0.089871	7.71267	1.43297
TRITD2Bv1G176180.1	TRITD2Bv1G176180	0.089182	7.77224	2.22921
TRITD2Bv1G183440.1	TRITD2Bv1G183440	0.089056	7.78328	1.41693
TRITD6Av1G155200.2	TRITD6Av1G155200	0.088798	7.80588	1.87635
TRITD2Av1G252330.1	TRITD2Av1G252330	0.08849	7.83306	1.29196
TRITD5Bv1G137670.1	TRITD5Bv1G137670	0.088302	7.84974	2.82646
TRITD3Av1G213530.1	TRITD3Av1G213530	0.088117	7.86624	1.13891
TRITD4Av1G149980.4	TRITD4Av1G149980	0.088115	7.86637	1.23244
TRITD0Uv1G123110.1	TRITD0Uv1G123110	0.088071	7.87032	2.13028
TRITD5Bv1G181100.1	TRITD5Bv1G181100	0.08745	7.92624	1.92889
TRITD7Bv1G196040.1	TRITD7Bv1G196040	0.08693	7.97365	1.29516
TRITD5Av1G150180.1	TRITD5Av1G150180	0.086817	7.98399	2.14179
TRITD7Av1G220420.1	TRITD7Av1G220420	0.086661	7.99834	2.28364
TRITD1Bv1G213960.2	TRITD1Bv1G213960	0.086337	8.02839	1.48806
TRITD4Bv1G004080.1	TRITD4Bv1G004080	0.086153	8.04553	2.54869
TRITD6Av1G157660.1	TRITD6Av1G157660	0.086131	8.04762	3.14561
TRITD3Av1G009860.1	TRITD3Av1G009860	0.085969	8.06275	1.6738
TRITD1Bv1G026440.1	TRITD1Bv1G026440	0.085152	8.14008	6.42219
TRITD2Av1G282880.1	TRITD2Av1G282880	0.085081	8.14693	1.60315
TRITD3Av1G169980.1	TRITD3Av1G169980	0.084926	8.16174	3.89262
TRITD4Bv1G030490.1	TRITD4Bv1G030490	0.084887	8.16549	1.82835
TRITD5Av1G237490.1	TRITD5Av1G237490	0.084847	8.16936	8.43037
TRITD1Bv1G045800.1	TRITD1Bv1G045800	0.08482	8.172	3.88892
TRITD7Bv1G225000.2	TRITD7Bv1G225000	0.084622	8.1911	1.26952
TRITD1Av1G117440.1	TRITD1Av1G117440	0.084026	8.2492	3.86343
TRITD3Bv1G240700.1	TRITD3Bv1G240700	0.084022	8.24956	3.17455
TRITD1Bv1G168120.1	TRITD1Bv1G168120	0.083881	8.26346	2.40595
TRITD4Bv1G110990.1	TRITD4Bv1G110990	0.083458	8.3053	2.58493
TRITD4Av1G029490.1	TRITD4Av1G029490	0.083159	8.33525	1.23365
TRITD7Bv1G223260.2	TRITD7Bv1G223260	0.083071	8.34403	1.17005
TRITD4Bv1G208130.1	TRITD4Bv1G208130	0.082455	8.40642	2.32935
TRITD4Bv1G062210.1	TRITD4Bv1G062210	0.082403	8.41167	2.47294
TRITD0Uv1G044170.2	TRITD0Uv1G044170	0.081934	8.45986	4.34441
TRITD2Bv1G037620.1	TRITD2Bv1G037620	0.081913	8.46203	1.34386
TRITD5Bv1G077820.2	TRITD5Bv1G077820	0.081475	8.50751	1.45443
TRITD2Av1G178210.2	TRITD2Av1G178210	0.081377	8.51772	1.2539
TRITD5Bv1G081310.1	TRITD5Bv1G081310	0.081167	8.53974	2.11444
TRITD5Av1G130610.5	TRITD5Av1G130610	0.081164	8.54012	1.26707
TRITD6Av1G150850.2	TRITD6Av1G150850	0.081103	8.54651	1.34648
TRITD4Bv1G004530.2	TRITD4Bv1G004530	0.080993	8.55816	1.21243
TRITD5Av1G258100.1	TRITD5Av1G258100	0.080947	8.56295	1.86887
TRITD3Av1G183920.2	TRITD3Av1G183920	0.080938	8.56392	1.17452
TRITD1Av1G202170.1	TRITD1Av1G202170	0.080794	8.5792	1.79107
TRITD3Bv1G270640.1	TRITD3Bv1G270640	0.080475	8.61325	1.18745
TRITD3Bv1G196160.1	TRITD3Bv1G196160	0.080434	8.61758	1.80156
TRITD6Bv1G137280.1	TRITD6Bv1G137280	0.080287	8.63332	1.01613
TRITD7Av1G024040.1	TRITD7Av1G024040	0.08027	8.63516	1.54818
TRITD4Av1G000360.1	TRITD4Av1G000360	0.080167	8.64627	1.31804
TRITD1Bv1G128430.1	TRITD1Bv1G128430	0.080096	8.65399	2.21624
TRITD2Bv1G222580.1	TRITD2Bv1G222580	0.079919	8.67313	1.52312
TRITD3Av1G219970.1	TRITD3Av1G219970	0.079803	8.68568	1.96496
TRITD2Bv1G212960.1	TRITD2Bv1G212960	0.079766	8.68973	1.8918
TRITD7Bv1G209760.1	TRITD7Bv1G209760	0.079181	8.754	1.59166
TRITD6Bv1G214090.1	TRITD6Bv1G214090	0.079091	8.76389	1.0141
TRITD2Bv1G078550.1	TRITD2Bv1G078550	0.079075	8.76573	2.20932
TRITD5Bv1G139360.1	TRITD5Bv1G139360	0.079052	8.76821	2.03391
TRITD6Av1G173110.1	TRITD6Av1G173110	0.078994	8.77471	1.3405
TRITD5Av1G193020.2	TRITD5Av1G193020	0.078935	8.78124	1.5866
TRITD3Av1G177680.1	TRITD3Av1G177680	0.078802	8.7961	6.41171
TRITD5Bv1G109490.1	TRITD5Bv1G109490	0.078736	8.80341	1.95841
TRITD6Bv1G063440.3	TRITD6Bv1G063440	0.078653	8.81276	2.01837
TRITD7Bv1G134420.1	TRITD7Bv1G134420	0.078455	8.83491	1.45388
TRITD0Uv1G020240.2	TRITD0Uv1G020240	0.078385	8.84281	1.14916
TRITD2Bv1G017950.1	TRITD2Bv1G017950	0.078147	8.86983	1.75177
TRITD5Av1G013590.1	TRITD5Av1G013590	0.077676	8.92353	4.12747
TRITD2Av1G257560.1	TRITD2Av1G257560	0.077462	8.94823	1.76075
TRITD4Bv1G172290.1	TRITD4Bv1G172290	0.076894	9.0143	1.44026
TRITD5Bv1G185190.1	TRITD5Bv1G185190	0.076647	9.04342	1.26262
TRITD4Bv1G000040.1	TRITD4Bv1G000040	0.076559	9.05372	1.97369
TRITD3Bv1G020550.1	TRITD3Bv1G020550	0.076395	9.07317	1.01766
TRITD5Bv1G161590.1	TRITD5Bv1G161590	0.076109	9.10728	1.95848
TRITD0Uv1G059840.4	TRITD0Uv1G059840	0.076079	9.11084	2.96538
TRITD7Av1G207340.1	TRITD7Av1G207340	0.075078	9.23234	9.51175
TRITD6Av1G184450.1	TRITD6Av1G184450	0.074992	9.24296	2.40486
TRITD1Bv1G202730.2	TRITD1Bv1G202730	0.074874	9.25752	1.12704
TRITD6Av1G172560.1	TRITD6Av1G172560	0.074804	9.26623	2.18491
TRITD4Av1G261930.1	TRITD4Av1G261930	0.074767	9.27081	1.04021
TRITD1Av1G185340.1	TRITD1Av1G185340	0.074684	9.28101	2.43618
TRITD4Av1G178490.1	TRITD4Av1G178490	0.074537	9.29934	7.13922
TRITD2Av1G286610.1	TRITD2Av1G286610	0.074509	9.30284	1.18239
TRITD2Av1G180750.1	TRITD2Av1G180750	0.074504	9.30345	1.03838
TRITD2Bv1G002380.3	TRITD2Bv1G002380	0.074492	9.30505	1.40631
TRITD2Bv1G000750.2	TRITD2Bv1G000750	0.074462	9.30869	1.04988
TRITD6Av1G166970.1	TRITD6Av1G166970	0.074292	9.33007	1.2175
TRITD4Av1G002490.1	TRITD4Av1G002490	0.074048	9.36082	1.29313
TRITD7Av1G090940.1	TRITD7Av1G090940	0.0739	9.37955	1.49582
TRITD5Bv1G015740.2	TRITD5Bv1G015740	0.07374	9.39985	1.12791
TRITD2Bv1G146410.1	TRITD2Bv1G146410	0.073719	9.40261	2.43797
TRITD3Bv1G277990.1	TRITD3Bv1G277990	0.073613	9.41611	1.11549
TRITD1Av1G145800.2	TRITD1Av1G145800	0.073496	9.43114	1.34249
TRITD1Av1G017620.2	TRITD1Av1G017620	0.073495	9.43126	1.3619
TRITD1Av1G015610.1	TRITD1Av1G015610	0.073451	9.43684	1.3901
TRITD6Bv1G098610.1	TRITD6Bv1G098610	0.073388	9.44494	1.5358
TRITD4Bv1G118870.1	TRITD4Bv1G118870	0.073261	9.46128	3.67353
TRITD0Uv1G097740.1	TRITD0Uv1G097740	0.073129	9.47841	1.67239
TRITD4Av1G201560.2	TRITD4Av1G201560	0.073009	9.49396	4.19301
TRITD4Bv1G151100.1	TRITD4Bv1G151100	0.072987	9.49684	1.1396
TRITD2Bv1G029870.1	TRITD2Bv1G029870	0.072715	9.53243	3.61064
TRITD2Av1G283170.2	TRITD2Av1G283170	0.0725	9.56072	3.13828
TRITD5Bv1G051770.1	TRITD5Bv1G051770	0.072486	9.56253	2.84996
TRITD7Bv1G194410.1	TRITD7Bv1G194410	0.072456	9.56643	3.51838
TRITD6Bv1G079910.1	TRITD6Bv1G079910	0.072442	9.5683	1.81439
TRITD4Bv1G047280.4	TRITD4Bv1G047280	0.072314	9.58529	1.32208
TRITD5Bv1G128680.1	TRITD5Bv1G128680	0.072216	9.59824	1.78385
TRITD4Av1G201510.2	TRITD4Av1G201510	0.072103	9.61327	2.05045
TRITD2Bv1G231880.3	TRITD2Bv1G231880	0.072096	9.6142	1.17736
TRITD5Av1G150200.2	TRITD5Av1G150200	0.072037	9.62204	2.69721
TRITD5Av1G205480.2	TRITD5Av1G205480	0.071929	9.63661	1.20113
TRITD4Av1G201310.1	TRITD4Av1G201310	0.071755	9.65991	1.8166
TRITD1Bv1G194460.1	TRITD1Bv1G194460	0.071172	9.73898	1.56421
TRITD3Bv1G156680.1	TRITD3Bv1G156680	0.071073	9.75267	1.2982
TRITD5Bv1G136580.1	TRITD5Bv1G136580	0.071056	9.75491	1.25076
TRITD5Av1G083940.1	TRITD5Av1G083940	0.071047	9.75615	4.51496
TRITD6Av1G034620.1	TRITD6Av1G034620	0.070893	9.77737	1.62748
TRITD1Bv1G013500.1	TRITD1Bv1G013500	0.070522	9.82882	1.21573
TRITD6Av1G199170.2	TRITD6Av1G199170	0.07051	9.83043	1.09335
TRITD4Av1G017080.1	TRITD4Av1G017080	0.070508	9.83072	2.30331
TRITD4Bv1G058510.1	TRITD4Bv1G058510	0.070472	9.83575	3.32277
TRITD6Bv1G208590.1	TRITD6Bv1G208590	0.070378	9.84897	1.34993
TRITD2Av1G251140.3	TRITD2Av1G251140	0.070321	9.85695	2.23576
TRITD7Av1G241860.1	TRITD7Av1G241860	0.070179	9.87685	1.1136
TRITD5Bv1G120000.1	TRITD5Bv1G120000	0.070131	9.88368	1.53584
TRITD6Av1G193560.1	TRITD6Av1G193560	0.069926	9.91254	2.61801
TRITD3Av1G221660.1	TRITD3Av1G221660	0.069707	9.94367	4.57776
TRITD1Av1G120620.1	TRITD1Av1G120620	0.069678	9.94791	3.90815
TRITD5Av1G150340.2	TRITD5Av1G150340	0.069573	9.96283	1.24974
TRITD2Bv1G249680.1	TRITD2Bv1G249680	0.069513	9.97143	1.71962
TRITD5Av1G097850.2	TRITD5Av1G097850	0.069102	10.0308	1.49678
TRITD7Bv1G040820.1	TRITD7Bv1G040820	0.069083	10.0335	1.17223
TRITD3Av1G154140.1	TRITD3Av1G154140	0.069058	10.0372	1.96826
TRITD6Bv1G185720.1	TRITD6Bv1G185720	0.068818	10.0722	2.00811
TRITD1Bv1G120960.1	TRITD1Bv1G120960	0.068799	10.0749	4.36718
TRITD4Bv1G185720.1	TRITD4Bv1G185720	0.068759	10.0809	1.14908
TRITD2Av1G031500.1	TRITD2Av1G031500	0.068712	10.0877	2.69051
TRITD3Bv1G248910.1	TRITD3Bv1G248910	0.068673	10.0935	2.25493
TRITD7Bv1G171390.2	TRITD7Bv1G171390	0.068644	10.0977	1.07298
TRITD7Av1G225830.1	TRITD7Av1G225830	0.068611	10.1025	1.51846
TRITD6Bv1G060760.1	TRITD6Bv1G060760	0.068518	10.1163	1.27564
TRITD3Av1G064690.1	TRITD3Av1G064690	0.068516	10.1166	1.41873
TRITD7Bv1G001200.2	TRITD7Bv1G001200	0.068513	10.117	2.02666
TRITD4Av1G140680.1	TRITD4Av1G140680	0.068499	10.1191	2.40641
TRITD5Bv1G169910.1	TRITD5Bv1G169910	0.068438	10.1282	1.07803
TRITD5Bv1G022220.1	TRITD5Bv1G022220	0.068426	10.1299	3.56714
TRITD4Av1G153780.1	TRITD4Av1G153780	0.068257	10.1549	1.04684
TRITD7Bv1G044970.1	TRITD7Bv1G044970	0.068124	10.1749	1.40122
TRITD7Av1G011670.3	TRITD7Av1G011670	0.068086	10.1805	3.41719
TRITD7Av1G007000.2	TRITD7Av1G007000	0.068071	10.1826	1.54557
TRITD5Av1G038290.1	TRITD5Av1G038290	0.068024	10.1897	1.42713
TRITD5Av1G220410.1	TRITD5Av1G220410	0.068019	10.1905	2.11365
TRITD1Av1G100770.2	TRITD1Av1G100770	0.067997	10.1937	2.715
TRITD1Bv1G003710.1	TRITD1Bv1G003710	0.067985	10.1956	1.44379
TRITD3Bv1G240260.1	TRITD3Bv1G240260	0.067963	10.1989	4.07702
TRITD5Bv1G144330.1	TRITD5Bv1G144330	0.067871	10.2126	3.24391
TRITD5Bv1G145910.1	TRITD5Bv1G145910	0.067806	10.2226	1.02483
TRITD2Bv1G233590.1	TRITD2Bv1G233590	0.067678	10.2419	2.68367
TRITD6Av1G187040.1	TRITD6Av1G187040	0.067649	10.2463	2.21649
TRITD5Av1G244260.2	TRITD5Av1G244260	0.067525	10.2651	3.30717
TRITD7Av1G115260.1	TRITD7Av1G115260	0.067387	10.2861	1.81564
TRITD2Bv1G233900.1	TRITD2Bv1G233900	0.06732	10.2963	1.05986
TRITD3Bv1G237570.1	TRITD3Bv1G237570	0.067187	10.3167	1.5834
TRITD2Bv1G079600.1	TRITD2Bv1G079600	0.067081	10.333	1.79657
TRITD3Bv1G008290.3	TRITD3Bv1G008290	0.066948	10.3535	2.2898
TRITD4Bv1G204240.1	TRITD4Bv1G204240	0.066872	10.3653	2.16676
TRITD5Bv1G051850.1	TRITD5Bv1G051850	0.066792	10.3777	4.56357
TRITD7Bv1G141900.1	TRITD7Bv1G141900	0.066603	10.4071	1.72912
TRITD4Av1G226120.1	TRITD4Av1G226120	0.066307	10.4537	1.9693
TRITD3Bv1G012410.1	TRITD3Bv1G012410	0.066165	10.476	1.53728
TRITD2Bv1G029260.1	TRITD2Bv1G029260	0.065981	10.5053	2.02029
TRITD6Bv1G021740.1	TRITD6Bv1G021740	0.065826	10.5301	1.51146
TRITD5Av1G253160.1	TRITD5Av1G253160	0.065794	10.535	2.146
TRITD4Bv1G019600.2	TRITD4Bv1G019600	0.065704	10.5495	3.64649
TRITD2Bv1G075350.2	TRITD2Bv1G075350	0.065687	10.5523	1.5364
TRITD7Bv1G179380.1	TRITD7Bv1G179380	0.06558	10.5695	1.99298
TRITD5Av1G193010.1	TRITD5Av1G193010	0.06557	10.5712	1.27063
TRITD1Bv1G137450.1	TRITD1Bv1G137450	0.065505	10.5815	1.46923
TRITD3Bv1G206980.1	TRITD3Bv1G206980	0.065414	10.5963	2.3129
TRITD2Av1G244400.1	TRITD2Av1G244400	0.065282	10.6177	1.98367
TRITD4Av1G230920.1	TRITD4Av1G230920	0.06527	10.6197	1.72792
TRITD2Av1G270860.1	TRITD2Av1G270860	0.065183	10.6339	1.04491
TRITD1Bv1G137460.1	TRITD1Bv1G137460	0.065099	10.6475	4.08504
TRITD1Av1G144540.1	TRITD1Av1G144540	0.064958	10.6707	1.15534
TRITD6Bv1G138770.2	TRITD6Bv1G138770	0.06486	10.6868	1.03025
TRITD0Uv1G069580.2	TRITD0Uv1G069580	0.064817	10.6939	1.11912
TRITD2Av1G105330.1	TRITD2Av1G105330	0.06481	10.6951	2.53838
TRITD3Bv1G010730.1	TRITD3Bv1G010730	0.064782	10.6997	4.02746
TRITD4Bv1G025740.1	TRITD4Bv1G025740	0.06471	10.7116	2.22376
TRITD2Av1G189500.1	TRITD2Av1G189500	0.064679	10.7166	1.21163
TRITD3Av1G245750.1	TRITD3Av1G245750	0.064671	10.718	2.37839
TRITD2Bv1G180480.7	TRITD2Bv1G180480	0.064618	10.7269	1.58304
TRITD1Av1G003740.1	TRITD1Av1G003740	0.064592	10.7312	3.60984
TRITD4Av1G023590.1	TRITD4Av1G023590	0.064523	10.7426	1.20887
TRITD2Av1G259160.1	TRITD2Av1G259160	0.064334	10.7741	5.51067
TRITD1Bv1G143530.1	TRITD1Bv1G143530	0.064301	10.7797	1.88501
TRITD2Av1G047480.1	TRITD2Av1G047480	0.064219	10.7934	1.55726
TRITD3Bv1G228240.1	TRITD3Bv1G228240	0.064205	10.7959	1.32262
TRITD4Av1G205990.1	TRITD4Av1G205990	0.064128	10.8088	1.23204
TRITD5Av1G178720.1	TRITD5Av1G178720	0.063915	10.8448	1.52441
TRITD2Av1G250110.1	TRITD2Av1G250110	0.06376	10.8712	1.52113
TRITD7Av1G217650.1	TRITD7Av1G217650	0.063572	10.9034	1.09074
TRITD4Bv1G004960.1	TRITD4Bv1G004960	0.063444	10.9254	1.4007
TRITD7Bv1G049100.1	TRITD7Bv1G049100	0.063434	10.927	2.47196
TRITD1Bv1G213140.1	TRITD1Bv1G213140	0.063376	10.9371	3.64414
TRITD5Av1G251990.1	TRITD5Av1G251990	0.063309	10.9486	3.81957
TRITD2Bv1G151930.1	TRITD2Bv1G151930	0.063242	10.9603	2.66531
TRITD3Bv1G104790.1	TRITD3Bv1G104790	0.063101	10.9847	2.34938
TRITD3Av1G181730.1	TRITD3Av1G181730	0.063036	10.9961	5.442
TRITD5Bv1G181310.1	TRITD5Bv1G181310	0.063028	10.9974	2.50931
TRITD3Bv1G040990.1	TRITD3Bv1G040990	0.062991	11.0039	1.12836
TRITD5Av1G146150.1	TRITD5Av1G146150	0.06287	11.0251	1.73324
TRITD4Bv1G134180.1	TRITD4Bv1G134180	0.062788	11.0395	1.74344
TRITD6Bv1G001950.1	TRITD6Bv1G001950	0.062728	11.0501	2.9631
TRITD3Bv1G041490.1	TRITD3Bv1G041490	0.06254	11.0833	4.50696
TRITD7Av1G217630.1	TRITD7Av1G217630	0.062227	11.1391	1.62239
TRITD1Bv1G179900.1	TRITD1Bv1G179900	0.062108	11.1603	1.11696
TRITD1Bv1G067540.1	TRITD1Bv1G067540	0.062105	11.1608	1.78618
TRITD3Bv1G237680.1	TRITD3Bv1G237680	0.062073	11.1666	1.71564
TRITD5Av1G155490.1	TRITD5Av1G155490	0.062036	11.1734	3.33131
TRITD2Av1G282820.1	TRITD2Av1G282820	0.062027	11.1749	2.42129
TRITD3Bv1G161280.1	TRITD3Bv1G161280	0.061891	11.1994	1.56093
TRITD7Bv1G209890.2	TRITD7Bv1G209890	0.06182	11.2123	2.63352
TRITD5Av1G002430.1	TRITD5Av1G002430	0.061738	11.2273	1.19621
TRITD2Bv1G187460.1	TRITD2Bv1G187460	0.061658	11.2417	1.56001
TRITD2Bv1G190830.2	TRITD2Bv1G190830	0.061655	11.2423	3.10283
TRITD2Av1G013250.1	TRITD2Av1G013250	0.061631	11.2467	1.30523
TRITD3Bv1G244010.1	TRITD3Bv1G244010	0.061602	11.2521	2.32891
TRITD7Bv1G047110.1	TRITD7Bv1G047110	0.061491	11.2723	1.17897
TRITD6Bv1G143660.2	TRITD6Bv1G143660	0.061381	11.2926	1.07577
TRITD7Av1G024820.2	TRITD7Av1G024820	0.061326	11.3026	1.21555
TRITD2Av1G286230.3	TRITD2Av1G286230	0.06131	11.3056	1.73829
TRITD3Av1G282410.1	TRITD3Av1G282410	0.061147	11.3358	2.47445
TRITD4Bv1G178120.1	TRITD4Bv1G178120	0.061063	11.3513	1.25279
TRITD3Bv1G012340.1	TRITD3Bv1G012340	0.061009	11.3614	1.74896
TRITD5Bv1G140180.1	TRITD5Bv1G140180	0.060924	11.3772	3.45858
TRITD1Bv1G145340.1	TRITD1Bv1G145340	0.0608	11.4005	1.75779
TRITD4Av1G161270.1	TRITD4Av1G161270	0.060686	11.4219	1.24236
TRITD3Bv1G082890.1	TRITD3Bv1G082890	0.06059	11.4399	1.61598
TRITD5Bv1G224920.1	TRITD5Bv1G224920	0.060567	11.4443	1.06985
TRITD6Av1G168580.1	TRITD6Av1G168580	0.060516	11.4539	1.15597
TRITD2Bv1G176480.1	TRITD2Bv1G176480	0.060417	11.4728	2.85726
TRITD1Av1G142020.1	TRITD1Av1G142020	0.060382	11.4793	1.53586
TRITD2Av1G057930.1	TRITD2Av1G057930	0.060301	11.4948	2.36475
TRITD5Av1G064260.1	TRITD5Av1G064260	0.060276	11.4996	1.05768
TRITD4Av1G161550.1	TRITD4Av1G161550	0.060251	11.5042	1.07704
TRITD3Av1G226570.1	TRITD3Av1G226570	0.060162	11.5213	1.53389
TRITD4Bv1G047110.1	TRITD4Bv1G047110	0.060091	11.5349	2.00684
TRITD5Bv1G079690.1	TRITD5Bv1G079690	0.060021	11.5484	1.17648
TRITD7Av1G257300.1	TRITD7Av1G257300	0.059757	11.5995	2.09798
TRITD3Av1G222450.1	TRITD3Av1G222450	0.05971	11.6087	1.73171
TRITD0Uv1G104640.1	TRITD0Uv1G104640	0.059704	11.6097	1.0905
TRITD6Bv1G154260.1	TRITD6Bv1G154260	0.059676	11.6151	1.5728
TRITD3Bv1G138610.1	TRITD3Bv1G138610	0.059644	11.6215	3.01757
TRITD3Bv1G002980.2	TRITD3Bv1G002980	0.059591	11.6317	2.15931
TRITD1Av1G029860.1	TRITD1Av1G029860	0.059548	11.6401	1.14478
TRITD2Bv1G202650.2	TRITD2Bv1G202650	0.059436	11.6621	1.74508
TRITD5Av1G163230.1	TRITD5Av1G163230	0.059395	11.6701	1.21622
TRITD1Av1G110240.1	TRITD1Av1G110240	0.059369	11.6753	3.76054
TRITD5Av1G255490.1	TRITD5Av1G255490	0.059336	11.6816	1.01557
TRITD5Av1G094810.1	TRITD5Av1G094810	0.059333	11.6824	3.16336
TRITD4Av1G026880.2	TRITD4Av1G026880	0.059228	11.7031	1.43513
TRITD3Bv1G157410.2	TRITD3Bv1G157410	0.059198	11.709	1.12795
TRITD6Av1G105940.1	TRITD6Av1G105940	0.059089	11.7306	1.85697
TRITD3Bv1G043490.1	TRITD3Bv1G043490	0.059079	11.7325	1.08058
TRITD6Av1G136690.1	TRITD6Av1G136690	0.059048	11.7388	2.72506
TRITD2Bv1G203230.2	TRITD2Bv1G203230	0.059046	11.739	1.01279
TRITD1Av1G183460.1	TRITD1Av1G183460	0.058881	11.7721	1.48385
TRITD2Av1G292340.1	TRITD2Av1G292340	0.058876	11.773	1.11083
TRITD5Bv1G252800.1	TRITD5Bv1G252800	0.058865	11.7751	1.37377
TRITD4Av1G057450.1	TRITD4Av1G057450	0.058774	11.7934	2.1476
TRITD1Bv1G034090.1	TRITD1Bv1G034090	0.058743	11.7997	1.09226
TRITD5Av1G146030.1	TRITD5Av1G146030	0.058575	11.8335	3.59685
TRITD3Bv1G083120.1	TRITD3Bv1G083120	0.058427	11.8635	2.33536
TRITD3Bv1G244230.1	TRITD3Bv1G244230	0.058394	11.8701	1.92256
TRITD0Uv1G021990.1	TRITD0Uv1G021990	0.058338	11.8816	1.04923
TRITD5Bv1G027180.1	TRITD5Bv1G027180	0.05826	11.8975	3.0455
TRITD2Av1G257650.1	TRITD2Av1G257650	0.058212	11.9073	6.17746
TRITD6Bv1G003960.1	TRITD6Bv1G003960	0.05799	11.9528	1.41379
TRITD3Bv1G092500.3	TRITD3Bv1G092500	0.057921	11.9672	1.10248
TRITD1Bv1G168250.1	TRITD1Bv1G168250	0.05786	11.9797	1.54388
TRITD5Bv1G224410.4	TRITD5Bv1G224410	0.057858	11.9802	1.15265
TRITD2Bv1G028580.1	TRITD2Bv1G028580	0.05784	11.9839	1.47085
TRITD1Av1G160010.1	TRITD1Av1G160010	0.0578	11.9921	1.32784
TRITD3Bv1G120000.1	TRITD3Bv1G120000	0.057737	12.0053	1.31509
TRITD1Av1G093330.1	TRITD1Av1G093330	0.057577	12.0385	1.08701
TRITD5Av1G027120.1	TRITD5Av1G027120	0.057558	12.0425	1.2929
TRITD5Bv1G225270.1	TRITD5Bv1G225270	0.057555	12.0433	1.18213
TRITD4Av1G171070.1	TRITD4Av1G171070	0.057544	12.0455	1.44991
TRITD4Bv1G073810.1	TRITD4Bv1G073810	0.057513	12.052	1.0732
TRITD1Av1G175370.1	TRITD1Av1G175370	0.057487	12.0574	2.55085
TRITD7Bv1G116170.1	TRITD7Bv1G116170	0.057445	12.0663	1.36286
TRITD5Av1G021930.1	TRITD5Av1G021930	0.057435	12.0683	2.03939
TRITD7Av1G274100.1	TRITD7Av1G274100	0.05737	12.082	1.1976
TRITD3Av1G120600.1	TRITD3Av1G120600	0.057223	12.1132	5.47065
TRITD7Bv1G072160.1	TRITD7Bv1G072160	0.057183	12.1215	2.52373
TRITD1Av1G142690.1	TRITD1Av1G142690	0.05718	12.1221	1.60098
TRITD5Av1G243820.1	TRITD5Av1G243820	0.057172	12.1239	7.889
TRITD7Av1G003320.2	TRITD7Av1G003320	0.057091	12.141	1.30035
TRITD3Bv1G166980.1	TRITD3Bv1G166980	0.05703	12.154	1.73072
TRITD5Av1G003800.1	TRITD5Av1G003800	0.056987	12.1633	1.90154
TRITD7Av1G014930.1	TRITD7Av1G014930	0.056876	12.1869	1.07237
TRITD2Bv1G250280.2	TRITD2Bv1G250280	0.056871	12.1882	1.59572
TRITD3Bv1G179900.1	TRITD3Bv1G179900	0.056767	12.2103	1.11669
TRITD2Av1G268160.2	TRITD2Av1G268160	0.056714	12.2219	1.02603
TRITD5Av1G224740.1	TRITD5Av1G224740	0.056451	12.2788	13.7907
TRITD4Bv1G116710.1	TRITD4Bv1G116710	0.05641	12.2876	1.22335
TRITD1Av1G009750.1	TRITD1Av1G009750	0.056405	12.2887	1.37708
TRITD3Bv1G173700.1	TRITD3Bv1G173700	0.056315	12.3083	4.46691
TRITD4Av1G200350.2	TRITD4Av1G200350	0.056296	12.3124	1.81516
TRITD7Bv1G196660.1	TRITD7Bv1G196660	0.056283	12.3155	1.37777
TRITD5Bv1G154750.2	TRITD5Bv1G154750	0.056236	12.3256	2.19072
TRITD5Av1G096870.1	TRITD5Av1G096870	0.056214	12.3306	2.56268
TRITD2Av1G001430.2	TRITD2Av1G001430	0.056031	12.3707	1.58618
TRITD4Bv1G124460.1	TRITD4Bv1G124460	0.056023	12.3726	1.71516
TRITD5Av1G130760.1	TRITD5Av1G130760	0.055974	12.3834	1.45027
TRITD7Av1G189160.1	TRITD7Av1G189160	0.055897	12.4005	2.02805
TRITD5Av1G185470.3	TRITD5Av1G185470	0.05572	12.4398	1.2665
TRITD5Bv1G139260.1	TRITD5Bv1G139260	0.055584	12.4703	2.37543
TRITD4Av1G145030.1	TRITD4Av1G145030	0.055464	12.4973	1.02455
TRITD4Bv1G031510.2	TRITD4Bv1G031510	0.055455	12.4993	1.03159
TRITD3Av1G009580.2	TRITD3Av1G009580	0.055429	12.5051	1.65632
TRITD2Av1G229320.5	TRITD2Av1G229320	0.055387	12.5146	3.9555
TRITD1Bv1G098110.1	TRITD1Bv1G098110	0.055343	12.5245	1.17377
TRITD3Av1G169910.1	TRITD3Av1G169910	0.05529	12.5365	4.47924
TRITD1Bv1G054030.1	TRITD1Bv1G054030	0.055271	12.5408	1.83016
TRITD7Bv1G054530.1	TRITD7Bv1G054530	0.055228	12.5506	1.48566
TRITD7Bv1G190820.1	TRITD7Bv1G190820	0.055149	12.5686	1.09462
TRITD3Bv1G260940.1	TRITD3Bv1G260940	0.055076	12.5852	2.77056
TRITD5Bv1G231290.1	TRITD5Bv1G231290	0.055059	12.5892	1.37475
TRITD2Bv1G155230.3	TRITD2Bv1G155230	0.055009	12.6006	1.40931
TRITD5Bv1G028510.1	TRITD5Bv1G028510	0.055008	12.6008	1.35974
TRITD6Bv1G002030.1	TRITD6Bv1G002030	0.054956	12.6127	1.09271
TRITD3Av1G175710.1	TRITD3Av1G175710	0.054877	12.6309	3.77149
TRITD3Av1G071760.1	TRITD3Av1G071760	0.054764	12.657	1.53608
TRITD3Bv1G052220.1	TRITD3Bv1G052220	0.054719	12.6675	1.71989
TRITD5Av1G246100.1	TRITD5Av1G246100	0.054713	12.6688	4.47876
TRITD5Av1G150720.1	TRITD5Av1G150720	0.054659	12.6813	2.08556
TRITD4Bv1G115530.2	TRITD4Bv1G115530	0.054653	12.6826	1.06829
TRITD2Bv1G049630.1	TRITD2Bv1G049630	0.054602	12.6945	1.67195
TRITD5Av1G192830.1	TRITD5Av1G192830	0.054584	12.6987	2.23745
TRITD6Av1G224450.1	TRITD6Av1G224450	0.054534	12.7105	1.34868
TRITD7Bv1G134920.1	TRITD7Bv1G134920	0.054524	12.7128	3.0623
TRITD7Bv1G110800.1	TRITD7Bv1G110800	0.054485	12.7219	1.31069
TRITD5Av1G150170.1	TRITD5Av1G150170	0.054464	12.7267	1.9048
TRITD1Av1G138570.1	TRITD1Av1G138570	0.054438	12.7328	3.42108
TRITD1Av1G137400.1	TRITD1Av1G137400	0.054361	12.7509	1.95002
TRITD6Av1G061010.1	TRITD6Av1G061010	0.054152	12.8001	3.28324
TRITD4Bv1G195080.1	TRITD4Bv1G195080	0.053966	12.8442	1.27344
TRITD5Bv1G146830.2	TRITD5Bv1G146830	0.053938	12.8508	3.71326
TRITD2Av1G191420.1	TRITD2Av1G191420	0.053909	12.8578	2.47343
TRITD1Av1G164060.1	TRITD1Av1G164060	0.053901	12.8595	1.19238
TRITD2Bv1G058650.1	TRITD2Bv1G058650	0.053889	12.8626	1.62738
TRITD3Av1G097780.1	TRITD3Av1G097780	0.053808	12.882	1.15617
TRITD5Bv1G174100.1	TRITD5Bv1G174100	0.053788	12.8867	1.10839
TRITD4Bv1G196970.2	TRITD4Bv1G196970	0.053734	12.8996	2.6538
TRITD3Bv1G188120.1	TRITD3Bv1G188120	0.053678	12.9131	1.72726
TRITD5Bv1G029890.1	TRITD5Bv1G029890	0.053644	12.9213	2.88024
TRITD4Av1G064920.1	TRITD4Av1G064920	0.053633	12.9239	1.33009
TRITD5Bv1G224590.1	TRITD5Bv1G224590	0.053577	12.9375	1.41759
TRITD5Av1G247740.3	TRITD5Av1G247740	0.053554	12.9429	2.88285
TRITD2Av1G053660.1	TRITD2Av1G053660	0.053423	12.9748	2.20881
TRITD3Bv1G156550.3	TRITD3Bv1G156550	0.05326	13.0145	1.17868
TRITD0Uv1G010530.2	TRITD0Uv1G010530	0.053138	13.0442	1.14066
TRITD4Av1G025610.3	TRITD4Av1G025610	0.052889	13.1056	1.62191
TRITD3Bv1G137700.2	TRITD3Bv1G137700	0.052857	13.1136	4.05691
TRITD4Av1G003400.1	TRITD4Av1G003400	0.052833	13.1196	1.46224
TRITD0Uv1G045710.1	TRITD0Uv1G045710	0.052664	13.1617	2.67324
TRITD6Bv1G072550.1	TRITD6Bv1G072550	0.052582	13.1822	1.59827
TRITD1Bv1G099810.1	TRITD1Bv1G099810	0.05256	13.1878	1.16596
TRITD3Av1G271150.1	TRITD3Av1G271150	0.052473	13.2095	5.90848
TRITD6Bv1G076910.1	TRITD6Bv1G076910	0.052439	13.2182	3.35889
TRITD6Bv1G139880.2	TRITD6Bv1G139880	0.052414	13.2244	2.71113
TRITD5Av1G134070.1	TRITD5Av1G134070	0.052402	13.2274	2.31312
TRITD7Av1G204900.1	TRITD7Av1G204900	0.052389	13.2307	1.35905
TRITD5Bv1G244920.1	TRITD5Bv1G244920	0.052247	13.2667	4.87069
TRITD7Bv1G161340.1	TRITD7Bv1G161340	0.05221	13.2762	3.05279
TRITD2Bv1G218160.1	TRITD2Bv1G218160	0.052156	13.2899	1.00881
TRITD2Av1G006440.1	TRITD2Av1G006440	0.051984	13.3339	1.23242
TRITD2Av1G204290.2	TRITD2Av1G204290	0.051981	13.3345	1.16973
TRITD7Bv1G022160.2	TRITD7Bv1G022160	0.051965	13.3386	1.253
TRITD5Av1G028440.1	TRITD5Av1G028440	0.051904	13.3543	1.90941
TRITD1Bv1G126060.1	TRITD1Bv1G126060	0.051892	13.3574	1.31355
TRITD4Bv1G026430.1	TRITD4Bv1G026430	0.051699	13.4074	3.55051
TRITD1Bv1G060650.1	TRITD1Bv1G060650	0.051628	13.4258	1.33419
TRITD4Bv1G195150.2	TRITD4Bv1G195150	0.051618	13.4283	4.28198
TRITD2Av1G243390.1	TRITD2Av1G243390	0.051543	13.4479	1.93084
TRITD6Bv1G004010.1	TRITD6Bv1G004010	0.051438	13.4754	1.36787
TRITD5Bv1G077200.1	TRITD5Bv1G077200	0.051253	13.5241	1.82948
TRITD7Av1G157350.1	TRITD7Av1G157350	0.051204	13.537	1.17991
TRITD5Bv1G167690.1	TRITD5Bv1G167690	0.051191	13.5405	1.29356
TRITD1Bv1G171330.1	TRITD1Bv1G171330	0.051175	13.5448	1.05429
TRITD2Av1G258530.1	TRITD2Av1G258530	0.051128	13.5572	1.01362
TRITD3Bv1G172760.1	TRITD3Bv1G172760	0.051125	13.5578	2.12835
TRITD7Av1G115250.2	TRITD7Av1G115250	0.051089	13.5675	1.65325
TRITD3Av1G166780.1	TRITD3Av1G166780	0.051075	13.571	1.56254
TRITD2Bv1G263600.1	TRITD2Bv1G263600	0.051059	13.5754	1.54397
TRITD1Av1G181280.1	TRITD1Av1G181280	0.050973	13.5983	2.86183
TRITD1Av1G078530.1	TRITD1Av1G078530	0.050901	13.6176	1.41501
TRITD4Bv1G004490.1	TRITD4Bv1G004490	0.050865	13.6271	1.29847
TRITD2Bv1G060140.1	TRITD2Bv1G060140	0.050806	13.6429	1.41432
TRITD1Av1G182110.3	TRITD1Av1G182110	0.050781	13.6497	1.19133
TRITD1Bv1G093840.1	TRITD1Bv1G093840	0.05069	13.6743	1.12174
TRITD1Bv1G110070.1	TRITD1Bv1G110070	0.050679	13.6772	1.81484
TRITD2Av1G214790.1	TRITD2Av1G214790	0.05065	13.6851	2.62384
TRITD2Bv1G017660.1	TRITD2Bv1G017660	0.050644	13.6867	2.40523
TRITD1Av1G140940.1	TRITD1Av1G140940	0.050642	13.6872	1.21612
TRITD2Bv1G048640.1	TRITD2Bv1G048640	0.050561	13.7091	3.1194
TRITD2Bv1G219790.1	TRITD2Bv1G219790	0.050554	13.7109	5.726
TRITD5Bv1G024270.2	TRITD5Bv1G024270	0.050466	13.7348	1.21085
TRITD5Bv1G117700.1	TRITD5Bv1G117700	0.050427	13.7455	5.12466
TRITD4Bv1G001390.1	TRITD4Bv1G001390	0.050335	13.7706	2.8677
TRITD0Uv1G061210.1	TRITD0Uv1G061210	0.050302	13.7797	2.79927
TRITD2Bv1G184290.1	TRITD2Bv1G184290	0.050196	13.8089	1.04056
TRITD3Av1G090020.1	TRITD3Av1G090020	0.050181	13.8128	1.74246
TRITD0Uv1G020790.1	TRITD0Uv1G020790	0.050161	13.8184	1.05344
TRITD2Bv1G041070.1	TRITD2Bv1G041070	0.050123	13.8289	1.42847
TRITD6Av1G135620.1	TRITD6Av1G135620	0.050073	13.8426	3.01679
TRITD7Bv1G148500.1	TRITD7Bv1G148500	0.050039	13.8522	1.03585
TRITD6Av1G022870.1	TRITD6Av1G022870	0.049948	13.8775	2.10542
TRITD4Av1G027240.1	TRITD4Av1G027240	0.04984	13.9075	1.10199
TRITD4Bv1G161310.1	TRITD4Bv1G161310	0.049691	13.9491	5.14218
TRITD4Bv1G199960.1	TRITD4Bv1G199960	0.04958	13.9804	1.07212
TRITD6Av1G040680.1	TRITD6Av1G040680	0.049561	13.9857	1.10698
TRITD4Bv1G203220.2	TRITD4Bv1G203220	0.049545	13.9902	1.01056
TRITD5Av1G243010.2	TRITD5Av1G243010	0.049544	13.9905	2.14497
TRITD7Bv1G213570.1	TRITD7Bv1G213570	0.049536	13.9929	2.62547
TRITD7Av1G089910.3	TRITD7Av1G089910	0.049485	14.0072	5.05738
TRITD5Bv1G135160.2	TRITD5Bv1G135160	0.049277	14.0663	2.38492
TRITD6Av1G076700.1	TRITD6Av1G076700	0.049264	14.0702	8.97612
TRITD5Bv1G184910.1	TRITD5Bv1G184910	0.049129	14.1087	4.74105
TRITD5Av1G110420.1	TRITD5Av1G110420	0.04901	14.1431	1.2307
TRITD3Bv1G166750.1	TRITD3Bv1G166750	0.049008	14.1436	1.55928
TRITD2Av1G246280.1	TRITD2Av1G246280	0.049005	14.1443	1.67153
TRITD4Bv1G041580.1	TRITD4Bv1G041580	0.048942	14.1626	4.11829
TRITD5Bv1G137130.2	TRITD5Bv1G137130	0.048882	14.18	1.12636
TRITD6Av1G004750.1	TRITD6Av1G004750	0.048877	14.1815	2.00611
TRITD7Av1G201560.1	TRITD7Av1G201560	0.048869	14.1837	1.59816
TRITD3Bv1G022380.1	TRITD3Bv1G022380	0.048746	14.2196	2.39963
TRITD1Bv1G192720.1	TRITD1Bv1G192720	0.048722	14.2266	4.17296
TRITD4Bv1G034450.2	TRITD4Bv1G034450	0.048714	14.229	1.13278
TRITD6Bv1G015390.1	TRITD6Bv1G015390	0.048625	14.255	2.44209
TRITD2Av1G290510.1	TRITD2Av1G290510	0.048533	14.2819	5.79513
TRITD3Bv1G241720.1	TRITD3Bv1G241720	0.048517	14.2867	1.37277
TRITD4Bv1G205960.2	TRITD4Bv1G205960	0.04851	14.2887	1.88833
TRITD7Av1G226240.1	TRITD7Av1G226240	0.048471	14.3003	1.13769
TRITD0Uv1G112040.1	TRITD0Uv1G112040	0.04844	14.3094	2.84799
TRITD5Av1G152310.2	TRITD5Av1G152310	0.048359	14.3334	1.30431
TRITD3Av1G073530.1	TRITD3Av1G073530	0.048291	14.3537	1.04327
TRITD6Bv1G051260.3	TRITD6Bv1G051260	0.048284	14.3557	1.28236
TRITD3Av1G011900.1	TRITD3Av1G011900	0.048212	14.377	1.56919
TRITD2Av1G208510.1	TRITD2Av1G208510	0.048153	14.3948	2.13142
TRITD2Bv1G132440.1	TRITD2Bv1G132440	0.048099	14.411	1.10118
TRITD7Bv1G016690.1	TRITD7Bv1G016690	0.048078	14.4171	1.56514
TRITD2Bv1G149100.1	TRITD2Bv1G149100	0.048046	14.4268	1.67456
TRITD5Bv1G166920.1	TRITD5Bv1G166920	0.047787	14.505	3.63036
TRITD3Av1G187890.3	TRITD3Av1G187890	0.04778	14.5069	1.16544
TRITD5Bv1G141330.1	TRITD5Bv1G141330	0.047716	14.5266	1.44157
TRITD7Av1G204510.1	TRITD7Av1G204510	0.0477	14.5313	1.47664
TRITD3Av1G032880.1	TRITD3Av1G032880	0.047674	14.5392	1.39876
TRITD3Av1G200360.1	TRITD3Av1G200360	0.047671	14.5402	2.69182
TRITD3Av1G270380.1	TRITD3Av1G270380	0.047613	14.5581	1.1858
TRITD5Bv1G141150.1	TRITD5Bv1G141150	0.047609	14.5592	1.91002
TRITD1Bv1G118370.1	TRITD1Bv1G118370	0.047523	14.5856	3.61476
TRITD5Bv1G230160.1	TRITD5Bv1G230160	0.047512	14.5888	4.11881
TRITD7Av1G233710.1	TRITD7Av1G233710	0.047502	14.5919	3.03586
TRITD4Av1G103180.1	TRITD4Av1G103180	0.047484	14.5976	4.56602
TRITD4Av1G033230.2	TRITD4Av1G033230	0.047407	14.6212	1.44916
TRITD1Av1G196690.1	TRITD1Av1G196690	0.047399	14.6236	6.68643
TRITD5Bv1G226980.1	TRITD5Bv1G226980	0.047281	14.6601	1.47406
TRITD4Bv1G134500.1	TRITD4Bv1G134500	0.04725	14.6698	1.70369
TRITD2Bv1G213040.2	TRITD2Bv1G213040	0.047019	14.7418	1.15203
TRITD4Av1G024640.1	TRITD4Av1G024640	0.046969	14.7576	1.79295
TRITD6Av1G161850.1	TRITD6Av1G161850	0.046952	14.7629	1.07835
TRITD2Bv1G185340.1	TRITD2Bv1G185340	0.046928	14.7704	2.60147
TRITD7Av1G110830.2	TRITD7Av1G110830	0.046824	14.8033	1.40425
TRITD6Av1G195180.1	TRITD6Av1G195180	0.046819	14.805	1.39257
TRITD2Av1G237220.1	TRITD2Av1G237220	0.046732	14.8325	1.20327
TRITD6Av1G088670.1	TRITD6Av1G088670	0.04665	14.8585	1.11931
TRITD1Av1G185920.1	TRITD1Av1G185920	0.046598	14.875	2.94213
TRITD7Bv1G127550.1	TRITD7Bv1G127550	0.046545	14.892	4.69235
TRITD4Av1G003850.1	TRITD4Av1G003850	0.04644	14.9258	3.18275
TRITD7Bv1G071080.6	TRITD7Bv1G071080	0.046416	14.9332	1.90405
TRITD0Uv1G058580.4	TRITD0Uv1G058580	0.046412	14.9347	1.33066
TRITD6Bv1G086830.2	TRITD6Bv1G086830	0.046408	14.9361	1.76427
TRITD1Bv1G214650.2	TRITD1Bv1G214650	0.046342	14.9573	1.11542
TRITD2Bv1G263430.1	TRITD2Bv1G263430	0.046323	14.9632	1.69564
TRITD0Uv1G040390.4	TRITD0Uv1G040390	0.046248	14.9876	1.33571
TRITD2Av1G045220.1	TRITD2Av1G045220	0.046243	14.9892	3.69624
TRITD1Bv1G132350.1	TRITD1Bv1G132350	0.046217	14.9977	2.50684
TRITD5Av1G110430.1	TRITD5Av1G110430	0.046202	15.0025	1.10777
TRITD3Av1G031430.1	TRITD3Av1G031430	0.046152	15.0187	2.82477
TRITD5Av1G020450.1	TRITD5Av1G020450	0.046104	15.0344	3.34178
TRITD5Bv1G166200.1	TRITD5Bv1G166200	0.046097	15.0368	2.38064
TRITD5Bv1G021220.1	TRITD5Bv1G021220	0.04605	15.0519	3.29177
TRITD2Av1G006170.1	TRITD2Av1G006170	0.045987	15.0728	1.88619
TRITD5Bv1G226860.1	TRITD5Bv1G226860	0.045954	15.0835	5.80888
TRITD6Av1G051590.2	TRITD6Av1G051590	0.045793	15.1366	1.40649
TRITD3Av1G251670.1	TRITD3Av1G251670	0.045771	15.1439	2.08573
TRITD6Bv1G015090.1	TRITD6Bv1G015090	0.04577	15.144	3.24837
TRITD5Bv1G091970.1	TRITD5Bv1G091970	0.045725	15.159	1.57235
TRITD2Bv1G144190.1	TRITD2Bv1G144190	0.045655	15.1824	4.56968
TRITD0Uv1G104240.1	TRITD0Uv1G104240	0.045623	15.193	6.57166
TRITD1Av1G204510.1	TRITD1Av1G204510	0.045599	15.201	1.31692
TRITD1Bv1G150890.1	TRITD1Bv1G150890	0.045456	15.2487	4.72128
TRITD3Bv1G239750.1	TRITD3Bv1G239750	0.045399	15.268	1.83384
TRITD3Bv1G024380.1	TRITD3Bv1G024380	0.045344	15.2863	3.29276
TRITD3Av1G217220.1	TRITD3Av1G217220	0.045317	15.2956	1.14436
TRITD6Av1G190590.2	TRITD6Av1G190590	0.04528	15.3081	1.54638
TRITD5Bv1G143130.1	TRITD5Bv1G143130	0.045167	15.3464	4.1198
TRITD4Bv1G191460.4	TRITD4Bv1G191460	0.045099	15.3696	1.06255
TRITD3Av1G188080.1	TRITD3Av1G188080	0.045037	15.3905	2.61312
TRITD6Bv1G003990.1	TRITD6Bv1G003990	0.045002	15.4027	1.70884
TRITD3Bv1G033360.1	TRITD3Bv1G033360	0.044946	15.4218	4.69859
TRITD4Bv1G041860.1	TRITD4Bv1G041860	0.044924	15.4292	1.75818
TRITD5Bv1G111430.1	TRITD5Bv1G111430	0.044826	15.4629	1.05808
TRITD5Bv1G022440.1	TRITD5Bv1G022440	0.04471	15.5033	3.71091
TRITD7Bv1G116550.1	TRITD7Bv1G116550	0.0447	15.5066	2.96055
TRITD4Av1G195290.1	TRITD4Av1G195290	0.044625	15.5328	1.17932
TRITD5Bv1G225130.1	TRITD5Bv1G225130	0.044596	15.5428	1.05268
TRITD5Av1G168130.1	TRITD5Av1G168130	0.044542	15.5617	1.27163
TRITD4Bv1G137680.2	TRITD4Bv1G137680	0.044537	15.5635	1.05177
TRITD2Av1G223940.2	TRITD2Av1G223940	0.04451	15.5727	1.70036
TRITD2Av1G263150.1	TRITD2Av1G263150	0.044489	15.5801	3.41011
TRITD5Av1G180410.2	TRITD5Av1G180410	0.044481	15.5831	1.02856
TRITD1Bv1G154730.1	TRITD1Bv1G154730	0.044456	15.5917	2.87358
TRITD3Bv1G234160.1	TRITD3Bv1G234160	0.04442	15.6043	2.33354
TRITD7Av1G089150.14	TRITD7Av1G089150	0.04441	15.6079	2.62332
TRITD3Av1G248960.1	TRITD3Av1G248960	0.044341	15.6322	1.02868
TRITD0Uv1G004590.1	TRITD0Uv1G004590	0.044264	15.6594	1.12182
TRITD2Bv1G049570.1	TRITD2Bv1G049570	0.044136	15.7048	1.25807
TRITD5Av1G170450.2	TRITD5Av1G170450	0.044117	15.7116	2.61402
TRITD6Av1G059330.2	TRITD6Av1G059330	0.044073	15.7273	2.78595
TRITD4Bv1G004480.2	TRITD4Bv1G004480	0.043948	15.772	3.5697
TRITD4Bv1G156540.1	TRITD4Bv1G156540	0.043945	15.7732	1.70753
TRITD7Av1G056670.1	TRITD7Av1G056670	0.04382	15.8182	1.51048
TRITD2Av1G058190.1	TRITD2Av1G058190	0.043782	15.8317	2.19091
TRITD5Bv1G100830.1	TRITD5Bv1G100830	0.043761	15.8393	1.08029
TRITD3Av1G236900.1	TRITD3Av1G236900	0.043758	15.8404	1.06302
TRITD2Bv1G065230.1	TRITD2Bv1G065230	0.043713	15.8567	1.74805
TRITD4Av1G000330.1	TRITD4Av1G000330	0.043644	15.8818	1.20598
TRITD2Av1G022980.2	TRITD2Av1G022980	0.043597	15.899	4.034
TRITD1Bv1G031900.1	TRITD1Bv1G031900	0.04358	15.9052	4.36346
TRITD5Av1G224960.2	TRITD5Av1G224960	0.04357	15.909	1.03042
TRITD2Av1G010320.3	TRITD2Av1G010320	0.043568	15.9096	1.12928
TRITD6Av1G144790.1	TRITD6Av1G144790	0.043554	15.9146	5.36254
TRITD7Bv1G061670.1	TRITD7Bv1G061670	0.043489	15.9385	2.64875
TRITD3Av1G058390.1	TRITD3Av1G058390	0.043402	15.9705	9.56604
TRITD2Bv1G248050.1	TRITD2Bv1G248050	0.043392	15.9742	3.30366
TRITD5Av1G145160.1	TRITD5Av1G145160	0.043367	15.9833	1.27649
TRITD5Av1G225580.1	TRITD5Av1G225580	0.04336	15.986	1.55893
TRITD7Bv1G217040.2	TRITD7Bv1G217040	0.043333	15.9959	1.50473
TRITD5Bv1G099530.1	TRITD5Bv1G099530	0.043278	16.016	1.17533
TRITD4Av1G214810.2	TRITD4Av1G214810	0.043259	16.0231	2.21701
TRITD7Av1G024070.1	TRITD7Av1G024070	0.04321	16.0413	1.22097
TRITD6Av1G014750.1	TRITD6Av1G014750	0.043188	16.0494	5.73495
TRITD6Av1G025630.1	TRITD6Av1G025630	0.043131	16.0709	1.33903
TRITD6Bv1G227780.1	TRITD6Bv1G227780	0.043003	16.1185	1.51665
TRITD0Uv1G074320.1	TRITD0Uv1G074320	0.042961	16.1342	2.32419
TRITD2Bv1G236070.1	TRITD2Bv1G236070	0.042935	16.1443	1.25716
TRITD7Av1G030060.2	TRITD7Av1G030060	0.042848	16.177	37.738
TRITD6Av1G117320.1	TRITD6Av1G117320	0.042826	16.1852	1.96605
TRITD5Av1G160060.3	TRITD5Av1G160060	0.042758	16.2111	1.31924
TRITD3Av1G214670.2	TRITD3Av1G214670	0.042749	16.2143	4.28346
TRITD6Bv1G147800.1	TRITD6Bv1G147800	0.04271	16.2292	1.23897
TRITD7Av1G067450.1	TRITD7Av1G067450	0.042693	16.2356	2.06518
TRITD3Bv1G027250.1	TRITD3Bv1G027250	0.042552	16.2894	2.81448
TRITD2Bv1G059130.1	TRITD2Bv1G059130	0.042533	16.2968	1.03222
TRITD1Bv1G126370.1	TRITD1Bv1G126370	0.042505	16.3072	1.34145
TRITD5Av1G257980.1	TRITD5Av1G257980	0.042483	16.3157	6.55791
TRITD2Av1G182830.1	TRITD2Av1G182830	0.042476	16.3187	1.85056
TRITD0Uv1G016440.1	TRITD0Uv1G016440	0.04242	16.34	7.03475
TRITD7Bv1G184140.1	TRITD7Bv1G184140	0.042384	16.354	3.60622
TRITD0Uv1G102110.1	TRITD0Uv1G102110	0.04237	16.3596	3.2073
TRITD3Bv1G277430.1	TRITD3Bv1G277430	0.042332	16.374	1.98129
TRITD6Av1G066990.1	TRITD6Av1G066990	0.042324	16.3771	3.51577
TRITD7Av1G121910.1	TRITD7Av1G121910	0.042324	16.3773	1.86306
TRITD7Bv1G050930.1	TRITD7Bv1G050930	0.042314	16.3809	1.14544
TRITD4Av1G250010.1	TRITD4Av1G250010	0.042155	16.443	1.76121
TRITD0Uv1G046490.2	TRITD0Uv1G046490	0.042145	16.4465	2.3515
TRITD5Bv1G210870.1	TRITD5Bv1G210870	0.042144	16.447	2.1293
TRITD5Bv1G049960.1	TRITD5Bv1G049960	0.042113	16.4591	6.64586
TRITD2Bv1G016350.4	TRITD2Bv1G016350	0.04207	16.476	1.56066
TRITD7Bv1G208570.1	TRITD7Bv1G208570	0.042018	16.4963	1.18209
TRITD3Bv1G046440.1	TRITD3Bv1G046440	0.041987	16.5086	8.53995
TRITD6Bv1G032080.1	TRITD6Bv1G032080	0.041906	16.5406	1.85576
TRITD4Av1G099130.1	TRITD4Av1G099130	0.04189	16.547	1.20123
TRITD4Bv1G188890.1	TRITD4Bv1G188890	0.041879	16.5512	2.46491
TRITD2Av1G223160.1	TRITD2Av1G223160	0.041845	16.5647	2.70776
TRITD5Bv1G036740.1	TRITD5Bv1G036740	0.041821	16.5743	1.58893
TRITD3Bv1G045390.1	TRITD3Bv1G045390	0.041653	16.641	5.09725
TRITD2Bv1G078440.1	TRITD2Bv1G078440	0.041608	16.6591	1.38212
TRITD3Av1G140680.1	TRITD3Av1G140680	0.041557	16.6796	1.30029
TRITD1Bv1G131950.1	TRITD1Bv1G131950	0.041515	16.6963	10.23
TRITD7Av1G247310.1	TRITD7Av1G247310	0.041487	16.7078	1.38458
TRITD5Bv1G012250.3	TRITD5Bv1G012250	0.04142	16.7345	1.25902
TRITD2Av1G177240.1	TRITD2Av1G177240	0.041395	16.7445	1.29053
TRITD5Bv1G068810.1	TRITD5Bv1G068810	0.041309	16.7797	1.87169
TRITD2Av1G240900.2	TRITD2Av1G240900	0.041302	16.7822	1.61322
TRITD6Av1G072400.1	TRITD6Av1G072400	0.041284	16.7898	2.40987
TRITD5Bv1G085780.2	TRITD5Bv1G085780	0.04125	16.8035	2.5811
TRITD1Bv1G138560.1	TRITD1Bv1G138560	0.04124	16.8075	6.78455
TRITD1Bv1G128280.1	TRITD1Bv1G128280	0.041234	16.81	1.32496
TRITD1Av1G229250.1	TRITD1Av1G229250	0.041196	16.8256	2.02683
TRITD7Bv1G045930.1	TRITD7Bv1G045930	0.041157	16.8416	2.59685
TRITD7Bv1G022980.1	TRITD7Bv1G022980	0.041156	16.8421	1.38194
TRITD1Bv1G136570.1	TRITD1Bv1G136570	0.041109	16.8614	1.16797
TRITD2Av1G222070.1	TRITD2Av1G222070	0.041068	16.8782	2.14483
TRITD7Av1G060380.1	TRITD7Av1G060380	0.041047	16.8865	2.10345
TRITD2Bv1G028060.1	TRITD2Bv1G028060	0.041027	16.8948	2.22282
TRITD3Av1G219450.1	TRITD3Av1G219450	0.041006	16.9035	2.61671
TRITD2Av1G022970.1	TRITD2Av1G022970	0.040999	16.9066	4.55688
TRITD2Av1G294380.1	TRITD2Av1G294380	0.04096	16.9225	1.09266
TRITD1Av1G138410.1	TRITD1Av1G138410	0.040856	16.9657	1.56122
TRITD4Av1G165060.1	TRITD4Av1G165060	0.040806	16.9866	2.66094
TRITD2Av1G076330.1	TRITD2Av1G076330	0.040717	17.0233	1.18607
TRITD4Av1G000420.1	TRITD4Av1G000420	0.040696	17.0324	3.88633
TRITD5Av1G229390.2	TRITD5Av1G229390	0.04062	17.0643	1.07636
TRITD3Av1G048810.1	TRITD3Av1G048810	0.040485	17.1211	1.1396
TRITD5Av1G180290.2	TRITD5Av1G180290	0.040476	17.125	2.74034
TRITD3Av1G072910.1	TRITD3Av1G072910	0.040457	17.1331	2.18991
TRITD6Bv1G168280.1	TRITD6Bv1G168280	0.040382	17.1649	1.07198
TRITD7Bv1G020000.2	TRITD7Bv1G020000	0.040344	17.1808	1.67865
TRITD2Bv1G146260.1	TRITD2Bv1G146260	0.040338	17.1835	2.06938
TRITD3Bv1G145430.1	TRITD3Bv1G145430	0.040311	17.195	1.8398
TRITD5Av1G037950.1	TRITD5Av1G037950	0.040271	17.2122	2.36208
TRITD4Bv1G098140.1	TRITD4Bv1G098140	0.040097	17.2868	2.33398
TRITD4Bv1G171270.1	TRITD4Bv1G171270	0.040094	17.2879	2.06662
TRITD1Bv1G122030.1	TRITD1Bv1G122030	0.040035	17.3134	1.4237
TRITD1Av1G028820.1	TRITD1Av1G028820	0.040021	17.3194	2.65181
TRITD2Av1G032000.1	TRITD2Av1G032000	0.039917	17.3646	4.87634
TRITD5Av1G089910.1	TRITD5Av1G089910	0.039916	17.3651	3.70308
TRITD2Av1G221710.1	TRITD2Av1G221710	0.039914	17.366	1.57182
TRITD4Av1G257440.1	TRITD4Av1G257440	0.039865	17.3874	2.7962
TRITD4Bv1G183820.1	TRITD4Bv1G183820	0.03982	17.4069	2.64321
TRITD5Bv1G251600.2	TRITD5Bv1G251600	0.039807	17.4125	1.96446
TRITD1Av1G123080.1	TRITD1Av1G123080	0.039722	17.4498	1.32582
TRITD5Av1G226330.1	TRITD5Av1G226330	0.039661	17.4769	1.82486
TRITD4Bv1G058500.1	TRITD4Bv1G058500	0.039625	17.4928	1.32215
TRITD3Bv1G089270.2	TRITD3Bv1G089270	0.039621	17.4944	7.66877
TRITD4Av1G230330.1	TRITD4Av1G230330	0.039614	17.4975	2.70923
TRITD6Av1G188670.1	TRITD6Av1G188670	0.03959	17.508	2.96533
TRITD4Av1G173800.2	TRITD4Av1G173800	0.039587	17.5095	1.68743
TRITD2Av1G229420.1	TRITD2Av1G229420	0.039573	17.5156	1.86943
TRITD2Bv1G040670.1	TRITD2Bv1G040670	0.039572	17.5163	1.3545
TRITD5Av1G103850.1	TRITD5Av1G103850	0.039541	17.5299	1.86333
TRITD1Av1G195020.2	TRITD1Av1G195020	0.039438	17.5758	3.47461
TRITD3Bv1G162940.1	TRITD3Bv1G162940	0.039425	17.5814	5.07777
TRITD2Av1G265620.1	TRITD2Av1G265620	0.039419	17.5843	3.56974
TRITD5Bv1G182670.1	TRITD5Bv1G182670	0.039367	17.6072	1.04941
TRITD5Av1G139810.1	TRITD5Av1G139810	0.039352	17.6142	1.72238
TRITD6Bv1G093780.1	TRITD6Bv1G093780	0.039314	17.631	1.32512
TRITD1Bv1G020170.1	TRITD1Bv1G020170	0.039311	17.6326	1.25441
TRITD5Bv1G000450.1	TRITD5Bv1G000450	0.039283	17.6452	1.94725
TRITD2Bv1G213430.1	TRITD2Bv1G213430	0.039273	17.6493	3.6763
TRITD3Bv1G194520.1	TRITD3Bv1G194520	0.039268	17.6515	5.43781
TRITD6Av1G223190.3	TRITD6Av1G223190	0.039247	17.6611	2.37374
TRITD5Bv1G215730.1	TRITD5Bv1G215730	0.039158	17.7014	11.2845
TRITD1Bv1G132490.2	TRITD1Bv1G132490	0.039157	17.7017	1.18278
TRITD7Av1G069920.1	TRITD7Av1G069920	0.039144	17.7074	2.11692
TRITD7Av1G213340.1	TRITD7Av1G213340	0.039111	17.7226	1.28111
TRITD1Bv1G116680.1	TRITD1Bv1G116680	0.039065	17.7436	1.27231
TRITD2Bv1G060830.1	TRITD2Bv1G060830	0.039062	17.7447	1.18044
TRITD1Bv1G121980.1	TRITD1Bv1G121980	0.039037	17.756	3.631
TRITD4Bv1G135730.2	TRITD4Bv1G135730	0.039006	17.7704	3.77051
TRITD2Bv1G196050.1	TRITD2Bv1G196050	0.038977	17.7836	2.00876
TRITD5Av1G177940.1	TRITD5Av1G177940	0.038944	17.7987	4.23998
TRITD4Bv1G184290.1	TRITD4Bv1G184290	0.038932	17.8042	1.35925
TRITD4Av1G007970.2	TRITD4Av1G007970	0.038889	17.8237	1.45356
TRITD5Av1G181550.1	TRITD5Av1G181550	0.038885	17.8256	1.53959
TRITD4Bv1G171680.1	TRITD4Bv1G171680	0.038884	17.826	3.00487
TRITD2Av1G235280.1	TRITD2Av1G235280	0.03876	17.8831	1.07037
TRITD6Bv1G169720.1	TRITD6Bv1G169720	0.038757	17.8844	1.82534
TRITD7Av1G113890.1	TRITD7Av1G113890	0.03875	17.8877	1.91733
TRITD6Av1G082620.1	TRITD6Av1G082620	0.038741	17.8919	1.57831
TRITD5Av1G250170.1	TRITD5Av1G250170	0.038704	17.9089	1.0274
TRITD7Av1G079590.1	TRITD7Av1G079590	0.038681	17.9194	1.53723
TRITD7Bv1G195100.3	TRITD7Bv1G195100	0.038647	17.9356	1.35579
TRITD7Bv1G009740.1	TRITD7Bv1G009740	0.038531	17.9894	2.9684
TRITD6Av1G044180.1	TRITD6Av1G044180	0.038493	18.0071	1.16507
TRITD2Av1G157300.3	TRITD2Av1G157300	0.03846	18.0225	1.30578
TRITD7Av1G267510.3	TRITD7Av1G267510	0.038303	18.0966	1.94382
TRITD6Av1G193530.2	TRITD6Av1G193530	0.03829	18.1028	2.29683
TRITD3Bv1G002650.1	TRITD3Bv1G002650	0.038245	18.1241	1.04886
TRITD6Av1G196840.1	TRITD6Av1G196840	0.03824	18.1265	1.44236
TRITD2Av1G022030.1	TRITD2Av1G022030	0.038225	18.1334	1.46491
TRITD1Av1G027420.2	TRITD1Av1G027420	0.03821	18.1404	1.76062
TRITD3Av1G177650.3	TRITD3Av1G177650	0.038151	18.1685	1.23075
TRITD2Bv1G037870.2	TRITD2Bv1G037870	0.038144	18.1718	1.1273
TRITD2Av1G021390.1	TRITD2Av1G021390	0.037959	18.2606	4.31614
TRITD1Bv1G152480.1	TRITD1Bv1G152480	0.037951	18.2643	1.46231
TRITD3Av1G205730.1	TRITD3Av1G205730	0.037941	18.269	1.20761
TRITD5Av1G178050.3	TRITD5Av1G178050	0.037905	18.2866	1.54235
TRITD3Av1G026440.1	TRITD3Av1G026440	0.037866	18.3052	7.22499
TRITD6Bv1G223270.1	TRITD6Bv1G223270	0.037859	18.3087	1.1958
TRITD1Av1G161080.2	TRITD1Av1G161080	0.037856	18.3103	1.17573
TRITD3Bv1G186250.1	TRITD3Bv1G186250	0.037847	18.3144	1.42086
TRITD2Bv1G219760.1	TRITD2Bv1G219760	0.037776	18.3491	1.21165
TRITD6Bv1G071590.1	TRITD6Bv1G071590	0.037775	18.3492	2.85456
TRITD2Av1G188080.1	TRITD2Av1G188080	0.037715	18.3784	1.33129
TRITD4Bv1G110750.2	TRITD4Bv1G110750	0.037711	18.3803	1.0822
TRITD5Bv1G135750.2	TRITD5Bv1G135750	0.037694	18.3889	3.25463
TRITD7Av1G196870.1	TRITD7Av1G196870	0.037662	18.4043	1.19634
TRITD5Bv1G000510.1	TRITD5Bv1G000510	0.037634	18.4182	1.03765
TRITD6Bv1G210760.1	TRITD6Bv1G210760	0.037588	18.4406	4.18411
TRITD2Av1G178120.2	TRITD2Av1G178120	0.037586	18.4418	2.40133
TRITD3Av1G234720.1	TRITD3Av1G234720	0.037565	18.4518	1.16183
TRITD6Av1G205460.1	TRITD6Av1G205460	0.03749	18.4889	1.30594
TRITD7Av1G082780.1	TRITD7Av1G082780	0.037469	18.4991	3.97922
TRITD1Bv1G071070.1	TRITD1Bv1G071070	0.037466	18.5009	1.22273
TRITD7Bv1G071310.1	TRITD7Bv1G071310	0.037463	18.5022	1.02327
TRITD7Bv1G029000.1	TRITD7Bv1G029000	0.037462	18.5028	1.09857
TRITD3Bv1G053630.1	TRITD3Bv1G053630	0.037427	18.52	2.0632
TRITD3Bv1G047810.1	TRITD3Bv1G047810	0.03742	18.5235	1.89109
TRITD2Av1G221060.1	TRITD2Av1G221060	0.037396	18.5355	1.16487
TRITD2Bv1G056480.1	TRITD2Bv1G056480	0.037374	18.5461	1.57706
TRITD2Av1G216320.1	TRITD2Av1G216320	0.037324	18.5713	1.53942
TRITD7Av1G030420.1	TRITD7Av1G030420	0.037296	18.585	1.79203
TRITD6Bv1G102810.1	TRITD6Bv1G102810	0.037289	18.5884	3.69301
TRITD3Bv1G238310.1	TRITD3Bv1G238310	0.037172	18.6469	3.10875
TRITD7Bv1G084800.1	TRITD7Bv1G084800	0.037159	18.6537	1.31344
TRITD1Av1G053960.1	TRITD1Av1G053960	0.037153	18.6566	1.32949
TRITD2Av1G294570.1	TRITD2Av1G294570	0.037142	18.6621	1.14936
TRITD7Bv1G220380.1	TRITD7Bv1G220380	0.037104	18.6813	1.20231
TRITD5Av1G240040.2	TRITD5Av1G240040	0.037061	18.703	1.35873
TRITD4Av1G141340.2	TRITD4Av1G141340	0.037035	18.716	1.18425
TRITD3Av1G249030.1	TRITD3Av1G249030	0.036994	18.737	2.95925
TRITD5Av1G011550.1	TRITD5Av1G011550	0.036988	18.7396	1.66637
TRITD3Bv1G251150.1	TRITD3Bv1G251150	0.036903	18.7829	3.45453
TRITD7Av1G195070.1	TRITD7Av1G195070	0.036888	18.7907	1.11869
TRITD3Av1G267180.1	TRITD3Av1G267180	0.036852	18.809	1.60448
TRITD5Bv1G091600.2	TRITD5Bv1G091600	0.036801	18.8351	1.13394
TRITD7Av1G013210.1	TRITD7Av1G013210	0.036716	18.8786	1.26628
TRITD7Av1G114530.1	TRITD7Av1G114530	0.036709	18.8822	1.44232
TRITD7Av1G250610.5	TRITD7Av1G250610	0.036686	18.8939	1.1256
TRITD3Av1G029210.1	TRITD3Av1G029210	0.036637	18.9192	4.38528
TRITD7Bv1G142440.2	TRITD7Bv1G142440	0.036531	18.9744	1.05005
TRITD3Av1G216020.1	TRITD3Av1G216020	0.036435	19.0244	1.3096
TRITD2Bv1G255640.1	TRITD2Bv1G255640	0.036428	19.0279	1.62245
TRITD0Uv1G063740.1	TRITD0Uv1G063740	0.036418	19.0329	1.35736
TRITD1Av1G138730.2	TRITD1Av1G138730	0.036188	19.1538	1.14685
TRITD7Av1G039490.1	TRITD7Av1G039490	0.036159	19.1692	2.10206
TRITD1Bv1G039380.1	TRITD1Bv1G039380	0.03607	19.2167	2.36925
TRITD3Bv1G215700.3	TRITD3Bv1G215700	0.036049	19.2279	1.51376
TRITD6Bv1G152890.1	TRITD6Bv1G152890	0.036042	19.2317	1.87803
TRITD2Bv1G046680.1	TRITD2Bv1G046680	0.036036	19.2349	1.50624
TRITD2Av1G002710.1	TRITD2Av1G002710	0.035989	19.2599	1.20333
TRITD2Bv1G124360.1	TRITD2Bv1G124360	0.035982	19.2636	3.36611
TRITD4Av1G169790.1	TRITD4Av1G169790	0.035977	19.2665	1.19398
TRITD2Av1G022130.1	TRITD2Av1G022130	0.035955	19.2784	1.11998
TRITD4Bv1G016370.1	TRITD4Bv1G016370	0.035949	19.2815	2.51798
TRITD2Av1G015370.1	TRITD2Av1G015370	0.035934	19.2897	1.02044
TRITD2Av1G285670.1	TRITD2Av1G285670	0.035932	19.2904	2.49346
TRITD7Av1G031020.1	TRITD7Av1G031020	0.035928	19.2926	2.54554
TRITD4Bv1G025270.1	TRITD4Bv1G025270	0.035855	19.3317	3.48616
TRITD6Bv1G042570.1	TRITD6Bv1G042570	0.035833	19.3439	6.22297
TRITD3Bv1G215770.1	TRITD3Bv1G215770	0.03583	19.3456	1.01197
TRITD2Av1G031740.1	TRITD2Av1G031740	0.035812	19.3553	2.68595
TRITD6Av1G213560.1	TRITD6Av1G213560	0.035792	19.3658	2.6962
TRITD1Bv1G096920.2	TRITD1Bv1G096920	0.035735	19.397	1.27086
TRITD7Bv1G036030.1	TRITD7Bv1G036030	0.035723	19.4034	1.73795
TRITD2Bv1G200900.1	TRITD2Bv1G200900	0.035697	19.4175	3.23941
TRITD4Bv1G156640.1	TRITD4Bv1G156640	0.035672	19.4311	1.82586
TRITD1Bv1G039360.3	TRITD1Bv1G039360	0.035671	19.4315	1.73807
TRITD7Av1G004500.2	TRITD7Av1G004500	0.035618	19.4604	1.15099
TRITD5Av1G168140.1	TRITD5Av1G168140	0.03559	19.4757	2.98929
TRITD5Bv1G013010.1	TRITD5Bv1G013010	0.03559	19.4762	1.3316
TRITD3Bv1G031510.1	TRITD3Bv1G031510	0.035588	19.4769	6.05159
TRITD6Bv1G131050.1	TRITD6Bv1G131050	0.035551	19.497	1.05103
TRITD0Uv1G056050.5	TRITD0Uv1G056050	0.035546	19.5	9.95714
TRITD6Av1G207310.1	TRITD6Av1G207310	0.035543	19.5016	1.1426
TRITD3Av1G047490.3	TRITD3Av1G047490	0.035519	19.5149	4.06188
TRITD3Av1G269400.1	TRITD3Av1G269400	0.035518	19.5152	3.40422
TRITD7Av1G187810.1	TRITD7Av1G187810	0.035514	19.5175	2.18232
TRITD6Av1G147130.1	TRITD6Av1G147130	0.035504	19.5232	2.31687
TRITD4Av1G251290.1	TRITD4Av1G251290	0.035488	19.5321	4.42295
TRITD2Av1G029030.1	TRITD2Av1G029030	0.035483	19.5346	1.38347
TRITD3Av1G032110.2	TRITD3Av1G032110	0.035405	19.5777	1.2806
TRITD4Av1G000880.1	TRITD4Av1G000880	0.035397	19.5819	1.12395
TRITD7Av1G022290.1	TRITD7Av1G022290	0.035372	19.5962	1.57668
TRITD1Av1G127720.1	TRITD1Av1G127720	0.035335	19.6166	2.21163
TRITD7Av1G100350.1	TRITD7Av1G100350	0.035291	19.6411	2.55637
TRITD1Av1G204520.1	TRITD1Av1G204520	0.035251	19.6632	2.5415
TRITD7Bv1G194490.1	TRITD7Bv1G194490	0.035238	19.6706	3.10312
TRITD2Av1G218840.1	TRITD2Av1G218840	0.035182	19.702	1.08112
TRITD2Bv1G002410.1	TRITD2Bv1G002410	0.035144	19.7232	1.52243
TRITD6Bv1G100230.1	TRITD6Bv1G100230	0.035128	19.7318	3.26361
TRITD6Av1G001970.3	TRITD6Av1G001970	0.03506	19.7703	1.09598
TRITD2Av1G209250.1	TRITD2Av1G209250	0.035055	19.7731	1.4613
TRITD5Av1G219260.1	TRITD5Av1G219260	0.035041	19.7811	1.98029
TRITD6Bv1G018410.1	TRITD6Bv1G018410	0.035023	19.7911	1.71183
TRITD4Bv1G187310.1	TRITD4Bv1G187310	0.035019	19.7937	8.00437
TRITD6Bv1G196330.1	TRITD6Bv1G196330	0.035011	19.798	1.67712
TRITD3Bv1G181400.1	TRITD3Bv1G181400	0.035004	19.802	1.18355
TRITD2Bv1G142860.1	TRITD2Bv1G142860	0.035001	19.8038	2.18829
TRITD1Av1G019150.1	TRITD1Av1G019150	0.034989	19.8102	1.09984
TRITD6Bv1G188230.1	TRITD6Bv1G188230	0.034967	19.8229	2.23591
TRITD3Av1G051620.2	TRITD3Av1G051620	0.034906	19.8577	1.32824
TRITD2Av1G275800.1	TRITD2Av1G275800	0.034863	19.8819	2.26752
TRITD7Av1G041480.1	TRITD7Av1G041480	0.034858	19.8848	1.61544
TRITD4Av1G164110.2	TRITD4Av1G164110	0.03482	19.9065	1.17142
TRITD7Bv1G083690.1	TRITD7Bv1G083690	0.034782	19.9286	2.02255
TRITD4Av1G213700.7	TRITD4Av1G213700	0.034772	19.9341	1.19431
TRITD1Bv1G044720.1	TRITD1Bv1G044720	0.034736	19.9544	2.06815
TRITD4Av1G201830.3	TRITD4Av1G201830	0.034736	19.9548	1.06755
TRITD1Av1G049950.1	TRITD1Av1G049950	0.034609	20.028	1.77072
TRITD3Bv1G128310.3	TRITD3Bv1G128310	0.034607	20.0293	1.05434
TRITD7Bv1G184010.1	TRITD7Bv1G184010	0.034558	20.0578	4.52139
TRITD3Bv1G024740.1	TRITD3Bv1G024740	0.034556	20.0588	1.55878
TRITD1Av1G053780.1	TRITD1Av1G053780	0.034544	20.0657	1.0876
TRITD7Bv1G155170.2	TRITD7Bv1G155170	0.034528	20.0752	2.11374
TRITD2Bv1G173680.1	TRITD2Bv1G173680	0.034504	20.0889	1.30547
TRITD5Av1G156490.1	TRITD5Av1G156490	0.034458	20.1157	1.21415
TRITD4Bv1G008520.1	TRITD4Bv1G008520	0.034453	20.1186	1.90027
TRITD3Bv1G261340.1	TRITD3Bv1G261340	0.034423	20.1361	1.38739
TRITD2Av1G042410.2	TRITD2Av1G042410	0.034417	20.1397	3.35845
TRITD7Av1G200330.2	TRITD7Av1G200330	0.034391	20.1547	1.46236
TRITD6Av1G076620.1	TRITD6Av1G076620	0.034385	20.1584	1.17805
TRITD5Av1G175630.1	TRITD5Av1G175630	0.03435	20.1792	1.70558
TRITD4Av1G259530.1	TRITD4Av1G259530	0.034328	20.1922	2.55963
TRITD7Av1G207440.1	TRITD7Av1G207440	0.034259	20.2326	3.25082
TRITD3Bv1G210950.1	TRITD3Bv1G210950	0.034238	20.2447	1.09062
TRITD7Av1G042310.1	TRITD7Av1G042310	0.03423	20.2497	2.56756
TRITD7Bv1G109500.1	TRITD7Bv1G109500	0.034181	20.2786	1.12736
TRITD2Bv1G222350.1	TRITD2Bv1G222350	0.034163	20.2892	8.33386
TRITD6Av1G183230.1	TRITD6Av1G183230	0.034137	20.3048	1.52369
TRITD5Bv1G139470.1	TRITD5Bv1G139470	0.034092	20.3319	1.84285
TRITD4Bv1G030630.2	TRITD4Bv1G030630	0.03408	20.3389	1.42523
TRITD7Bv1G190830.4	TRITD7Bv1G190830	0.034063	20.3491	1.12363
TRITD3Bv1G196650.1	TRITD3Bv1G196650	0.034009	20.3815	2.8896
TRITD5Av1G000640.1	TRITD5Av1G000640	0.033979	20.3995	1.47221
TRITD3Av1G229570.1	TRITD3Av1G229570	0.033929	20.4293	2.18937
TRITD6Bv1G170140.1	TRITD6Bv1G170140	0.033872	20.4635	2.76831
TRITD5Bv1G175020.1	TRITD5Bv1G175020	0.033869	20.4656	1.73532
TRITD2Bv1G196780.1	TRITD2Bv1G196780	0.033867	20.4668	4.98543
TRITD4Bv1G137460.1	TRITD4Bv1G137460	0.033835	20.4863	1.23048
TRITD4Bv1G203000.1	TRITD4Bv1G203000	0.033774	20.5229	1.11154
TRITD4Bv1G020320.1	TRITD4Bv1G020320	0.033729	20.5506	1.85855
TRITD1Av1G116830.1	TRITD1Av1G116830	0.03371	20.5621	3.06532
TRITD3Av1G067350.1	TRITD3Av1G067350	0.033698	20.5697	3.09402
TRITD5Bv1G053110.1	TRITD5Bv1G053110	0.03364	20.6046	1.21445
TRITD3Bv1G097610.1	TRITD3Bv1G097610	0.033632	20.6096	10.3785
TRITD6Av1G197600.1	TRITD6Av1G197600	0.033588	20.6368	2.65253
TRITD7Av1G148640.1	TRITD7Av1G148640	0.033574	20.6452	1.36752
TRITD7Bv1G078740.1	TRITD7Bv1G078740	0.033557	20.656	1.92485
TRITD5Av1G154510.1	TRITD5Av1G154510	0.033479	20.7036	8.13655
TRITD2Av1G131160.1	TRITD2Av1G131160	0.033427	20.7362	4.67521
TRITD7Av1G013420.1	TRITD7Av1G013420	0.033383	20.7632	1.18685
TRITD7Bv1G133580.1	TRITD7Bv1G133580	0.033353	20.7819	1.0753
TRITD3Bv1G186460.1	TRITD3Bv1G186460	0.033334	20.794	1.08636
TRITD6Bv1G170040.1	TRITD6Bv1G170040	0.033267	20.8358	1.03873
TRITD3Bv1G010910.1	TRITD3Bv1G010910	0.033264	20.8381	1.90679
TRITD3Av1G246060.1	TRITD3Av1G246060	0.033259	20.841	1.19481
TRITD2Bv1G148680.2	TRITD2Bv1G148680	0.033243	20.8512	1.06826
TRITD4Bv1G195040.1	TRITD4Bv1G195040	0.033209	20.8722	2.14724
TRITD2Av1G193860.2	TRITD2Av1G193860	0.033188	20.8855	1.05212
TRITD2Bv1G183790.3	TRITD2Bv1G183790	0.033158	20.9042	1.65267
TRITD5Bv1G194570.1	TRITD5Bv1G194570	0.033145	20.9128	1.37882
TRITD7Bv1G143830.1	TRITD7Bv1G143830	0.03308	20.954	2.3121
TRITD0Uv1G117180.1	TRITD0Uv1G117180	0.033057	20.968	1.08951
TRITD4Bv1G004640.1	TRITD4Bv1G004640	0.033051	20.9723	2.21925
TRITD3Bv1G246320.1	TRITD3Bv1G246320	0.033048	20.9738	1.55874
TRITD3Bv1G139460.2	TRITD3Bv1G139460	0.033009	20.9987	1.22317
TRITD0Uv1G041730.1	TRITD0Uv1G041730	0.033001	21.0036	3.55556
TRITD1Av1G087100.2	TRITD1Av1G087100	0.032957	21.0316	1.08684
TRITD5Av1G000110.1	TRITD5Av1G000110	0.03295	21.0362	4.22388
TRITD3Bv1G173080.1	TRITD3Bv1G173080	0.032902	21.0669	6.41478
TRITD2Bv1G163500.1	TRITD2Bv1G163500	0.032894	21.0722	1.67771
TRITD5Bv1G194970.1	TRITD5Bv1G194970	0.032878	21.0825	1.39193
TRITD4Av1G201860.2	TRITD4Av1G201860	0.032745	21.1683	3.59286
TRITD3Av1G164700.3	TRITD3Av1G164700	0.032683	21.2082	1.02018
TRITD5Bv1G143850.1	TRITD5Bv1G143850	0.032672	21.2155	2.44223
TRITD7Av1G005180.1	TRITD7Av1G005180	0.03266	21.2229	6.56883
TRITD7Bv1G173280.1	TRITD7Bv1G173280	0.03266	21.223	1.88975
TRITD3Bv1G186150.2	TRITD3Bv1G186150	0.032601	21.2614	1.0729
TRITD7Av1G053110.1	TRITD7Av1G053110	0.032599	21.2631	2.87312
TRITD7Av1G037550.2	TRITD7Av1G037550	0.032595	21.2654	4.06651
TRITD6Av1G185160.2	TRITD6Av1G185160	0.032526	21.3105	1.19392
TRITD4Bv1G144220.1	TRITD4Bv1G144220	0.032508	21.3225	1.22227
TRITD1Bv1G134240.1	TRITD1Bv1G134240	0.032484	21.3384	2.01811
TRITD7Av1G023920.1	TRITD7Av1G023920	0.032466	21.35	1.26632
TRITD2Bv1G197210.1	TRITD2Bv1G197210	0.032405	21.39	1.29651
TRITD6Av1G007190.2	TRITD6Av1G007190	0.032389	21.4009	1.13874
TRITD4Bv1G040770.1	TRITD4Bv1G040770	0.032303	21.4577	4.37211
TRITD3Av1G255720.1	TRITD3Av1G255720	0.032263	21.4843	2.08539
TRITD4Bv1G016910.1	TRITD4Bv1G016910	0.03224	21.4995	1.18347
TRITD6Bv1G165550.1	TRITD6Bv1G165550	0.032222	21.5114	4.48169
TRITD2Bv1G220960.1	TRITD2Bv1G220960	0.032214	21.5171	1.24968
TRITD7Bv1G145580.2	TRITD7Bv1G145580	0.032203	21.5241	1.3039
TRITD1Bv1G158990.1	TRITD1Bv1G158990	0.032055	21.6239	2.46023
TRITD6Bv1G139730.1	TRITD6Bv1G139730	0.031997	21.663	2.80382
TRITD5Bv1G100960.1	TRITD5Bv1G100960	0.03198	21.6741	2.01145
TRITD3Av1G182660.2	TRITD3Av1G182660	0.031956	21.6908	1.13287
TRITD5Av1G202910.2	TRITD5Av1G202910	0.031935	21.705	2.15058
TRITD6Bv1G193130.1	TRITD6Bv1G193130	0.031929	21.7087	1.02943
TRITD3Bv1G004480.1	TRITD3Bv1G004480	0.031922	21.7136	2.98818
TRITD5Bv1G211590.2	TRITD5Bv1G211590	0.031919	21.7161	1.86992
TRITD5Bv1G127850.1	TRITD5Bv1G127850	0.03189	21.7355	3.55339
TRITD3Av1G152740.1	TRITD3Av1G152740	0.031863	21.7542	1.79112
TRITD7Av1G172400.3	TRITD7Av1G172400	0.031803	21.7951	1.04214
TRITD4Bv1G180270.1	TRITD4Bv1G180270	0.031715	21.8553	1.61692
TRITD6Bv1G020650.1	TRITD6Bv1G020650	0.031677	21.8819	8.1323
TRITD4Bv1G192480.1	TRITD4Bv1G192480	0.031669	21.8871	1.21342
TRITD4Bv1G115010.1	TRITD4Bv1G115010	0.031661	21.8929	1.21153
TRITD5Av1G150470.1	TRITD5Av1G150470	0.031575	21.9526	2.01002
TRITD3Bv1G043430.1	TRITD3Bv1G043430	0.031551	21.9688	1.92596
TRITD4Av1G057610.1	TRITD4Av1G057610	0.031509	21.9985	1.39287
TRITD1Av1G222010.2	TRITD1Av1G222010	0.031466	22.0286	2.04515
TRITD4Av1G015740.1	TRITD4Av1G015740	0.031457	22.0346	4.23707
TRITD2Bv1G233180.1	TRITD2Bv1G233180	0.031437	22.049	2.14746
TRITD1Bv1G127680.1	TRITD1Bv1G127680	0.031412	22.0664	5.57805
TRITD2Av1G049850.1	TRITD2Av1G049850	0.03141	22.0674	2.57347
TRITD2Bv1G190770.1	TRITD2Bv1G190770	0.031405	22.0715	1.37403
TRITD3Av1G032170.1	TRITD3Av1G032170	0.031311	22.1378	2.52169
TRITD2Bv1G002140.1	TRITD2Bv1G002140	0.031299	22.1462	1.68454
TRITD4Bv1G153980.3	TRITD4Bv1G153980	0.031176	22.2337	3.84998
TRITD1Av1G024260.1	TRITD1Av1G024260	0.031173	22.2353	1.07109
TRITD7Bv1G055970.1	TRITD7Bv1G055970	0.031172	22.2361	2.18144
TRITD4Av1G056110.1	TRITD4Av1G056110	0.031165	22.2415	6.35084
TRITD1Av1G050960.2	TRITD1Av1G050960	0.031036	22.3336	3.30677
TRITD7Av1G121170.1	TRITD7Av1G121170	0.030997	22.3615	1.30333
TRITD3Bv1G261570.1	TRITD3Bv1G261570	0.030978	22.3756	1.56465
TRITD4Av1G017860.1	TRITD4Av1G017860	0.030965	22.3846	1.59492
TRITD5Av1G228590.3	TRITD5Av1G228590	0.030938	22.4041	9.15859
TRITD2Bv1G043080.1	TRITD2Bv1G043080	0.030874	22.4507	6.50568
TRITD5Bv1G081560.1	TRITD5Bv1G081560	0.030841	22.4748	1.43982
TRITD3Av1G156740.1	TRITD3Av1G156740	0.030839	22.4764	2.68304
TRITD6Bv1G210010.1	TRITD6Bv1G210010	0.030838	22.477	1.54908
TRITD5Bv1G201940.1	TRITD5Bv1G201940	0.030818	22.4916	3.67262
TRITD4Av1G257000.1	TRITD4Av1G257000	0.030816	22.4929	2.64642
TRITD4Av1G026320.1	TRITD4Av1G026320	0.030785	22.5158	1.29919
TRITD2Av1G269780.1	TRITD2Av1G269780	0.030775	22.523	2.12679
TRITD3Bv1G005840.2	TRITD3Bv1G005840	0.030737	22.5506	1.18328
TRITD2Bv1G055180.1	TRITD2Bv1G055180	0.030726	22.5588	1.4106
TRITD3Bv1G269240.1	TRITD3Bv1G269240	0.030705	22.5743	2.38379
TRITD3Bv1G130160.1	TRITD3Bv1G130160	0.030661	22.6066	1.34116
TRITD3Bv1G241230.1	TRITD3Bv1G241230	0.030633	22.6275	1.28798
TRITD6Bv1G202100.1	TRITD6Bv1G202100	0.030632	22.6278	4.03816
TRITD2Bv1G141180.2	TRITD2Bv1G141180	0.030545	22.6926	1.3011
TRITD6Bv1G058750.7	TRITD6Bv1G058750	0.030528	22.7055	1.43626
TRITD4Bv1G044880.1	TRITD4Bv1G044880	0.030522	22.7096	1.70316
TRITD5Av1G138840.1	TRITD5Av1G138840	0.030519	22.7123	1.22783
TRITD4Bv1G102670.2	TRITD4Bv1G102670	0.030496	22.7291	1.27825
TRITD1Bv1G147420.1	TRITD1Bv1G147420	0.03049	22.7338	1.22072
TRITD1Bv1G119390.1	TRITD1Bv1G119390	0.030468	22.7503	1.1121
TRITD3Av1G213430.1	TRITD3Av1G213430	0.030467	22.7509	4.76543
TRITD4Av1G075520.2	TRITD4Av1G075520	0.030429	22.7791	1.94733
TRITD6Av1G201020.3	TRITD6Av1G201020	0.0304	22.8008	1.16868
TRITD7Bv1G196700.1	TRITD7Bv1G196700	0.030345	22.842	1.60287
TRITD3Bv1G024710.2	TRITD3Bv1G024710	0.030284	22.8884	1.88127
TRITD5Bv1G216760.1	TRITD5Bv1G216760	0.030238	22.9232	1.47079
TRITD2Av1G000940.2	TRITD2Av1G000940	0.030237	22.9237	1.82608
TRITD4Av1G242960.1	TRITD4Av1G242960	0.030207	22.9463	5.43889
TRITD5Bv1G227630.1	TRITD5Bv1G227630	0.030185	22.9629	2.13983
TRITD5Bv1G227500.3	TRITD5Bv1G227500	0.030167	22.9772	8.88835
TRITD4Av1G181640.6	TRITD4Av1G181640	0.030164	22.9792	2.94368
TRITD7Bv1G138570.1	TRITD7Bv1G138570	0.030157	22.9845	1.11059
TRITD2Av1G225550.2	TRITD2Av1G225550	0.030155	22.9859	1.28144
TRITD4Av1G249300.3	TRITD4Av1G249300	0.030119	23.0136	1.10163
TRITD1Av1G222400.1	TRITD1Av1G222400	0.030071	23.0506	1.7207
TRITD6Av1G199580.1	TRITD6Av1G199580	0.030067	23.0538	2.78941
TRITD5Bv1G249050.1	TRITD5Bv1G249050	0.030028	23.0831	1.5943
TRITD0Uv1G066600.1	TRITD0Uv1G066600	0.030022	23.0878	2.48374
TRITD3Av1G282010.1	TRITD3Av1G282010	0.029991	23.1119	3.20254
TRITD5Av1G250800.1	TRITD5Av1G250800	0.029949	23.1444	1.218
TRITD3Av1G244120.2	TRITD3Av1G244120	0.029948	23.1448	1.67401
TRITD3Bv1G196120.1	TRITD3Bv1G196120	0.029892	23.1883	3.43282
TRITD5Av1G257190.1	TRITD5Av1G257190	0.029754	23.296	1.70313
TRITD6Bv1G019540.1	TRITD6Bv1G019540	0.029701	23.3378	7.55438
TRITD0Uv1G001720.1	TRITD0Uv1G001720	0.029696	23.341	2.3266
TRITD6Bv1G141100.1	TRITD6Bv1G141100	0.029695	23.342	2.14783
TRITD4Av1G041050.1	TRITD4Av1G041050	0.029687	23.3484	3.9218
TRITD3Bv1G186390.1	TRITD3Bv1G186390	0.029682	23.3523	1.82647
TRITD1Av1G106790.2	TRITD1Av1G106790	0.02966	23.3701	1.23272
TRITD1Bv1G033600.3	TRITD1Bv1G033600	0.029573	23.4384	1.82197
TRITD5Bv1G173940.1	TRITD5Bv1G173940	0.029562	23.4474	3.20511
TRITD1Bv1G059850.2	TRITD1Bv1G059850	0.029525	23.4766	4.38868
TRITD1Av1G200210.1	TRITD1Av1G200210	0.029471	23.5193	1.54165
TRITD5Av1G150240.1	TRITD5Av1G150240	0.02947	23.5204	3.05497
TRITD2Av1G272960.2	TRITD2Av1G272960	0.029444	23.5408	1.6951
TRITD2Bv1G033850.1	TRITD2Bv1G033850	0.029444	23.5414	1.44297
TRITD2Bv1G060180.1	TRITD2Bv1G060180	0.029413	23.5662	2.12746
TRITD6Av1G195920.1	TRITD6Av1G195920	0.029381	23.5917	2.88013
TRITD1Bv1G156270.1	TRITD1Bv1G156270	0.029369	23.6016	1.60103
TRITD1Bv1G010060.1	TRITD1Bv1G010060	0.029327	23.6354	1.84684
TRITD6Av1G022970.2	TRITD6Av1G022970	0.029309	23.6497	1.50926
TRITD3Bv1G079380.1	TRITD3Bv1G079380	0.029309	23.6493	1.13774
TRITD3Bv1G214900.1	TRITD3Bv1G214900	0.029306	23.6517	3.53096
TRITD1Bv1G137040.2	TRITD1Bv1G137040	0.029298	23.6586	1.69529
TRITD5Av1G209180.2	TRITD5Av1G209180	0.02929	23.6652	1.85268
TRITD7Av1G049890.1	TRITD7Av1G049890	0.029283	23.671	3.37102
TRITD2Bv1G048170.1	TRITD2Bv1G048170	0.029271	23.6804	1.12252
TRITD3Bv1G066490.1	TRITD3Bv1G066490	0.029264	23.6857	1.40145
TRITD1Av1G092270.2	TRITD1Av1G092270	0.029246	23.7006	2.51201
TRITD5Av1G150330.1	TRITD5Av1G150330	0.029242	23.7037	2.0012
TRITD4Av1G015520.1	TRITD4Av1G015520	0.029221	23.7208	1.34988
TRITD1Bv1G149950.1	TRITD1Bv1G149950	0.029207	23.7325	3.21592
TRITD6Av1G170840.2	TRITD6Av1G170840	0.029182	23.7524	2.37372
TRITD3Bv1G057310.1	TRITD3Bv1G057310	0.029176	23.7576	1.02289
TRITD4Av1G162820.1	TRITD4Av1G162820	0.029172	23.761	1.141
TRITD2Av1G227590.1	TRITD2Av1G227590	0.029154	23.7752	11.0093
TRITD2Bv1G004890.1	TRITD2Bv1G004890	0.029116	23.8061	4.56374
TRITD5Bv1G130030.1	TRITD5Bv1G130030	0.029096	23.823	1.19885
TRITD4Av1G203280.4	TRITD4Av1G203280	0.029086	23.8308	1.43146
TRITD2Av1G265990.1	TRITD2Av1G265990	0.02906	23.8523	4.02276
TRITD6Bv1G111920.2	TRITD6Bv1G111920	0.029058	23.8539	1.08887
TRITD3Av1G160120.4	TRITD3Av1G160120	0.029015	23.8895	1.0118
TRITD0Uv1G004140.1	TRITD0Uv1G004140	0.02895	23.943	2.63331
TRITD3Bv1G076780.1	TRITD3Bv1G076780	0.028914	23.9724	1.89726
TRITD3Bv1G207160.1	TRITD3Bv1G207160	0.028909	23.9773	9.81625
TRITD2Av1G261100.1	TRITD2Av1G261100	0.028894	23.9894	3.80413
TRITD5Bv1G170200.1	TRITD5Bv1G170200	0.028882	23.9996	1.73856
TRITD7Bv1G057210.1	TRITD7Bv1G057210	0.028879	24.0019	2.61623
TRITD5Bv1G005210.1	TRITD5Bv1G005210	0.028865	24.0131	1.05156
TRITD6Bv1G042280.4	TRITD6Bv1G042280	0.028818	24.0529	1.11496
TRITD2Av1G261150.1	TRITD2Av1G261150	0.028745	24.1141	1.51143
TRITD3Av1G007880.2	TRITD3Av1G007880	0.028737	24.1202	2.03014
TRITD2Av1G036660.1	TRITD2Av1G036660	0.028727	24.1285	1.34532
TRITD5Bv1G170440.2	TRITD5Bv1G170440	0.028718	24.1361	1.39661
TRITD2Bv1G031210.3	TRITD2Bv1G031210	0.02871	24.1431	4.23828
TRITD5Av1G216150.2	TRITD5Av1G216150	0.028706	24.1465	2.02133
TRITD3Av1G229410.1	TRITD3Av1G229410	0.028703	24.149	3.28416
TRITD7Bv1G002980.1	TRITD7Bv1G002980	0.0287	24.1518	5.00844
TRITD6Bv1G082410.2	TRITD6Bv1G082410	0.028682	24.1669	1.29168
TRITD5Bv1G224480.1	TRITD5Bv1G224480	0.028666	24.1805	1.01059
TRITD6Bv1G004740.1	TRITD6Bv1G004740	0.028657	24.1878	1.07728
TRITD7Av1G097710.1	TRITD7Av1G097710	0.028632	24.2092	1.91763
TRITD7Bv1G053960.2	TRITD7Bv1G053960	0.028626	24.2137	1.28568
TRITD5Bv1G029000.1	TRITD5Bv1G029000	0.028567	24.2642	1.0385
TRITD7Bv1G013580.1	TRITD7Bv1G013580	0.028539	24.288	1.18252
TRITD5Bv1G242640.3	TRITD5Bv1G242640	0.028532	24.2938	3.08588
TRITD2Bv1G092180.2	TRITD2Bv1G092180	0.028515	24.3078	1.89377
TRITD3Av1G003060.1	TRITD3Av1G003060	0.028495	24.3251	1.50866
TRITD6Bv1G113080.1	TRITD6Bv1G113080	0.028481	24.337	2.02151
TRITD1Av1G120610.1	TRITD1Av1G120610	0.028457	24.3579	1.29866
TRITD3Bv1G039240.1	TRITD3Bv1G039240	0.028441	24.3712	1.47742
TRITD7Av1G091040.2	TRITD7Av1G091040	0.028437	24.375	3.43477
TRITD6Bv1G009530.1	TRITD6Bv1G009530	0.028424	24.3856	4.95836
TRITD4Av1G144480.2	TRITD4Av1G144480	0.028424	24.3856	1.74467
TRITD2Bv1G078080.3	TRITD2Bv1G078080	0.028423	24.3871	1.30556
TRITD1Av1G062830.1	TRITD1Av1G062830	0.028409	24.3991	1.63489
TRITD5Bv1G053370.1	TRITD5Bv1G053370	0.028408	24.3997	1.72635
TRITD2Bv1G016850.2	TRITD2Bv1G016850	0.028388	24.4168	1.54605
TRITD3Av1G003380.2	TRITD3Av1G003380	0.028381	24.423	2.85862
TRITD5Bv1G182360.1	TRITD5Bv1G182360	0.028348	24.451	7.61479
TRITD3Av1G036890.1	TRITD3Av1G036890	0.028257	24.5304	2.41189
TRITD6Av1G213890.2	TRITD6Av1G213890	0.028228	24.5557	1.65466
TRITD2Bv1G083970.1	TRITD2Bv1G083970	0.028145	24.6276	1.50872
TRITD6Bv1G221730.1	TRITD6Bv1G221730	0.028144	24.6283	1.76584
TRITD1Bv1G021290.1	TRITD1Bv1G021290	0.028098	24.6685	1.55606
TRITD6Av1G206170.1	TRITD6Av1G206170	0.028078	24.6863	2.10546
TRITD3Av1G024400.2	TRITD3Av1G024400	0.028058	24.7037	1.92803
TRITD2Bv1G094600.1	TRITD2Bv1G094600	0.028052	24.7094	1.69356
TRITD2Av1G020990.1	TRITD2Av1G020990	0.028037	24.7227	1.26481
TRITD5Av1G159630.3	TRITD5Av1G159630	0.028037	24.7226	1.11974
TRITD6Bv1G173860.1	TRITD6Bv1G173860	0.02802	24.7377	1.58785
TRITD6Bv1G130220.1	TRITD6Bv1G130220	0.028019	24.7385	1.09946
TRITD7Av1G117840.1	TRITD7Av1G117840	0.028013	24.7438	1.97753
TRITD1Av1G198360.1	TRITD1Av1G198360	0.02798	24.7732	3.6736
TRITD7Av1G278920.3	TRITD7Av1G278920	0.027945	24.804	1.13949
TRITD3Av1G242610.1	TRITD3Av1G242610	0.027926	24.821	8.99941
TRITD0Uv1G057780.1	TRITD0Uv1G057780	0.027851	24.8879	6.69696
TRITD0Uv1G146960.1	TRITD0Uv1G146960	0.027829	24.9073	6.50574
TRITD6Av1G021240.1	TRITD6Av1G021240	0.027713	25.0121	1.88078
TRITD6Av1G143330.2	TRITD6Av1G143330	0.027708	25.0159	2.84395
TRITD3Bv1G126720.1	TRITD3Bv1G126720	0.027655	25.0637	1.79834
TRITD2Bv1G075620.1	TRITD2Bv1G075620	0.02765	25.0683	1.05637
TRITD5Bv1G207210.1	TRITD5Bv1G207210	0.027641	25.0766	1.12503
TRITD1Bv1G104860.1	TRITD1Bv1G104860	0.027602	25.1124	1.01479
TRITD1Av1G122630.1	TRITD1Av1G122630	0.027511	25.1956	1.59139
TRITD3Bv1G058540.1	TRITD3Bv1G058540	0.027491	25.2141	6.27069
TRITD2Av1G257470.1	TRITD2Av1G257470	0.027443	25.2575	3.01707
TRITD6Bv1G036990.1	TRITD6Bv1G036990	0.027437	25.2636	2.69828
TRITD4Av1G041820.1	TRITD4Av1G041820	0.027382	25.3141	3.93498
TRITD3Bv1G140830.1	TRITD3Bv1G140830	0.027351	25.3423	2.63947
TRITD7Av1G003700.1	TRITD7Av1G003700	0.027339	25.3534	2.35499
TRITD5Bv1G097020.1	TRITD5Bv1G097020	0.027336	25.3565	5.86647
TRITD1Av1G191170.1	TRITD1Av1G191170	0.027328	25.3639	1.18003
TRITD7Av1G031920.1	TRITD7Av1G031920	0.027255	25.4316	3.74028
TRITD4Bv1G015300.1	TRITD4Bv1G015300	0.027235	25.451	3.66556
TRITD1Bv1G126070.1	TRITD1Bv1G126070	0.027204	25.4796	1.77247
TRITD2Av1G077300.1	TRITD2Av1G077300	0.027188	25.4946	1.09258
TRITD4Bv1G119160.1	TRITD4Bv1G119160	0.027158	25.5229	1.07785
TRITD3Bv1G186760.2	TRITD3Bv1G186760	0.027151	25.5292	1.10606
TRITD4Bv1G083460.1	TRITD4Bv1G083460	0.027151	25.5293	1.04493
TRITD5Av1G156300.1	TRITD5Av1G156300	0.027147	25.5329	4.60829
TRITD3Bv1G161890.1	TRITD3Bv1G161890	0.027123	25.5557	1.32369
TRITD6Bv1G067660.1	TRITD6Bv1G067660	0.02711	25.5677	1.1639
TRITD7Bv1G186290.1	TRITD7Bv1G186290	0.027094	25.5833	1.88603
TRITD3Av1G000910.2	TRITD3Av1G000910	0.027087	25.5901	1.38777
TRITD3Av1G049490.1	TRITD3Av1G049490	0.027067	25.609	4.85569
TRITD1Bv1G059890.1	TRITD1Bv1G059890	0.027062	25.6133	1.99181
TRITD5Bv1G249750.1	TRITD5Bv1G249750	0.027051	25.6234	2.71001
TRITD6Av1G195170.3	TRITD6Av1G195170	0.027049	25.6256	1.88657
TRITD1Bv1G185380.1	TRITD1Bv1G185380	0.027044	25.6308	1.08986
TRITD2Bv1G077200.1	TRITD2Bv1G077200	0.027039	25.6347	1.14769
TRITD7Av1G173680.1	TRITD7Av1G173680	0.027017	25.6559	1.21572
TRITD6Bv1G161420.1	TRITD6Bv1G161420	0.027014	25.6592	1.03456
TRITD1Av1G118450.1	TRITD1Av1G118450	0.026986	25.6855	4.09999
TRITD6Av1G189000.1	TRITD6Av1G189000	0.026938	25.7312	1.40528
TRITD3Bv1G130790.2	TRITD3Bv1G130790	0.026911	25.7571	1.11823
TRITD3Av1G024410.1	TRITD3Av1G024410	0.026905	25.7627	1.28237
TRITD7Av1G045660.1	TRITD7Av1G045660	0.026891	25.7767	1.12197
TRITD3Bv1G190130.3	TRITD3Bv1G190130	0.02687	25.7966	2.9155
TRITD7Bv1G175400.1	TRITD7Bv1G175400	0.026812	25.852	6.96194
TRITD7Av1G202630.1	TRITD7Av1G202630	0.026786	25.8776	2.75494
TRITD5Av1G188900.1	TRITD5Av1G188900	0.026769	25.8932	1.19293
TRITD2Bv1G199090.2	TRITD2Bv1G199090	0.026698	25.9621	1.31736
TRITD0Uv1G052190.1	TRITD0Uv1G052190	0.026652	26.0069	1.02019
TRITD7Av1G013500.1	TRITD7Av1G013500	0.026651	26.0085	1.31618
TRITD3Av1G224650.1	TRITD3Av1G224650	0.026629	26.0296	2.03604
TRITD6Bv1G215960.1	TRITD6Bv1G215960	0.026609	26.0492	1.31547
TRITD3Bv1G011140.2	TRITD3Bv1G011140	0.02658	26.0778	2.39982
TRITD7Bv1G016810.1	TRITD7Bv1G016810	0.026568	26.0894	2.2169
TRITD5Av1G245370.2	TRITD5Av1G245370	0.026566	26.0919	1.367
TRITD4Av1G031780.1	TRITD4Av1G031780	0.026555	26.1027	1.72594
TRITD1Bv1G216530.1	TRITD1Bv1G216530	0.026518	26.139	3.32134
TRITD6Av1G195200.1	TRITD6Av1G195200	0.026517	26.1398	1.02132
TRITD6Av1G047220.1	TRITD6Av1G047220	0.026512	26.1446	1.0314
TRITD5Av1G089930.1	TRITD5Av1G089930	0.026499	26.1573	1.07909
TRITD2Bv1G125580.1	TRITD2Bv1G125580	0.026488	26.1684	1.09736
TRITD2Av1G058010.2	TRITD2Av1G058010	0.026483	26.1735	1.95571
TRITD5Bv1G145450.1	TRITD5Bv1G145450	0.026454	26.2018	3.11313
TRITD1Av1G135350.1	TRITD1Av1G135350	0.026445	26.211	1.91685
TRITD2Av1G229210.1	TRITD2Av1G229210	0.026444	26.2115	2.10153
TRITD5Av1G205910.1	TRITD5Av1G205910	0.026441	26.2145	2.89457
TRITD3Av1G045610.1	TRITD3Av1G045610	0.026441	26.2144	1.852
TRITD2Bv1G248300.1	TRITD2Bv1G248300	0.026424	26.2314	1.21628
TRITD2Av1G146310.1	TRITD2Av1G146310	0.026422	26.2339	1.89464
TRITD6Bv1G222640.1	TRITD6Bv1G222640	0.026419	26.2366	1.2789
TRITD7Av1G195440.1	TRITD7Av1G195440	0.026406	26.2498	1.63689
TRITD4Av1G080800.1	TRITD4Av1G080800	0.026372	26.2834	1.74187
TRITD0Uv1G066250.1	TRITD0Uv1G066250	0.026351	26.3045	6.45632
TRITD6Bv1G190460.4	TRITD6Bv1G190460	0.026344	26.3112	2.79524
TRITD6Av1G051050.3	TRITD6Av1G051050	0.026321	26.3341	3.68017
TRITD7Av1G105480.1	TRITD7Av1G105480	0.026315	26.3409	1.66162
TRITD3Av1G241370.3	TRITD3Av1G241370	0.026226	26.4296	3.09751
TRITD1Av1G212340.1	TRITD1Av1G212340	0.026217	26.4385	5.89703
TRITD5Av1G184840.1	TRITD5Av1G184840	0.026197	26.4593	1.04462
TRITD4Bv1G185860.1	TRITD4Bv1G185860	0.026174	26.4827	1.13571
TRITD3Bv1G236270.1	TRITD3Bv1G236270	0.026149	26.5076	1.64977
TRITD5Av1G158890.17	TRITD5Av1G158890	0.026148	26.5081	2.64443
TRITD2Bv1G109590.1	TRITD2Bv1G109590	0.026115	26.5426	1.09661
TRITD6Av1G021710.1	TRITD6Av1G021710	0.026102	26.555	3.38174
TRITD4Av1G017130.1	TRITD4Av1G017130	0.026091	26.567	1.3632
TRITD4Av1G130470.2	TRITD4Av1G130470	0.02609	26.5673	1.27195
TRITD5Bv1G119580.1	TRITD5Bv1G119580	0.026069	26.5887	1.98095
TRITD5Bv1G000520.1	TRITD5Bv1G000520	0.026055	26.6029	2.68536
TRITD3Bv1G185120.2	TRITD3Bv1G185120	0.026017	26.6424	1.28737
TRITD3Av1G130160.1	TRITD3Av1G130160	0.026001	26.6585	1.26868
TRITD5Bv1G119800.1	TRITD5Bv1G119800	0.025988	26.6721	8.19628
TRITD5Bv1G086810.1	TRITD5Bv1G086810	0.025968	26.692	2.3117
TRITD4Bv1G189810.2	TRITD4Bv1G189810	0.025915	26.7466	1.43318
TRITD3Av1G219540.1	TRITD3Av1G219540	0.02586	26.8036	1.20159
TRITD3Bv1G098100.1	TRITD3Bv1G098100	0.025844	26.8204	2.36969
TRITD1Bv1G133250.3	TRITD1Bv1G133250	0.025828	26.8373	3.40987
TRITD2Av1G062530.1	TRITD2Av1G062530	0.025811	26.8542	1.30444
TRITD6Bv1G059680.1	TRITD6Bv1G059680	0.025747	26.922	5.40144
TRITD4Av1G210300.1	TRITD4Av1G210300	0.025714	26.9561	3.67123
TRITD5Bv1G131150.1	TRITD5Bv1G131150	0.025659	27.014	1.48105
TRITD7Av1G223310.1	TRITD7Av1G223310	0.025631	27.0431	1.38766
TRITD5Bv1G117680.2	TRITD5Bv1G117680	0.025625	27.0492	1.56243
TRITD7Bv1G038100.1	TRITD7Bv1G038100	0.0256	27.0763	1.12021
TRITD2Av1G182570.1	TRITD2Av1G182570	0.02556	27.118	6.3487
TRITD5Bv1G160170.1	TRITD5Bv1G160170	0.025552	27.1267	2.17215
TRITD6Av1G222990.2	TRITD6Av1G222990	0.025522	27.1592	1.22606
TRITD2Av1G111560.1	TRITD2Av1G111560	0.02552	27.1606	1.01046
TRITD3Av1G220000.1	TRITD3Av1G220000	0.025446	27.24	1.64598
TRITD1Av1G194680.2	TRITD1Av1G194680	0.025445	27.2409	1.30831
TRITD1Bv1G115650.1	TRITD1Bv1G115650	0.025411	27.2771	1.37934
TRITD3Av1G223050.2	TRITD3Av1G223050	0.02536	27.3319	1.85648
TRITD7Av1G071090.1	TRITD7Av1G071090	0.0253	27.3969	1.02534
TRITD6Av1G193690.1	TRITD6Av1G193690	0.025299	27.3979	1.48572
TRITD2Bv1G002350.2	TRITD2Bv1G002350	0.02525	27.4514	1.38379
TRITD3Bv1G238130.1	TRITD3Bv1G238130	0.025225	27.4784	1.34687
TRITD5Av1G040150.3	TRITD5Av1G040150	0.025212	27.4933	1.09303
TRITD2Av1G236780.1	TRITD2Av1G236780	0.025205	27.5	2.48942
TRITD2Bv1G044300.1	TRITD2Bv1G044300	0.025161	27.5485	2.04743
TRITD2Bv1G197310.1	TRITD2Bv1G197310	0.025147	27.5637	1.26321
TRITD3Av1G250030.1	TRITD3Av1G250030	0.025145	27.5665	1.48407
TRITD6Av1G055420.1	TRITD6Av1G055420	0.025137	27.5744	5.09589
TRITD4Av1G258710.1	TRITD4Av1G258710	0.025132	27.5803	2.78408
TRITD2Av1G260070.1	TRITD2Av1G260070	0.025126	27.5867	1.25029
TRITD5Av1G235480.1	TRITD5Av1G235480	0.025078	27.6393	3.63102
TRITD3Bv1G248930.1	TRITD3Bv1G248930	0.025076	27.6414	3.01481
TRITD1Bv1G161540.1	TRITD1Bv1G161540	0.02505	27.6705	1.23058
TRITD3Bv1G135130.1	TRITD3Bv1G135130	0.025007	27.7181	1.28735
TRITD7Bv1G116690.1	TRITD7Bv1G116690	0.024995	27.7311	1.34646
TRITD7Av1G279190.1	TRITD7Av1G279190	0.024984	27.744	1.31422
TRITD7Bv1G003780.1	TRITD7Bv1G003780	0.024976	27.7529	1.28128
TRITD4Bv1G176820.1	TRITD4Bv1G176820	0.024958	27.7725	4.03675
TRITD1Av1G158520.2	TRITD1Av1G158520	0.024941	27.7915	2.01648
TRITD6Av1G171220.1	TRITD6Av1G171220	0.02491	27.8255	1.7849
TRITD5Av1G144110.3	TRITD5Av1G144110	0.024903	27.8342	1.51636
TRITD1Bv1G142130.1	TRITD1Bv1G142130	0.024865	27.8766	1.35463
TRITD6Bv1G148790.1	TRITD6Bv1G148790	0.024864	27.8773	1.29716
TRITD6Bv1G145040.1	TRITD6Bv1G145040	0.024862	27.8798	1.6784
TRITD5Av1G131590.1	TRITD5Av1G131590	0.02486	27.8823	1.83002
TRITD5Bv1G036830.2	TRITD5Bv1G036830	0.024843	27.901	1.75284
TRITD0Uv1G094370.1	TRITD0Uv1G094370	0.024812	27.9363	2.11604
TRITD7Av1G047790.1	TRITD7Av1G047790	0.024758	27.9971	1.37107
TRITD3Bv1G091000.1	TRITD3Bv1G091000	0.024752	28.0041	1.66612
TRITD1Bv1G220910.1	TRITD1Bv1G220910	0.024741	28.0156	3.78155
TRITD5Bv1G245710.5	TRITD5Bv1G245710	0.02467	28.0967	5.22806
TRITD3Bv1G025830.1	TRITD3Bv1G025830	0.024644	28.1268	3.14475
TRITD2Bv1G145450.1	TRITD2Bv1G145450	0.024643	28.1273	1.1254
TRITD5Av1G230930.1	TRITD5Av1G230930	0.024632	28.1396	2.43853
TRITD3Av1G240430.2	TRITD3Av1G240430	0.02461	28.1657	4.05853
TRITD7Bv1G052900.1	TRITD7Bv1G052900	0.024574	28.2063	1.53097
TRITD5Av1G045820.1	TRITD5Av1G045820	0.024489	28.3045	1.02303
TRITD6Bv1G165680.1	TRITD6Bv1G165680	0.024466	28.3312	2.25997
TRITD4Av1G121240.1	TRITD4Av1G121240	0.024388	28.4214	4.11854
TRITD3Bv1G251730.5	TRITD3Bv1G251730	0.024338	28.4799	1.67365
TRITD6Bv1G134670.1	TRITD6Bv1G134670	0.024333	28.4854	4.16779
TRITD1Bv1G013900.2	TRITD1Bv1G013900	0.024298	28.5265	1.43636
TRITD3Av1G248730.1	TRITD3Av1G248730	0.024267	28.5639	2.92808
TRITD3Av1G249700.1	TRITD3Av1G249700	0.024263	28.5676	1.4399
TRITD3Bv1G279720.3	TRITD3Bv1G279720	0.024245	28.5898	1.62812
TRITD7Av1G077870.1	TRITD7Av1G077870	0.024243	28.5921	2.16017
TRITD6Bv1G058760.1	TRITD6Bv1G058760	0.024232	28.6044	1.91786
TRITD1Bv1G175960.2	TRITD1Bv1G175960	0.024211	28.6297	1.45707
TRITD5Av1G119380.1	TRITD5Av1G119380	0.024197	28.646	1.25855
TRITD3Av1G002420.6	TRITD3Av1G002420	0.024192	28.6525	1.08752
TRITD7Bv1G201910.1	TRITD7Bv1G201910	0.024167	28.6815	6.18719
TRITD2Av1G149900.1	TRITD2Av1G149900	0.024164	28.6851	2.84862
TRITD2Bv1G031930.1	TRITD2Bv1G031930	0.024117	28.7405	3.43506
TRITD6Av1G167890.1	TRITD6Av1G167890	0.024097	28.7643	5.98759
TRITD6Bv1G031520.1	TRITD6Bv1G031520	0.024078	28.7877	2.08387
TRITD2Bv1G044340.2	TRITD2Bv1G044340	0.024065	28.8026	3.55735
TRITD1Av1G003350.1	TRITD1Av1G003350	0.024063	28.8054	7.47322
TRITD7Bv1G130610.1	TRITD7Bv1G130610	0.023923	28.9736	1.88382
TRITD3Av1G226080.1	TRITD3Av1G226080	0.023892	29.0122	2.73951
TRITD5Bv1G155660.1	TRITD5Bv1G155660	0.023847	29.0659	1.2644
TRITD5Av1G006420.1	TRITD5Av1G006420	0.023775	29.1545	1.54668
TRITD2Bv1G146720.1	TRITD2Bv1G146720	0.023767	29.164	1.80557
TRITD7Av1G112470.3	TRITD7Av1G112470	0.023726	29.2142	1.10599
TRITD5Av1G188290.1	TRITD5Av1G188290	0.023673	29.2804	1.05064
TRITD5Av1G042740.2	TRITD5Av1G042740	0.023668	29.2858	2.10042
TRITD0Uv1G054850.1	TRITD0Uv1G054850	0.023664	29.2909	1.98971
TRITD4Av1G178380.2	TRITD4Av1G178380	0.023663	29.2925	1.79146
TRITD6Av1G045910.1	TRITD6Av1G045910	0.023659	29.2979	1.95252
TRITD6Av1G038470.2	TRITD6Av1G038470	0.023652	29.3065	2.09231
TRITD1Bv1G019650.2	TRITD1Bv1G019650	0.023638	29.3238	1.69684
TRITD3Av1G032180.1	TRITD3Av1G032180	0.02362	29.3456	2.6268
TRITD5Av1G080200.11	TRITD5Av1G080200	0.023613	29.354	1.97956
TRITD1Av1G131710.1	TRITD1Av1G131710	0.023566	29.4128	1.04377
TRITD1Bv1G044800.2	TRITD1Bv1G044800	0.023555	29.4267	1.18259
TRITD1Bv1G213180.1	TRITD1Bv1G213180	0.023552	29.4311	1.40295
TRITD1Av1G175410.1	TRITD1Av1G175410	0.023548	29.4359	2.85004
TRITD4Av1G000570.1	TRITD4Av1G000570	0.023538	29.4485	1.17038
TRITD1Av1G003240.1	TRITD1Av1G003240	0.02353	29.4574	1.09136
TRITD7Bv1G017710.1	TRITD7Bv1G017710	0.023496	29.5002	1.12457
TRITD5Bv1G178590.1	TRITD5Bv1G178590	0.023471	29.5319	1.24979
TRITD2Av1G071640.2	TRITD2Av1G071640	0.02347	29.5329	1.39436
TRITD7Av1G251870.1	TRITD7Av1G251870	0.023423	29.5926	1.34405
TRITD2Bv1G064490.2	TRITD2Bv1G064490	0.023413	29.6058	5.99492
TRITD5Av1G148490.2	TRITD5Av1G148490	0.023404	29.6165	1.78585
TRITD2Av1G225810.2	TRITD2Av1G225810	0.023398	29.6247	1.55036
TRITD4Bv1G129640.1	TRITD4Bv1G129640	0.023345	29.692	3.31388
TRITD5Bv1G190760.1	TRITD5Bv1G190760	0.023344	29.6927	3.38861
TRITD7Av1G247900.1	TRITD7Av1G247900	0.023337	29.7021	1.24941
TRITD5Av1G193070.1	TRITD5Av1G193070	0.023308	29.739	2.43255
TRITD7Bv1G231830.1	TRITD7Bv1G231830	0.023305	29.7422	1.6571
TRITD1Bv1G121730.1	TRITD1Bv1G121730	0.023282	29.772	3.62962
TRITD3Bv1G218120.2	TRITD3Bv1G218120	0.023279	29.7755	1.14698
TRITD7Av1G183520.1	TRITD7Av1G183520	0.023278	29.7768	1.29532
TRITD4Av1G035810.1	TRITD4Av1G035810	0.023246	29.8182	1.65856
TRITD6Av1G184500.1	TRITD6Av1G184500	0.02323	29.8384	1.064
TRITD7Bv1G034350.2	TRITD7Bv1G034350	0.023222	29.8492	1.01104
TRITD7Av1G049880.1	TRITD7Av1G049880	0.023217	29.8545	1.62379
TRITD1Av1G217080.1	TRITD1Av1G217080	0.02317	29.9161	1.29307
TRITD6Av1G153520.1	TRITD6Av1G153520	0.023168	29.9183	3.01423
TRITD5Bv1G165980.1	TRITD5Bv1G165980	0.023158	29.9314	1.49139
TRITD3Av1G096140.3	TRITD3Av1G096140	0.023149	29.9433	1.38864
TRITD3Av1G218270.1	TRITD3Av1G218270	0.023149	29.9426	1.12842
TRITD6Bv1G046360.1	TRITD6Bv1G046360	0.023137	29.9583	1.08252
TRITD6Bv1G066050.4	TRITD6Bv1G066050	0.023095	30.0132	1.41443
TRITD6Av1G029640.3	TRITD6Av1G029640	0.022992	30.1469	1.02899
TRITD7Av1G050240.1	TRITD7Av1G050240	0.022991	30.1483	2.81309
TRITD7Av1G206280.2	TRITD7Av1G206280	0.022985	30.1561	1.5955
TRITD5Bv1G039690.1	TRITD5Bv1G039690	0.022975	30.1693	2.69306
TRITD6Bv1G225530.1	TRITD6Bv1G225530	0.022961	30.1878	2.31524
TRITD6Av1G173840.1	TRITD6Av1G173840	0.02293	30.2284	3.33076
TRITD5Av1G155080.1	TRITD5Av1G155080	0.022875	30.3013	1.32186
TRITD3Bv1G280530.1	TRITD3Bv1G280530	0.02286	30.3214	2.63253
TRITD1Av1G059880.1	TRITD1Av1G059880	0.022849	30.3357	1.17699
TRITD3Bv1G205740.1	TRITD3Bv1G205740	0.022839	30.3498	8.80337
TRITD6Av1G027180.1	TRITD6Av1G027180	0.022828	30.3633	1.15843
TRITD5Av1G060120.1	TRITD5Av1G060120	0.022737	30.486	1.42929
TRITD3Av1G035960.1	TRITD3Av1G035960	0.022724	30.5031	2.12636
TRITD7Av1G058710.1	TRITD7Av1G058710	0.022724	30.5027	1.273
TRITD1Bv1G147700.1	TRITD1Bv1G147700	0.022677	30.5666	1.43546
TRITD6Av1G200860.1	TRITD6Av1G200860	0.022675	30.569	1.33983
TRITD2Bv1G159950.2	TRITD2Bv1G159950	0.022657	30.5925	1.47771
TRITD3Av1G170970.1	TRITD3Av1G170970	0.022654	30.5966	1.25847
TRITD5Bv1G191780.1	TRITD5Bv1G191780	0.022628	30.6324	1.49341
TRITD1Bv1G202020.2	TRITD1Bv1G202020	0.022625	30.6363	1.19104
TRITD5Bv1G007930.1	TRITD5Bv1G007930	0.022621	30.6416	1.33549
TRITD2Av1G255260.1	TRITD2Av1G255260	0.022605	30.6638	1.75878
TRITD7Av1G189080.2	TRITD7Av1G189080	0.02258	30.6979	1.15249
TRITD4Av1G024120.2	TRITD4Av1G024120	0.022569	30.7122	1.26213
TRITD6Bv1G058270.2	TRITD6Bv1G058270	0.022548	30.7415	1.02921
TRITD6Av1G088080.1	TRITD6Av1G088080	0.022521	30.7775	1.93753
TRITD4Av1G014460.1	TRITD4Av1G014460	0.022517	30.7828	1.54112
TRITD3Av1G243250.3	TRITD3Av1G243250	0.022503	30.8021	1.99911
TRITD3Bv1G257420.1	TRITD3Bv1G257420	0.022494	30.8149	1.10228
TRITD3Bv1G229040.1	TRITD3Bv1G229040	0.022491	30.8183	3.45509
TRITD3Bv1G247000.1	TRITD3Bv1G247000	0.022478	30.8365	1.15838
TRITD5Bv1G078770.1	TRITD5Bv1G078770	0.022469	30.8487	1.72044
TRITD6Av1G037420.5	TRITD6Av1G037420	0.022459	30.8633	1.21589
TRITD4Av1G015570.1	TRITD4Av1G015570	0.022438	30.8918	1.12295
TRITD3Av1G226260.3	TRITD3Av1G226260	0.022436	30.8948	1.06835
TRITD6Av1G167430.1	TRITD6Av1G167430	0.022408	30.9329	1.49476
TRITD2Bv1G169570.3	TRITD2Bv1G169570	0.022383	30.9672	2.16502
TRITD7Av1G106320.1	TRITD7Av1G106320	0.022382	30.9696	1.3954
TRITD3Av1G235810.3	TRITD3Av1G235810	0.022371	30.9836	1.57046
TRITD4Bv1G008270.1	TRITD4Bv1G008270	0.022366	30.9905	1.11106
TRITD1Av1G052130.1	TRITD1Av1G052130	0.022352	31.0107	1.97095
TRITD4Av1G184290.2	TRITD4Av1G184290	0.022347	31.0174	1.94585
TRITD7Av1G235400.1	TRITD7Av1G235400	0.022338	31.0295	9.76034
TRITD4Av1G056310.2	TRITD4Av1G056310	0.022321	31.0531	1.36322
TRITD6Bv1G173590.1	TRITD6Bv1G173590	0.022306	31.0744	1.0363
TRITD1Bv1G019500.1	TRITD1Bv1G019500	0.022298	31.0861	1.51535
TRITD4Bv1G181150.1	TRITD4Bv1G181150	0.022283	31.1064	1.91344
TRITD3Av1G167130.1	TRITD3Av1G167130	0.022232	31.1776	2.84988
TRITD5Av1G244130.1	TRITD5Av1G244130	0.022228	31.1837	2.66307
TRITD4Av1G057290.2	TRITD4Av1G057290	0.022228	31.1833	1.53221
TRITD5Bv1G233600.2	TRITD5Bv1G233600	0.022218	31.1972	1.36384
TRITD0Uv1G054950.1	TRITD0Uv1G054950	0.022209	31.2096	3.96449
TRITD4Av1G198890.1	TRITD4Av1G198890	0.022177	31.2559	1.96028
TRITD6Av1G039600.4	TRITD6Av1G039600	0.022173	31.2614	1.0856
TRITD2Bv1G168640.1	TRITD2Bv1G168640	0.022159	31.2807	1.7189
TRITD1Av1G028760.1	TRITD1Av1G028760	0.022153	31.289	1.56704
TRITD7Bv1G043720.1	TRITD7Bv1G043720	0.022128	31.324	1.49293
TRITD7Av1G176380.2	TRITD7Av1G176380	0.022125	31.3282	1.96202
TRITD5Bv1G201680.3	TRITD5Bv1G201680	0.022099	31.365	1.27918
TRITD3Bv1G094580.1	TRITD3Bv1G094580	0.022071	31.4058	1.04232
TRITD5Av1G137610.1	TRITD5Av1G137610	0.022048	31.4386	2.56505
TRITD3Bv1G158490.1	TRITD3Bv1G158490	0.022043	31.445	1.70803
TRITD2Bv1G176440.2	TRITD2Bv1G176440	0.022028	31.4672	3.07226
TRITD2Bv1G178040.4	TRITD2Bv1G178040	0.022017	31.4829	1.04758
TRITD2Bv1G242030.2	TRITD2Bv1G242030	0.022015	31.4847	1.05673
TRITD6Av1G016580.1	TRITD6Av1G016580	0.022001	31.5052	1.26528
TRITD7Av1G030120.1	TRITD7Av1G030120	0.021931	31.6061	3.85959
TRITD1Bv1G086170.3	TRITD1Bv1G086170	0.021912	31.6328	1.07931
TRITD7Av1G147380.1	TRITD7Av1G147380	0.02191	31.6362	4.81425
TRITD7Bv1G005570.1	TRITD7Bv1G005570	0.021879	31.6808	7.75928
TRITD2Bv1G199100.1	TRITD2Bv1G199100	0.021875	31.6867	4.743
TRITD4Av1G054680.1	TRITD4Av1G054680	0.021872	31.6908	3.31635
TRITD6Bv1G213350.2	TRITD6Bv1G213350	0.021854	31.717	4.99314
TRITD1Av1G212290.4	TRITD1Av1G212290	0.021796	31.8021	1.0504
TRITD2Av1G213240.1	TRITD2Av1G213240	0.021787	31.8153	1.65209
TRITD7Bv1G160690.1	TRITD7Bv1G160690	0.021748	31.8717	1.59459
TRITD6Bv1G071560.1	TRITD6Bv1G071560	0.021741	31.882	1.55695
TRITD6Av1G058220.1	TRITD6Av1G058220	0.021729	31.8995	1.48348
TRITD5Bv1G084380.4	TRITD5Bv1G084380	0.021698	31.9457	1.3527
TRITD5Av1G254260.1	TRITD5Av1G254260	0.021695	31.9501	5.14808
TRITD2Av1G193230.1	TRITD2Av1G193230	0.02168	31.9722	1.04585
TRITD1Av1G187230.2	TRITD1Av1G187230	0.021663	31.9972	1.96931
TRITD2Bv1G092410.1	TRITD2Bv1G092410	0.021661	32.0004	1.13618
TRITD1Bv1G114340.1	TRITD1Bv1G114340	0.021643	32.0261	2.40839
TRITD5Av1G194030.1	TRITD5Av1G194030	0.021607	32.0796	2.01167
TRITD5Bv1G214930.1	TRITD5Bv1G214930	0.021606	32.081	1.71029
TRITD2Bv1G039270.1	TRITD2Bv1G039270	0.021572	32.1316	2.28579
TRITD1Bv1G185460.1	TRITD1Bv1G185460	0.021554	32.1585	4.33202
TRITD5Bv1G082530.4	TRITD5Bv1G082530	0.021519	32.2103	1.3364
TRITD5Bv1G230680.2	TRITD5Bv1G230680	0.021515	32.2174	1.12964
TRITD3Bv1G011880.2	TRITD3Bv1G011880	0.021479	32.2702	1.39417
TRITD2Av1G068290.1	TRITD2Av1G068290	0.021466	32.2902	1.77407
TRITD1Bv1G187540.1	TRITD1Bv1G187540	0.021453	32.3097	1.10344
TRITD3Bv1G253830.1	TRITD3Bv1G253830	0.02145	32.3144	2.05259
TRITD5Av1G175460.1	TRITD5Av1G175460	0.021449	32.3157	3.45021
TRITD6Bv1G161130.4	TRITD6Bv1G161130	0.021449	32.3159	1.07416
TRITD5Bv1G098410.1	TRITD5Bv1G098410	0.021444	32.3238	1.75092
TRITD5Bv1G230210.1	TRITD5Bv1G230210	0.021441	32.3287	1.35562
TRITD5Bv1G217650.1	TRITD5Bv1G217650	0.021439	32.3312	1.22343
TRITD2Bv1G131320.1	TRITD2Bv1G131320	0.021426	32.3501	2.03103
TRITD6Bv1G158830.1	TRITD6Bv1G158830	0.021421	32.359	2.21258
TRITD3Av1G285270.1	TRITD3Av1G285270	0.021404	32.3841	1.86243
TRITD0Uv1G101710.1	TRITD0Uv1G101710	0.021403	32.3862	3.5731
TRITD2Av1G009050.4	TRITD2Av1G009050	0.021401	32.3881	1.05551
TRITD0Uv1G107650.1	TRITD0Uv1G107650	0.021391	32.4041	1.0864
TRITD4Av1G117320.1	TRITD4Av1G117320	0.02137	32.4358	2.92576
TRITD6Bv1G068150.2	TRITD6Bv1G068150	0.021366	32.4419	2.17686
TRITD6Bv1G086730.1	TRITD6Bv1G086730	0.021348	32.4688	2.59644
TRITD2Bv1G146420.1	TRITD2Bv1G146420	0.021337	32.4852	1.482
TRITD5Bv1G222950.2	TRITD5Bv1G222950	0.021319	32.5138	2.71183
TRITD1Bv1G220650.1	TRITD1Bv1G220650	0.021313	32.5223	1.29554
TRITD6Av1G033460.3	TRITD6Av1G033460	0.0213	32.5422	1.59031
TRITD2Bv1G059560.2	TRITD2Bv1G059560	0.021295	32.55	1.32884
TRITD1Av1G058060.1	TRITD1Av1G058060	0.021281	32.5716	2.33539
TRITD7Bv1G191900.1	TRITD7Bv1G191900	0.021262	32.6001	1.55052
TRITD7Bv1G198430.2	TRITD7Bv1G198430	0.021259	32.605	1.09702
TRITD7Bv1G173260.1	TRITD7Bv1G173260	0.021256	32.6092	1.41205
TRITD7Av1G103690.2	TRITD7Av1G103690	0.021248	32.6217	1.37209
TRITD1Av1G146460.1	TRITD1Av1G146460	0.02124	32.6342	5.35897
TRITD6Av1G072890.1	TRITD6Av1G072890	0.021227	32.6538	1.60831
TRITD5Bv1G081270.1	TRITD5Bv1G081270	0.021223	32.6606	1.25036
TRITD6Av1G179420.1	TRITD6Av1G179420	0.021213	32.6763	1.12631
TRITD3Bv1G028030.1	TRITD3Bv1G028030	0.021184	32.7207	2.28358
TRITD7Av1G092880.1	TRITD7Av1G092880	0.021155	32.7645	3.00504
TRITD5Bv1G142550.3	TRITD5Bv1G142550	0.021155	32.765	1.08891
TRITD1Bv1G128160.2	TRITD1Bv1G128160	0.021116	32.8257	1.28378
TRITD2Bv1G127510.1	TRITD2Bv1G127510	0.021106	32.842	1.47433
TRITD1Bv1G042210.2	TRITD1Bv1G042210	0.021093	32.8621	1.04945
TRITD1Bv1G217820.2	TRITD1Bv1G217820	0.02108	32.8816	1.35875
TRITD5Av1G139680.1	TRITD5Av1G139680	0.021055	32.9215	3.27829
TRITD7Bv1G189300.1	TRITD7Bv1G189300	0.021039	32.945	1.01285
TRITD2Av1G292520.2	TRITD2Av1G292520	0.021038	32.9476	2.04574
TRITD3Bv1G018860.2	TRITD3Bv1G018860	0.021031	32.9586	1.37756
TRITD5Av1G199190.1	TRITD5Av1G199190	0.021018	32.9793	2.41752
TRITD1Av1G222340.2	TRITD1Av1G222340	0.021006	32.997	1.22237
TRITD4Av1G065200.1	TRITD4Av1G065200	0.020986	33.0283	1.2202
TRITD2Bv1G058510.2	TRITD2Bv1G058510	0.020984	33.0329	1.09033
TRITD3Bv1G082330.2	TRITD3Bv1G082330	0.020962	33.0674	1.70348
TRITD1Bv1G221840.1	TRITD1Bv1G221840	0.020962	33.0665	1.10685
TRITD3Bv1G253250.1	TRITD3Bv1G253250	0.020913	33.1436	1.25145
TRITD5Bv1G176890.1	TRITD5Bv1G176890	0.020899	33.1671	2.19415
TRITD7Av1G063860.2	TRITD7Av1G063860	0.020895	33.1735	1.17384
TRITD5Av1G102090.2	TRITD5Av1G102090	0.020892	33.1783	2.02415
TRITD5Bv1G246250.4	TRITD5Bv1G246250	0.020891	33.18	2.27443
TRITD2Bv1G070990.1	TRITD2Bv1G070990	0.020876	33.2037	5.25716
TRITD3Bv1G216160.1	TRITD3Bv1G216160	0.020866	33.2184	2.39203
TRITD5Bv1G230170.1	TRITD5Bv1G230170	0.020851	33.2422	2.32387
TRITD2Av1G257760.1	TRITD2Av1G257760	0.020848	33.2483	1.39141
TRITD3Av1G129430.1	TRITD3Av1G129430	0.020804	33.3174	2.24728
TRITD5Av1G185970.2	TRITD5Av1G185970	0.02078	33.3561	3.00766
TRITD4Av1G154870.1	TRITD4Av1G154870	0.020771	33.3705	3.86976
TRITD1Av1G004700.1	TRITD1Av1G004700	0.020763	33.3844	1.57336
TRITD1Bv1G115280.1	TRITD1Bv1G115280	0.020704	33.4782	2.25271
TRITD2Av1G106230.1	TRITD2Av1G106230	0.020657	33.5552	1.3094
TRITD2Bv1G012250.1	TRITD2Bv1G012250	0.020641	33.5817	1.31564
TRITD3Av1G277420.1	TRITD3Av1G277420	0.020587	33.6687	4.28652
TRITD5Bv1G159140.1	TRITD5Bv1G159140	0.020587	33.6689	1.1327
TRITD5Bv1G135990.1	TRITD5Bv1G135990	0.020586	33.6704	4.31775
TRITD3Av1G137330.1	TRITD3Av1G137330	0.02058	33.6804	2.10624
TRITD7Av1G181010.1	TRITD7Av1G181010	0.020577	33.6862	2.00568
TRITD4Bv1G206690.2	TRITD4Bv1G206690	0.020566	33.7032	5.595
TRITD1Bv1G119570.1	TRITD1Bv1G119570	0.020559	33.7151	3.20557
TRITD2Bv1G082370.3	TRITD2Bv1G082370	0.020537	33.7512	2.24703
TRITD1Av1G082690.1	TRITD1Av1G082690	0.02053	33.7633	3.10425
TRITD2Av1G257570.2	TRITD2Av1G257570	0.020524	33.7718	3.19455
TRITD3Bv1G190800.1	TRITD3Bv1G190800	0.020519	33.7806	2.39053
TRITD1Av1G182830.1	TRITD1Av1G182830	0.020508	33.7995	2.24674
TRITD5Av1G230920.1	TRITD5Av1G230920	0.020459	33.8803	3.19797
TRITD7Av1G174800.2	TRITD7Av1G174800	0.020459	33.8794	1.67311
TRITD7Bv1G137030.1	TRITD7Bv1G137030	0.020448	33.8973	1.79372
TRITD1Bv1G197020.1	TRITD1Bv1G197020	0.02043	33.9287	10.9444
TRITD4Av1G185660.1	TRITD4Av1G185660	0.020388	33.9972	1.06171
TRITD6Av1G158640.1	TRITD6Av1G158640	0.020379	34.0131	1.81172
TRITD1Av1G038390.1	TRITD1Av1G038390	0.020367	34.0331	2.96106
TRITD5Av1G122820.1	TRITD5Av1G122820	0.02036	34.044	1.05147
TRITD3Av1G186890.2	TRITD3Av1G186890	0.020347	34.0668	2.2271
TRITD2Bv1G198800.1	TRITD2Bv1G198800	0.02034	34.0783	2.43701
TRITD4Bv1G023670.2	TRITD4Bv1G023670	0.020324	34.1042	5.9975
TRITD2Bv1G036040.1	TRITD2Bv1G036040	0.020321	34.1097	1.87558
TRITD1Bv1G209020.1	TRITD1Bv1G209020	0.020267	34.1999	2.13623
TRITD7Bv1G145350.1	TRITD7Bv1G145350	0.020258	34.2167	1.1938
TRITD1Bv1G144360.2	TRITD1Bv1G144360	0.020233	34.2576	2.3168
TRITD6Av1G044100.1	TRITD6Av1G044100	0.020228	34.2667	2.62524
TRITD2Bv1G219870.1	TRITD2Bv1G219870	0.020197	34.3186	1.84219
TRITD1Av1G154160.1	TRITD1Av1G154160	0.020196	34.3204	1.53462
TRITD7Av1G054450.1	TRITD7Av1G054450	0.020192	34.3286	2.08675
TRITD7Av1G218170.1	TRITD7Av1G218170	0.020178	34.3525	4.55324
TRITD3Av1G009360.2	TRITD3Av1G009360	0.020168	34.3683	3.72874
TRITD5Av1G173160.1	TRITD5Av1G173160	0.020164	34.3754	7.09785
TRITD3Bv1G270880.1	TRITD3Bv1G270880	0.020151	34.3984	4.40737
TRITD5Bv1G148160.6	TRITD5Bv1G148160	0.020147	34.4048	4.41911
TRITD3Av1G184390.1	TRITD3Av1G184390	0.020092	34.4988	1.43667
TRITD4Bv1G206330.1	TRITD4Bv1G206330	0.020091	34.5004	1.37832
TRITD6Av1G006670.1	TRITD6Av1G006670	0.02009	34.5025	6.04012
TRITD2Av1G200310.1	TRITD2Av1G200310	0.020054	34.5641	1.38596
TRITD5Bv1G235850.1	TRITD5Bv1G235850	0.020049	34.5735	1.14461
TRITD2Av1G025030.1	TRITD2Av1G025030	0.020041	34.5862	2.4597
TRITD4Av1G230550.1	TRITD4Av1G230550	0.020037	34.5934	2.36664
TRITD3Bv1G002100.1	TRITD3Bv1G002100	0.020021	34.6217	2.39228
TRITD2Bv1G054460.1	TRITD2Bv1G054460	0.020017	34.6281	1.90742
TRITD1Av1G167350.1	TRITD1Av1G167350	0.019987	34.6802	1.57827
TRITD3Av1G045590.1	TRITD3Av1G045590	0.019967	34.7151	1.23067
TRITD6Bv1G037280.4	TRITD6Bv1G037280	0.019963	34.7209	1.26897
TRITD5Bv1G251340.1	TRITD5Bv1G251340	0.019927	34.7837	1.09424
TRITD5Av1G156260.1	TRITD5Av1G156260	0.019923	34.7917	4.45337
TRITD5Av1G012820.1	TRITD5Av1G012820	0.019918	34.8004	1.1665
TRITD2Av1G191560.1	TRITD2Av1G191560	0.019884	34.8594	7.42131
TRITD1Av1G128160.1	TRITD1Av1G128160	0.01987	34.8844	1.28084
TRITD2Bv1G193920.1	TRITD2Bv1G193920	0.019835	34.9459	8.16938
TRITD1Av1G132030.1	TRITD1Av1G132030	0.019832	34.9509	2.62064
TRITD5Bv1G164510.1	TRITD5Bv1G164510	0.019811	34.988	7.49492
TRITD7Av1G035170.1	TRITD7Av1G035170	0.019798	35.0104	6.79013
TRITD5Av1G214940.1	TRITD5Av1G214940	0.019793	35.0196	2.07221
TRITD5Bv1G034910.1	TRITD5Bv1G034910	0.01978	35.0422	4.66746
TRITD2Bv1G100180.1	TRITD2Bv1G100180	0.019776	35.0494	2.13714
TRITD1Av1G169380.1	TRITD1Av1G169380	0.019758	35.0826	1.10916
TRITD2Av1G196180.1	TRITD2Av1G196180	0.019757	35.0841	1.19119
TRITD7Av1G050360.2	TRITD7Av1G050360	0.019754	35.0887	4.91281
TRITD6Av1G125680.2	TRITD6Av1G125680	0.019739	35.1154	1.17762
TRITD0Uv1G041540.1	TRITD0Uv1G041540	0.019731	35.13	5.10356
TRITD3Bv1G205650.1	TRITD3Bv1G205650	0.019726	35.1395	5.88492
TRITD1Bv1G017350.1	TRITD1Bv1G017350	0.019706	35.1753	2.21574
TRITD3Av1G263250.1	TRITD3Av1G263250	0.019681	35.2194	1.161
TRITD7Bv1G069430.1	TRITD7Bv1G069430	0.019667	35.2439	2.40029
TRITD3Bv1G053680.1	TRITD3Bv1G053680	0.019654	35.2666	1.79154
TRITD5Av1G157030.2	TRITD5Av1G157030	0.019654	35.2671	1.27407
TRITD6Bv1G052320.3	TRITD6Bv1G052320	0.019631	35.3088	1.10664
TRITD1Av1G203710.1	TRITD1Av1G203710	0.019586	35.3894	2.08056
TRITD5Av1G207180.1	TRITD5Av1G207180	0.019522	35.5052	2.10651
TRITD1Bv1G212460.5	TRITD1Bv1G212460	0.019493	35.5594	1.02998
TRITD4Bv1G116800.1	TRITD4Bv1G116800	0.019485	35.5732	3.33874
TRITD5Av1G006360.1	TRITD5Av1G006360	0.01947	35.6	1.35632
TRITD2Av1G075510.1	TRITD2Av1G075510	0.019445	35.6457	1.23086
TRITD6Bv1G129880.2	TRITD6Bv1G129880	0.019442	35.6525	1.83935
TRITD2Bv1G193950.1	TRITD2Bv1G193950	0.019429	35.6764	1.76479
TRITD6Av1G193720.1	TRITD6Av1G193720	0.019429	35.676	1.48912
TRITD1Bv1G154570.2	TRITD1Bv1G154570	0.01942	35.6932	1.58856
TRITD2Av1G168000.1	TRITD2Av1G168000	0.0194	35.7286	1.43735
TRITD4Av1G000500.1	TRITD4Av1G000500	0.019392	35.7448	1.1124
TRITD3Av1G220920.4	TRITD3Av1G220920	0.019391	35.7453	2.50163
TRITD3Av1G067480.2	TRITD3Av1G067480	0.019391	35.7466	1.69142
TRITD6Av1G047200.1	TRITD6Av1G047200	0.019388	35.7505	3.71017
TRITD5Av1G104860.1	TRITD5Av1G104860	0.019384	35.7584	1.04296
TRITD3Av1G142490.1	TRITD3Av1G142490	0.019379	35.7676	1.37889
TRITD3Av1G141200.2	TRITD3Av1G141200	0.019362	35.7989	1.60051
TRITD3Bv1G259760.1	TRITD3Bv1G259760	0.019353	35.8168	2.09757
TRITD2Bv1G176960.3	TRITD2Bv1G176960	0.019344	35.8331	1.79218
TRITD2Av1G264940.2	TRITD2Av1G264940	0.019318	35.8817	1.16893
TRITD5Av1G244510.2	TRITD5Av1G244510	0.019313	35.8895	8.54021
TRITD7Av1G101050.1	TRITD7Av1G101050	0.0193	35.9153	7.21594
TRITD5Av1G159150.2	TRITD5Av1G159150	0.019288	35.9375	2.25124
TRITD1Bv1G135830.2	TRITD1Bv1G135830	0.019287	35.939	1.0937
TRITD4Av1G216410.2	TRITD4Av1G216410	0.019266	35.9782	1.97862
TRITD3Bv1G216090.1	TRITD3Bv1G216090	0.019258	35.9922	2.67278
TRITD2Av1G029570.1	TRITD2Av1G029570	0.019255	35.9983	2.00614
TRITD7Bv1G202930.1	TRITD7Bv1G202930	0.019252	36.0041	1.08093
TRITD1Av1G172020.1	TRITD1Av1G172020	0.019249	36.0091	1.39132
TRITD5Bv1G047690.1	TRITD5Bv1G047690	0.019211	36.0811	1.11028
TRITD2Bv1G089360.1	TRITD2Bv1G089360	0.019204	36.093	3.06879
TRITD2Av1G200420.1	TRITD2Av1G200420	0.019201	36.0986	2.45253
TRITD2Av1G222980.1	TRITD2Av1G222980	0.019185	36.1294	2.53214
TRITD4Av1G010450.1	TRITD4Av1G010450	0.019156	36.1845	2.24574
TRITD3Av1G286430.1	TRITD3Av1G286430	0.019122	36.2492	2.05775
TRITD1Bv1G008770.3	TRITD1Bv1G008770	0.019115	36.262	3.84376
TRITD3Bv1G207440.1	TRITD3Bv1G207440	0.019065	36.3565	2.14739
TRITD7Av1G235450.1	TRITD7Av1G235450	0.019053	36.3803	7.85058
TRITD6Bv1G153610.1	TRITD6Bv1G153610	0.019052	36.3824	3.99251
TRITD5Bv1G029880.3	TRITD5Bv1G029880	0.019045	36.3951	2.55364
TRITD2Av1G046400.1	TRITD2Av1G046400	0.019038	36.4091	1.95111
TRITD1Av1G194670.1	TRITD1Av1G194670	0.019027	36.4292	1.52861
TRITD5Av1G187240.1	TRITD5Av1G187240	0.019016	36.4498	2.17656
TRITD5Av1G207950.1	TRITD5Av1G207950	0.019008	36.4664	1.1159
TRITD7Av1G190890.1	TRITD7Av1G190890	0.018995	36.4916	2.54083
TRITD0Uv1G085190.1	TRITD0Uv1G085190	0.018992	36.4968	6.92443
TRITD6Bv1G179680.1	TRITD6Bv1G179680	0.018967	36.5454	1.13988
TRITD6Bv1G000850.2	TRITD6Bv1G000850	0.018964	36.55	1.01001
TRITD1Bv1G219800.2	TRITD1Bv1G219800	0.018961	36.5563	1.14179
TRITD5Bv1G211720.2	TRITD5Bv1G211720	0.018954	36.569	2.54628
TRITD2Bv1G075270.1	TRITD2Bv1G075270	0.018953	36.5728	1.57322
TRITD1Av1G227390.1	TRITD1Av1G227390	0.018946	36.5856	1.49891
TRITD3Bv1G196150.1	TRITD3Bv1G196150	0.018942	36.594	1.04724
TRITD3Bv1G042950.5	TRITD3Bv1G042950	0.018919	36.6373	1.52322
TRITD5Bv1G253040.2	TRITD5Bv1G253040	0.018893	36.6872	1.44737
TRITD2Av1G258850.1	TRITD2Av1G258850	0.018889	36.6966	1.84903
TRITD2Av1G230980.2	TRITD2Av1G230980	0.018843	36.7851	1.9702
TRITD5Bv1G051720.2	TRITD5Bv1G051720	0.018828	36.8148	1.4124
TRITD7Bv1G153380.1	TRITD7Bv1G153380	0.018827	36.8158	5.5629
TRITD6Av1G159990.1	TRITD6Av1G159990	0.018823	36.8241	3.77834
TRITD4Bv1G138050.1	TRITD4Bv1G138050	0.018822	36.8266	1.42113
TRITD7Av1G177840.2	TRITD7Av1G177840	0.01881	36.8506	1.13419
TRITD5Bv1G152670.4	TRITD5Bv1G152670	0.018799	36.8723	1.22833
TRITD3Av1G246020.1	TRITD3Av1G246020	0.018796	36.8782	5.13244
TRITD2Av1G036300.1	TRITD2Av1G036300	0.018786	36.8967	1.20002
TRITD3Av1G244740.1	TRITD3Av1G244740	0.018784	36.9006	1.91746
TRITD2Av1G194050.2	TRITD2Av1G194050	0.018783	36.9027	1.02191
TRITD6Bv1G165710.1	TRITD6Bv1G165710	0.018755	36.9585	1.65388
TRITD4Av1G040290.1	TRITD4Av1G040290	0.018741	36.9855	1.17216
TRITD6Av1G171510.1	TRITD6Av1G171510	0.018727	37.0125	1.02438
TRITD5Av1G155020.1	TRITD5Av1G155020	0.018723	37.0208	2.88086
TRITD1Av1G162020.1	TRITD1Av1G162020	0.018692	37.082	1.97696
TRITD1Bv1G149370.1	TRITD1Bv1G149370	0.018666	37.1343	1.30078
TRITD6Av1G193400.1	TRITD6Av1G193400	0.018662	37.143	3.15612
TRITD2Av1G260890.1	TRITD2Av1G260890	0.018661	37.1448	3.40675
TRITD7Bv1G147820.1	TRITD7Bv1G147820	0.01866	37.1471	1.15318
TRITD5Bv1G125500.1	TRITD5Bv1G125500	0.01865	37.167	2.02816
TRITD1Bv1G184790.1	TRITD1Bv1G184790	0.018649	37.1679	1.74066
TRITD3Av1G015010.1	TRITD3Av1G015010	0.018643	37.1801	2.3308
TRITD7Av1G080980.1	TRITD7Av1G080980	0.018612	37.2416	1.01302
TRITD2Bv1G152970.1	TRITD2Bv1G152970	0.018601	37.2634	1.1098
TRITD2Av1G216380.2	TRITD2Av1G216380	0.018595	37.2764	1.81678
TRITD4Av1G029550.1	TRITD4Av1G029550	0.018594	37.278	1.31147
TRITD0Uv1G009750.1	TRITD0Uv1G009750	0.018589	37.2885	4.15144
TRITD3Av1G037880.1	TRITD3Av1G037880	0.018548	37.3695	2.45119
TRITD7Bv1G126320.1	TRITD7Bv1G126320	0.018545	37.3774	10.4864
TRITD4Bv1G118980.1	TRITD4Bv1G118980	0.018532	37.4031	1.16194
TRITD1Bv1G003250.5	TRITD1Bv1G003250	0.018485	37.4983	1.61236
TRITD3Bv1G016850.1	TRITD3Bv1G016850	0.018484	37.5006	2.20958
TRITD1Bv1G081760.1	TRITD1Bv1G081760	0.018482	37.5037	4.22516
TRITD1Bv1G178140.1	TRITD1Bv1G178140	0.018452	37.5639	1.93961
TRITD4Av1G112010.1	TRITD4Av1G112010	0.018429	37.6127	1.47378
TRITD3Bv1G038880.1	TRITD3Bv1G038880	0.018429	37.6121	1.46035
TRITD3Av1G043210.4	TRITD3Av1G043210	0.018391	37.6894	1.05597
TRITD1Av1G009920.1	TRITD1Av1G009920	0.018386	37.6988	1.21115
TRITD3Av1G024600.1	TRITD3Av1G024600	0.018366	37.7398	3.53066
TRITD4Bv1G012280.3	TRITD4Bv1G012280	0.018366	37.7404	1.77871
TRITD3Av1G059480.3	TRITD3Av1G059480	0.018334	37.8067	1.6144
TRITD7Bv1G023460.1	TRITD7Bv1G023460	0.018317	37.8414	2.42365
TRITD7Bv1G012890.1	TRITD7Bv1G012890	0.018315	37.845	1.23566
TRITD0Uv1G001300.1	TRITD0Uv1G001300	0.018297	37.884	2.25126
TRITD7Av1G011750.2	TRITD7Av1G011750	0.018295	37.8881	1.03119
TRITD3Av1G054080.1	TRITD3Av1G054080	0.01829	37.8973	1.7474
TRITD2Av1G244340.1	TRITD2Av1G244340	0.018286	37.9069	1.98901
TRITD4Bv1G003250.1	TRITD4Bv1G003250	0.018252	37.9767	1.60285
TRITD1Av1G141620.1	TRITD1Av1G141620	0.018243	37.9963	2.31303
TRITD6Av1G027810.1	TRITD6Av1G027810	0.018227	38.0279	1.6847
TRITD5Bv1G067360.2	TRITD5Bv1G067360	0.018219	38.0443	1.32458
TRITD4Bv1G182450.1	TRITD4Bv1G182450	0.018204	38.0757	1.54148
TRITD4Av1G012650.1	TRITD4Av1G012650	0.01819	38.1053	4.80104
TRITD4Bv1G010130.1	TRITD4Bv1G010130	0.018187	38.1128	1.94513
TRITD1Bv1G163350.1	TRITD1Bv1G163350	0.018176	38.1358	1.76695
TRITD2Av1G014660.1	TRITD2Av1G014660	0.018155	38.1794	4.00814
TRITD7Bv1G153940.1	TRITD7Bv1G153940	0.018139	38.2128	1.52165
TRITD1Bv1G038000.1	TRITD1Bv1G038000	0.018138	38.2147	1.72437
TRITD1Av1G135530.1	TRITD1Av1G135530	0.018135	38.2218	1.2981
TRITD5Bv1G204070.1	TRITD5Bv1G204070	0.018121	38.2505	1.40568
TRITD1Bv1G146000.1	TRITD1Bv1G146000	0.018115	38.2633	2.1442
TRITD7Bv1G159510.5	TRITD7Bv1G159510	0.018089	38.3191	1.34395
TRITD3Av1G250060.2	TRITD3Av1G250060	0.018045	38.4122	1.24057
TRITD6Bv1G225190.1	TRITD6Bv1G225190	0.018044	38.4136	1.16715
TRITD5Bv1G132180.2	TRITD5Bv1G132180	0.018041	38.4204	2.27266
TRITD6Av1G036820.1	TRITD6Av1G036820	0.01804	38.4222	1.14688
TRITD2Bv1G061860.1	TRITD2Bv1G061860	0.018023	38.46	1.48483
TRITD1Bv1G219460.1	TRITD1Bv1G219460	0.018015	38.4759	1.75862
TRITD1Bv1G139960.1	TRITD1Bv1G139960	0.01801	38.4867	1.40709
TRITD5Bv1G250960.1	TRITD5Bv1G250960	0.017967	38.5782	2.39182
TRITD7Bv1G196480.1	TRITD7Bv1G196480	0.017956	38.6018	1.55763
TRITD1Av1G122790.1	TRITD1Av1G122790	0.017911	38.7004	8.0002
TRITD4Av1G007160.1	TRITD4Av1G007160	0.017909	38.7048	2.03425
TRITD0Uv1G006290.1	TRITD0Uv1G006290	0.017894	38.7368	1.29761
TRITD1Av1G060150.2	TRITD1Av1G060150	0.017893	38.7382	1.53098
TRITD2Av1G241850.1	TRITD2Av1G241850	0.017891	38.7421	2.48406
TRITD1Bv1G172170.1	TRITD1Bv1G172170	0.017888	38.7491	1.2873
TRITD7Av1G018950.1	TRITD7Av1G018950	0.017887	38.7521	3.6599
TRITD0Uv1G003620.1	TRITD0Uv1G003620	0.017879	38.7683	1.71102
TRITD3Av1G246730.1	TRITD3Av1G246730	0.017854	38.8239	4.44324
TRITD5Bv1G040800.1	TRITD5Bv1G040800	0.017852	38.8271	1.02876
TRITD3Bv1G232230.1	TRITD3Bv1G232230	0.017851	38.8293	1.73008
TRITD1Bv1G148340.1	TRITD1Bv1G148340	0.017844	38.8453	1.59291
TRITD3Bv1G062490.1	TRITD3Bv1G062490	0.017831	38.8733	1.29272
TRITD6Bv1G141490.1	TRITD6Bv1G141490	0.017831	38.8727	1.03433
TRITD5Av1G184610.1	TRITD5Av1G184610	0.017826	38.883	1.91469
TRITD6Av1G212340.2	TRITD6Av1G212340	0.017782	38.9805	1.33221
TRITD3Av1G176850.1	TRITD3Av1G176850	0.017778	38.9891	3.12571
TRITD3Av1G021080.2	TRITD3Av1G021080	0.017778	38.988	1.07564
TRITD3Bv1G203040.1	TRITD3Bv1G203040	0.01776	39.0283	1.06257
TRITD7Av1G079150.1	TRITD7Av1G079150	0.017754	39.0414	1.92155
TRITD7Bv1G202240.1	TRITD7Bv1G202240	0.017752	39.0451	1.37737
TRITD4Av1G048560.1	TRITD4Av1G048560	0.017701	39.1581	1.19275
TRITD6Av1G027680.1	TRITD6Av1G027680	0.017687	39.1907	5.8965
TRITD7Bv1G032910.1	TRITD7Bv1G032910	0.017642	39.2899	1.01179
TRITD1Bv1G185390.1	TRITD1Bv1G185390	0.017638	39.2988	2.77046
TRITD2Av1G228100.1	TRITD2Av1G228100	0.017625	39.3281	1.1529
TRITD5Bv1G148170.11	TRITD5Bv1G148170	0.01762	39.3381	6.14545
TRITD7Bv1G090400.1	TRITD7Bv1G090400	0.017602	39.3785	3.34447
TRITD3Bv1G213690.1	TRITD3Bv1G213690	0.017591	39.4045	2.87867
TRITD7Av1G013030.1	TRITD7Av1G013030	0.017574	39.4412	5.50026
TRITD3Av1G168590.1	TRITD3Av1G168590	0.017573	39.4445	1.06695
TRITD6Bv1G189260.1	TRITD6Bv1G189260	0.017545	39.5057	4.60916
TRITD2Bv1G201930.2	TRITD2Bv1G201930	0.017538	39.5229	1.27371
TRITD6Av1G216430.2	TRITD6Av1G216430	0.017534	39.5325	2.25768
TRITD2Av1G036320.1	TRITD2Av1G036320	0.01753	39.5407	1.01159
TRITD6Av1G007970.1	TRITD6Av1G007970	0.017455	39.7101	3.12697
TRITD2Av1G291900.1	TRITD2Av1G291900	0.017435	39.7555	2.21539
TRITD2Bv1G214440.1	TRITD2Bv1G214440	0.017431	39.7659	1.02998
TRITD2Bv1G222300.1	TRITD2Bv1G222300	0.017389	39.8608	2.47544
TRITD3Bv1G119860.1	TRITD3Bv1G119860	0.017382	39.8767	5.53273
TRITD7Bv1G224270.1	TRITD7Bv1G224270	0.017378	39.8856	1.21415
TRITD4Av1G006510.1	TRITD4Av1G006510	0.017376	39.8918	3.44152
TRITD2Av1G200260.3	TRITD2Av1G200260	0.017367	39.9128	1.78043
TRITD3Bv1G210510.1	TRITD3Bv1G210510	0.017333	39.9894	1.31728
TRITD3Av1G034040.1	TRITD3Av1G034040	0.017329	40.0001	1.15696
TRITD4Av1G184870.3	TRITD4Av1G184870	0.017316	40.0302	2.18262
TRITD3Bv1G014030.1	TRITD3Bv1G014030	0.017308	40.048	2.39519
