# Supplementary material for: Unveiling RNA structure-mediated regulations of RNA stability in wheat
Source: Nat Commun. 2024 Nov 20;15:10042. doi: 10.1038/s41467-024-54172-7 (PMC11579497; doi:10.1038/s41467-024-54172-7)
Supplement: Supplementary file 8 — Supplementary Data 5 [file 41467_2024_54172_MOESM8_ESM.xlsx]

## Sheet: Sheet1
Supplementary Data 5. Several mRNA features contribute to the difference in stability between homoeologous gene pairs
5-1. length of transcripts									5-2. length of 5' UTR									5-3. length of 3' UTR									5-4. length of CDS									5-5. AU content of transcripts									5-6. AU content of 5' UTR
Pairs	gene_id_A	gene_id_B	type	deay_rate_A	deay_rate_B	transcript_length_A	transcript_length_B		Pairs	gene_id_A	gene_id_B	type	deay_rate_A	deay_rate_B	5UTR_length_A	5UTR_length_B		Pairs	gene_id_A	gene_id_B	type	deay_rate_A	deay_rate_B	3UTR_length_A	3UTR_length_B		Pairs	gene_id_A	gene_id_B	type	deay_rate_A	deay_rate_B	cds_length_A	cds_length_B		Pairs	gene_id_A	gene_id_B	type	deay_rate_A	deay_rate_B	AT_transcript_A	AT_transcript_B		Pairs	gene_id_A	gene_id_B	type	deay_rate_A
pairs16539	TRITD5Av1G090200.2	TRITD5Bv1G059750.7	A<B	0.000753619	0.0127378	2691	11106		pairs15000	TRITD4Av1G208890.1	TRITD5Bv1G251010.1	A<B	0.000612971	0.00197332	43	667		pairs11664	TRITD3Av1G250780.2	TRITD3Bv1G242580.1	A<B	0.0001	0.0351118	76	606		pairs16539	TRITD5Av1G090200.2	TRITD5Bv1G059750.7	A<B	0.000753619	0.0127378	2691	10809		pairs10888	TRITD3Av1G213780.2	TRITD3Bv1G201020.5	A<B	0.000920466	0.0229265	23.364	50.343		pairs13554	TRITD4Av1G068010.4	TRITD4Bv1G107650.2	A<B	0.00700675
pairs23044	TRITD6Av1G226820.1	TRITD6Bv1G227660.1	A<B	0.00453167	0.0168545	366	5916		pairs17295	TRITD5Av1G147010.1	TRITD5Bv1G136720.3	A<B	0.0139839	0.033452	70	491		pairs4409	TRITD2Av1G039030.3	TRITD2Bv1G052460.3	A<B	0.00113688	0.0180371	207	688		pairs23044	TRITD6Av1G226820.1	TRITD6Bv1G227660.1	A<B	0.00453167	0.0168545	366	5916		pairs23681	TRITD7Av1G053110.1	TRITD7Bv1G034690.1	A<B	0.0325985	0.125095	28.941	47.781		pairs10232	TRITD3Av1G175410.1	TRITD3Bv1G156040.1	A<B	0.0380513
pairs9696	TRITD3Av1G114350.2	TRITD3Bv1G112470.1	A<B	0.000108629	0.0126701	984	5751		pairs17366	TRITD5Av1G150240.1	TRITD5Bv1G139260.1	A<B	0.0294701	0.0555839	114	403		pairs26769	TRITD7Av1G280970.1	TRITD7Bv1G233320.3	A<B	0.00408618	0.0181176	253	718		pairs9696	TRITD3Av1G114350.2	TRITD3Bv1G112470.1	A<B	0.000108629	0.0126701	735	5751		pairs13325	TRITD4Av1G048060.2	TRITD4Bv1G122120.7	A<B	0.0184247	0.0263677	35.894	52.908		pairs13555	TRITD4Av1G068020.4	TRITD4Bv1G107620.3	A<B	0.00248512
pairs9695	TRITD3Av1G114340.3	TRITD3Bv1G112470.1	A<B	0.0001	0.0126701	1361	5751		pairs22026	TRITD6Av1G181270.1	TRITD6Bv1G170040.1	A<B	0.00492462	0.0332672	49	316		pairs13969	TRITD4Av1G146960.2	TRITD4Bv1G057590.5	A<B	0.00376671	0.0531236	30	472		pairs9695	TRITD3Av1G114340.3	TRITD3Bv1G112470.1	A<B	0.0001	0.0126701	1326	5751		pairs9994	TRITD3Av1G156050.3	TRITD3Bv1G129420.2	A<B	0.00250389	0.012318	32.781	49.04		pairs1058	TRITD1Av1G091450.1	TRITD1Bv1G094530.1	A<B	0.0001
pairs9924	TRITD3Av1G150710.1	TRITD3Bv1G122250.17	A<B	0.000517257	0.0158425	393	4623		pairs17021	TRITD5Av1G130760.1	TRITD5Bv1G109490.1	A<B	0.0559739	0.0787362	589	800		pairs3654	TRITD2Av1G008800.8	TRITD2Bv1G012070.1	A<B	0.0001	0.00347715	164	605		pairs9924	TRITD3Av1G150710.1	TRITD3Bv1G122250.17	A<B	0.000517257	0.0158425	318	4623		pairs7710	TRITD2Av1G285640.1	TRITD2Bv1G253290.1	A<B	0.00349733	0.0426091	38.232	54.482		pairs15237	TRITD4Av1G218330.2	TRITD5Bv1G241180.3	A<B	0.0231989
pairs9697	TRITD3Av1G114370.2	TRITD3Bv1G112470.1	A<B	0.000546885	0.0126701	1959	5751		pairs22386	TRITD6Av1G201010.1	TRITD6Bv1G196180.1	A<B	0.0568488	0.1034	32	205		pairs14080	TRITD4Av1G155910.1	TRITD5Bv1G090310.1	A<B	0.00864088	0.0212985	22	434		pairs10772	TRITD3Av1G207040.1	TRITD3Bv1G187500.8	A<B	0.00556224	0.0253238	789	4704		pairs14740	TRITD4Av1G198820.1	TRITD4Bv1G015970.1	A<B	0.010113	0.0497285	32.33	48.288		pairs26758	TRITD7Av1G280690.4	TRITD7Bv1G234580.4	A<B	0.012123
pairs10772	TRITD3Av1G207040.1	TRITD3Bv1G187500.8	A<B	0.00556224	0.0253238	999	4740		pairs3815	TRITD2Av1G014760.5	TRITD2Bv1G019580.1	A<B	0.00294177	0.00489691	30	184		pairs4811	TRITD2Av1G064390.1	TRITD2Bv1G078470.3	A<B	0.0001	0.00406377	127	539		pairs9697	TRITD3Av1G114370.2	TRITD3Bv1G112470.1	A<B	0.000546885	0.0126701	1959	5751		pairs14735	TRITD4Av1G198600.3	TRITD4Bv1G026840.2	A<B	0.00843089	0.0162678	30.513	46.392		pairs3613	TRITD2Av1G007410.1	TRITD2Bv1G010060.2	A<B	0.024746
pairs10771	TRITD3Av1G207030.2	TRITD3Bv1G187500.8	A<B	0.00237811	0.0253238	1225	4740		pairs253	TRITD1Av1G010520.2	TRITD1Bv1G014150.4	A<B	0.0137179	0.0257482	255	397		pairs24302	TRITD7Av1G091430.5	TRITD7Bv1G068630.1	A<B	0.00569363	0.00944781	40	434		pairs10771	TRITD3Av1G207030.2	TRITD3Bv1G187500.8	A<B	0.00237811	0.0253238	1077	4704		pairs3742	TRITD2Av1G011730.2	TRITD2Bv1G021430.1	A<B	0.0025184	0.0393105	38.609	53.423		pairs22504	TRITD6Av1G207360.1	TRITD6Bv1G204100.1	A<B	0.00552376
pairs12329	TRITD3Av1G281060.2	TRITD3Bv1G277730.2	A<B	0.0001	0.0101608	759	4113		pairs26081	TRITD7Av1G250490.1	TRITD7Bv1G198590.1	A<B	0.00720975	0.024044	48	186		pairs899	TRITD1Av1G060900.4	TRITD1Bv1G068020.4	A<B	0.00912316	0.0132389	81	453		pairs12329	TRITD3Av1G281060.2	TRITD3Bv1G277730.2	A<B	0.0001	0.0101608	759	4062		pairs20510	TRITD6Av1G026380.1	TRITD6Bv1G068030.9	A<B	0.00175635	0.00678244	23.048	37.762		pairs21005	TRITD6Av1G061980.1	TRITD6Bv1G073800.1	A<B	0.000875117
pairs9478	TRITD3Av1G078440.1	TRITD3Bv1G275470.9	A<B	0.0001	0.00612956	1030	4011		pairs17266	TRITD5Av1G145320.10	TRITD5Bv1G134930.3	A<B	0.00568463	0.00982603	100	236		pairs5605	TRITD2Av1G176790.2	TRITD2Bv1G145140.1	A<B	0.004503	0.017282	62	427		pairs9478	TRITD3Av1G078440.1	TRITD3Bv1G275470.9	A<B	0.0001	0.00612956	624	3777		pairs2842	TRITD1Av1G208620.1	TRITD1Bv1G216560.2	A<B	0.0400883	0.0545465	35.648	50.202		pairs7531	TRITD2Av1G280040.1	TRITD2Bv1G245620.1	A<B	0.00574827
pairs16891	TRITD5Av1G122820.1	TRITD5Bv1G108650.1	A<B	0.0203603	0.150795	889	3731		pairs23936	TRITD7Av1G067340.1	TRITD7Bv1G042820.1	A<B	0.0001	0.00134065	63	198		pairs14730	TRITD4Av1G198500.27	TRITD4Bv1G027370.7	A<B	0.00152856	0.0168658	12	376		pairs16891	TRITD5Av1G122820.1	TRITD5Bv1G108650.1	A<B	0.0203603	0.150795	864	3648		pairs5423	TRITD2Av1G154310.4	TRITD2Bv1G180610.2	A<B	0.00462151	0.0496697	38.927	53.279		pairs22386	TRITD6Av1G201010.1	TRITD6Bv1G196180.1	A<B	0.0568488
pairs22314	TRITD6Av1G197090.2	TRITD6Bv1G190860.1	A<B	0.00100555	0.0347861	4239	6803		pairs18005	TRITD5Av1G184610.1	TRITD5Bv1G174100.1	A<B	0.0178265	0.0537877	164	296		pairs4180	TRITD2Av1G029860.1	TRITD2Bv1G039380.10	A<B	0.00195675	0.00656848	54	414		pairs14999	TRITD4Av1G208850.1	TRITD5Bv1G251210.1	A<B	0.0428666	0.0917683	870	3411		pairs9441	TRITD3Av1G073930.1	TRITD3Bv1G082890.1	A<B	0.0218938	0.0605905	32.3	46.577		pairs8889	TRITD3Av1G033350.1	TRITD3Bv1G041260.1	A<B	0.000521916
pairs14999	TRITD4Av1G208850.1	TRITD5Bv1G251210.1	A<B	0.0428666	0.0917683	1129	3440		pairs2169	TRITD1Av1G178400.1	TRITD1Bv1G164370.1	A<B	0.000132276	0.00300577	48	179		pairs9909	TRITD3Av1G149430.1	TRITD3Bv1G132740.1	A<B	0.00352718	0.00565529	36	375		pairs22314	TRITD6Av1G197090.2	TRITD6Bv1G190860.1	A<B	0.00100555	0.0347861	4239	6738		pairs8881	TRITD3Av1G032880.1	TRITD3Bv1G042850.1	A<B	0.0476743	0.0932353	32.289	46.22		pairs20262	TRITD6Av1G014670.1	TRITD6Bv1G020650.1	A<B	0.00870639
pairs18280	TRITD5Av1G194760.3	TRITD5Bv1G187710.19	A<B	0.00352026	0.012638	987	3225		pairs12943	TRITD4Av1G021580.1	TRITD4Bv1G148380.1	A<B	0.00404729	0.00726072	158	279		pairs18601	TRITD5Av1G207960.2	TRITD5Bv1G204240.3	A<B	0.0238993	0.0356476	45	375		pairs18280	TRITD5Av1G194760.3	TRITD5Bv1G187710.19	A<B	0.00352026	0.012638	987	3225		pairs25224	TRITD7Av1G192990.4	TRITD7Bv1G151770.5	A<B	0.000405829	0.00181945	45.667	59.552		pairs14098	TRITD4Av1G157540.1	TRITD4Bv1G040730.1	A<B	0.0125308
pairs14730	TRITD4Av1G198500.27	TRITD4Bv1G027370.7	A<B	0.00152856	0.0168658	2934	4990		pairs13720	TRITD4Av1G099780.2	TRITD4Bv1G084040.3	A<B	0.000122366	0.00110363	84	198		pairs24015	TRITD7Av1G071950.2	TRITD7Bv1G048230.2	A<B	0.035024	0.0427018	155	482		pairs3648	TRITD2Av1G008570.1	TRITD2Bv1G011730.3	A<B	0.0001	0.00144111	621	2706		pairs14337	TRITD4Av1G175670.1	TRITD4Bv1G027930.1	A<B	0.0274023	0.0575449	24.762	38.49		pairs17366	TRITD5Av1G150240.1	TRITD5Bv1G139260.1	A<B	0.0294701
pairs9724	TRITD3Av1G122840.1	TRITD3Bv1G089520.1	A<B	0.0136309	0.0477169	1260	3296		pairs21005	TRITD6Av1G061980.1	TRITD6Bv1G073800.1	A<B	0.000875117	0.00102739	22	134		pairs26433	TRITD7Av1G266870.1	TRITD7Bv1G219010.1	A<B	0.00561015	0.0088839	45	362		pairs9724	TRITD3Av1G122840.1	TRITD3Bv1G089520.1	A<B	0.0136309	0.0477169	1260	3264		pairs9724	TRITD3Av1G122840.1	TRITD3Bv1G089520.1	A<B	0.0136309	0.0477169	40.476	53.61		pairs5897	TRITD2Av1G198110.3	TRITD2Bv1G161840.3	A<B	0.00351675
pairs13923	TRITD4Av1G143590.2	TRITD4Bv1G059260.3	A<B	0.00021973	0.00740081	1158	2963		pairs13507	TRITD4Av1G063490.1	TRITD4Bv1G112360.1	A<B	0.0001	0.00171085	78	188		pairs25673	TRITD7Av1G224400.1	TRITD7Bv1G174020.1	A<B	0.0016672	0.00544277	67	378		pairs13325	TRITD4Av1G048060.2	TRITD4Bv1G122120.7	A<B	0.0184247	0.0263677	2334	4230		pairs23921	TRITD7Av1G066880.2	TRITD7Bv1G042760.1	A<B	0.0138153	0.0265544	33.28	45.879		pairs20264	TRITD6Av1G014700.1	TRITD6Bv1G020650.1	A<B	0.00874389
pairs13325	TRITD4Av1G048060.2	TRITD4Bv1G122120.7	A<B	0.0184247	0.0263677	2577	4230		pairs7531	TRITD2Av1G280040.1	TRITD2Bv1G245620.1	A<B	0.00574827	0.00806601	35	130		pairs19420	TRITD5Av1G242520.2	TRITD4Bv1G190490.2	A<B	0.00249943	0.0165173	87	368		pairs14730	TRITD4Av1G198500.27	TRITD4Bv1G027370.7	A<B	0.00152856	0.0168658	2922	4614		pairs12607	TRITD4Av1G004670.1	TRITD4Bv1G169390.1	A<B	0.0782236	0.102757	34.884	46.667		pairs11576	TRITD3Av1G246020.1	TRITD3Bv1G238310.1	A<B	0.0187956
pairs12851	TRITD4Av1G017230.1	TRITD4Bv1G153570.1	A<B	0.0127623	0.0254204	1047	2682		pairs1434	TRITD1Av1G129740.2	TRITD1Bv1G125080.3	A<B	0.00895671	0.023279	56	145		pairs18362	TRITD5Av1G198880.3	TRITD5Bv1G192360.3	A<B	0.00323413	0.00548485	181	459		pairs19802	TRITD5Av1G258270.1	TRITD4Bv1G207500.2	A<B	0.00413495	0.00944008	711	2394		pairs18348	TRITD5Av1G198190.2	TRITD5Bv1G191430.1	A<B	0.00604409	0.00929228	44.118	55.835		pairs21831	TRITD6Av1G169390.11	TRITD6Bv1G154890.1	A<B	0.0147569
pairs10495	TRITD3Av1G191790.3	TRITD3Bv1G174330.6	A<B	0.000662953	0.000803488	1873	3441		pairs8055	TRITD3Av1G000360.4	TRITD3Bv1G007450.4	A<B	0.00254871	0.0111769	69	156		pairs25107	TRITD7Av1G184670.3	TRITD7Bv1G136240.6	A<B	0.00392152	0.00744836	248	526		pairs12851	TRITD4Av1G017230.1	TRITD4Bv1G153570.1	A<B	0.0127623	0.0254204	1047	2682		pairs357	TRITD1Av1G017070.1	TRITD1Bv1G020170.1	A<B	0.00760029	0.0393106	43.844	54.766		pairs4548	TRITD2Av1G045900.2	TRITD2Bv1G059580.1	A<B	0.000179674
pairs1775	TRITD1Av1G156250.2	TRITD1Bv1G185750.3	A<B	0.0001	0.0167911	3179	4626		pairs12781	TRITD4Av1G013180.4	TRITD4Bv1G159220.2	A<B	0.00767313	0.0123791	76	149		pairs12122	TRITD3Av1G271180.1	TRITD3Bv1G266310.2	A<B	0.000390003	0.000628041	77	354		pairs10495	TRITD3Av1G191790.3	TRITD3Bv1G174330.6	A<B	0.000662953	0.000803488	1575	3207		pairs18588	TRITD5Av1G207370.3	TRITD5Bv1G203440.2	A<B	0.00150671	0.00336326	28.221	39.137		pairs3815	TRITD2Av1G014760.5	TRITD2Bv1G019580.1	A<B	0.00294177
pairs12512	TRITD4Av1G001260.1	TRITD4Bv1G175480.2	A<B	0.0439806	0.0603826	783	2199		pairs16073	TRITD5Av1G026510.2	TRITD5Bv1G024210.1	A<B	0.0523682	0.0695131	101	172		pairs16083	TRITD5Av1G027360.1	TRITD5Bv1G024050.2	A<B	0.0214591	0.0356315	62	339		pairs13923	TRITD4Av1G143590.2	TRITD4Bv1G059260.3	A<B	0.00021973	0.00740081	1071	2634		pairs10687	TRITD3Av1G202870.1	TRITD3Bv1G229490.1	A<B	0.00174029	0.00899796	31.643	42.42		pairs23596	TRITD7Av1G049110.4	TRITD7Bv1G022750.3	A<B	0.0199014
pairs19665	TRITD5Av1G252840.5	TRITD4Bv1G202920.7	A<B	0.00026877	0.0117908	2073	3479		pairs9756	TRITD3Av1G130160.1	TRITD3Bv1G120000.1	A<B	0.026001	0.0577366	462	533		pairs17875	TRITD5Av1G177970.2	TRITD5Bv1G166940.1	A<B	0.0133339	0.0379979	207	484		pairs21267	TRITD6Av1G100790.1	TRITD4Bv1G157680.2	A<B	0.0114902	0.0164895	444	1989		pairs5480	TRITD2Av1G161330.3	TRITD2Bv1G135380.1	A<B	0.000318156	0.00451009	49.55	60.285		pairs15691	TRITD5Av1G003590.3	TRITD5Bv1G003040.1	A<B	0.000917561
pairs6031	TRITD2Av1G205890.1	TRITD2Bv1G168960.1	A<B	0.00343177	0.0267037	751	2068		pairs24072	TRITD7Av1G076170.2	TRITD7Bv1G051580.2	A<B	0.000756446	0.00104163	97	167		pairs22154	TRITD6Av1G188980.1	TRITD6Bv1G182700.2	A<B	0.0153309	0.0567173	173	443		pairs1775	TRITD1Av1G156250.2	TRITD1Bv1G185750.3	A<B	0.0001	0.0167911	3135	4584		pairs26157	TRITD7Av1G254010.1	TRITD7Bv1G202990.1	A<B	0.00638653	0.0155878	34.247	44.663		pairs11249	TRITD3Av1G231240.1	TRITD3Bv1G218000.2	A<B	0.00719123
pairs4220	TRITD2Av1G031750.1	TRITD2Bv1G041100.2	A<B	0.0100393	0.0144572	1071	2364		pairs15691	TRITD5Av1G003590.3	TRITD5Bv1G003040.1	A<B	0.000917561	0.0012312	33	102		pairs25305	TRITD7Av1G198930.3	TRITD7Bv1G146990.3	A<B	0.000897554	0.00182621	72	335		pairs1172	TRITD1Av1G106250.1	TRITD1Bv1G106560.5	A<B	0.000370667	0.0162779	1347	2715		pairs23758	TRITD7Av1G056050.2	TRITD6Bv1G184960.1	A<B	0.0544791	0.0714153	42.374	52.724		pairs13042	TRITD4Av1G028860.2	TRITD4Bv1G140550.8	A<B	0.000704559
pairs14302	TRITD4Av1G173670.1	TRITD4Bv1G009420.4	A<B	0.0101602	0.0266016	354	1632		pairs25988	TRITD7Av1G244950.3	TRITD7Bv1G193280.3	A<B	0.00101826	0.00198906	144	213		pairs10334	TRITD3Av1G183180.1	TRITD3Bv1G164450.1	A<B	0.00989463	0.0581168	273	534		pairs2811	TRITD1Av1G207550.6	TRITD1Bv1G215640.5	A<B	0.00697398	0.0138547	2898	4266		pairs6135	TRITD2Av1G212170.1	TRITD2Bv1G175920.1	A<B	0.000995418	0.0252534	36.829	47.121		pairs11182	TRITD3Av1G228690.1	TRITD3Bv1G214900.1	A<B	0.00318052
pairs19802	TRITD5Av1G258270.1	TRITD4Bv1G207500.2	A<B	0.00413495	0.00944008	1215	2394		pairs1735	TRITD1Av1G153280.5	TRITD1Bv1G139880.3	A<B	0.0185421	0.0254491	200	268		pairs420	TRITD1Av1G021720.4	TRITD1Bv1G025150.8	A<B	0.000610799	0.00755004	36	296		pairs6031	TRITD2Av1G205890.1	TRITD2Bv1G168960.1	A<B	0.00343177	0.0267037	363	1674		pairs8632	TRITD3Av1G021080.2	TRITD3Bv1G024740.1	A<B	0.0177785	0.0345557	40	49.92		pairs10527	TRITD3Av1G193290.1	TRITD3Bv1G175580.3	A<B	0.00154602
pairs3681	TRITD2Av1G009660.2	TRITD2Bv1G013030.1	A<B	0.0267305	0.0364128	1848	2994		pairs10897	TRITD3Av1G214230.1	TRITD3Bv1G197520.1	A<B	0.0001	0.00828602	132	199		pairs12826	TRITD4Av1G016250.1	TRITD4Bv1G158260.3	A<B	0.0001	0.0107324	84	342		pairs14302	TRITD4Av1G173670.1	TRITD4Bv1G009420.4	A<B	0.0101602	0.0266016	354	1632		pairs1824	TRITD1Av1G159840.4	TRITD1Bv1G145350.3	A<B	0.000211084	0.00166625	43.558	53.421		pairs5775	TRITD2Av1G189400.2	TRITD2Bv1G154620.1	A<B	0.0172773
pairs15067	TRITD4Av1G211620.1	TRITD5Bv1G248490.12	A<B	0.0470632	0.0718672	2334	3473		pairs16282	TRITD5Av1G044900.1	TRITD5Bv1G042780.1	A<B	0.00100657	0.00638176	216	280		pairs4062	TRITD2Av1G025290.2	TRITD2Bv1G032930.2	A<B	0.0001	0.0181256	8	263		pairs3681	TRITD2Av1G009660.2	TRITD2Bv1G013030.1	A<B	0.0267305	0.0364128	1746	2994		pairs2732	TRITD1Av1G205310.1	TRITD1Bv1G196800.1	A<B	0.00304396	0.00484637	30.978	40.669		pairs590	TRITD1Av1G032600.7	TRITD1Bv1G042060.9	A<B	0.00627073
pairs1434	TRITD1Av1G129740.2	TRITD1Bv1G125080.3	A<B	0.00895671	0.023279	1367	2496		pairs18387	TRITD5Av1G199510.5	TRITD5Bv1G194390.4	A<B	0.00342425	0.0160419	160	224		pairs4179	TRITD2Av1G029850.1	TRITD2Bv1G039380.10	A<B	0.00347618	0.00656848	166	414		pairs21321	TRITD6Av1G117600.2	TRITD6Bv1G098870.5	A<B	0.0001	0.00679656	702	1887		pairs1665	TRITD1Av1G145910.1	TRITD1Bv1G137500.2	A<B	0.00123309	0.051495	27.761	37.448		pairs18144	TRITD5Av1G189330.6	TRITD5Bv1G181300.3	A<B	0.0961692
pairs2811	TRITD1Av1G207550.6	TRITD1Bv1G215640.5	A<B	0.00697398	0.0138547	3172	4266		pairs17047	TRITD5Av1G132510.3	TRITD5Bv1G111470.4	A<B	0.00720208	0.0303888	23	86		pairs11484	TRITD3Av1G240760.2	TRITD3Bv1G232550.2	A<B	0.0143304	0.0259887	330	577		pairs18057	TRITD5Av1G186900.3	TRITD5Bv1G176540.2	A<B	0.0001	0.0287964	2190	3336		pairs20038	TRITD6Av1G006320.1	TRITD6Bv1G009610.1	A<B	0.00138369	0.00466178	29.932	39.559		pairs9188	TRITD3Av1G052010.3	TRITD3Bv1G056300.3	A<B	0.00547853
pairs4179	TRITD2Av1G029850.1	TRITD2Bv1G039380.10	A<B	0.00347618	0.00656848	661	1737		pairs11576	TRITD3Av1G246020.1	TRITD3Bv1G238310.1	A<B	0.0187956	0.0371722	172	229		pairs6340	TRITD2Av1G224680.3	TRITD2Bv1G187180.1	A<B	0.0001	0.0106286	124	371		pairs26326	TRITD7Av1G262830.1	TRITD7Bv1G190830.4	A<B	0.000122313	0.0340628	462	1605		pairs11178	TRITD3Av1G228270.1	TRITD3Bv1G225140.2	A<B	0.00819944	0.0118457	44.994	54.61		pairs2732	TRITD1Av1G205310.1	TRITD1Bv1G196800.1	A<B	0.00304396
pairs15809	TRITD5Av1G009790.1	TRITD5Bv1G007930.1	A<B	0.00266183	0.0226211	492	1557		pairs13090	TRITD4Av1G032150.1	TRITD4Bv1G137680.2	A<B	0.0150754	0.0445367	317	373		pairs9361	TRITD3Av1G066740.1	TRITD3Bv1G071920.1	A<B	0.0136464	0.0242358	112	359		pairs4036	TRITD2Av1G023820.3	TRITD2Bv1G030330.1	A<B	0.00381587	0.0179191	2586	3717		pairs26131	TRITD7Av1G252400.1	TRITD6Bv1G078110.2	A<B	0.000230346	0.00239689	44.421	53.881		pairs1310	TRITD1Av1G119650.1	TRITD1Bv1G117090.1	A<B	0.0001
pairs1172	TRITD1Av1G106250.1	TRITD1Bv1G106560.5	A<B	0.000370667	0.0162779	1656	2715		pairs13382	TRITD4Av1G053600.1	TRITD4Bv1G119670.1	A<B	0.000383843	0.000613251	98	154		pairs1501	TRITD1Av1G134460.2	TRITD1Bv1G128400.2	A<B	0.0120459	0.0216466	245	491		pairs4220	TRITD2Av1G031750.1	TRITD2Bv1G041100.2	A<B	0.0100393	0.0144572	1071	2187		pairs12815	TRITD4Av1G015810.1	TRITD4Bv1G157300.1	A<B	0.00106658	0.00480288	34.392	43.822		pairs8962	TRITD3Av1G037830.5	TRITD3Bv1G046430.6	A<B	0.000584158
pairs2842	TRITD1Av1G208620.1	TRITD1Bv1G216560.2	A<B	0.0400883	0.0545465	432	1488		pairs9239	TRITD3Av1G055470.2	TRITD3Bv1G060840.1	A<B	0.00174369	0.00414947	232	288		pairs953	TRITD1Av1G075820.1	TRITD1Bv1G073620.1	A<B	0.0363838	0.0424451	261	506		pairs19665	TRITD5Av1G252840.5	TRITD4Bv1G202920.7	A<B	0.00026877	0.0117908	2073	3141		pairs9251	TRITD3Av1G056600.3	TRITD3Bv1G060310.1	A<B	0.00455853	0.00937416	42.788	52.142		pairs12016	TRITD3Av1G266990.2	TRITD3Bv1G261280.1	A<B	0.00116674
pairs21267	TRITD6Av1G100790.1	TRITD4Bv1G157680.2	A<B	0.0114902	0.0164895	1105	2143		pairs1058	TRITD1Av1G091450.1	TRITD1Bv1G094530.1	A<B	0.0001	0.000145447	48	101		pairs14640	TRITD4Av1G194590.4	TRITD4Bv1G011590.2	A<B	0.00759175	0.0168984	162	406		pairs9838	TRITD3Av1G140230.1	TRITD3Bv1G076260.35	A<B	0.0001	0.00682091	321	1389		pairs334	TRITD1Av1G016000.1	TRITD1Bv1G019150.1	A<B	0.00124836	0.00563355	26.304	35.326		pairs9529	TRITD3Av1G084360.6	TRITD3Bv1G088030.2	A<B	0.0171385
pairs15238	TRITD4Av1G218340.1	TRITD5Bv1G241190.3	A<B	0.0495232	0.0553174	3048	4074		pairs18565	TRITD5Av1G206670.3	TRITD5Bv1G202950.2	A<B	0.0200396	0.0278376	113	165		pairs13923	TRITD4Av1G143590.2	TRITD4Bv1G059260.3	A<B	0.00021973	0.00740081	87	329		pairs15809	TRITD5Av1G009790.1	TRITD5Bv1G007930.1	A<B	0.00266183	0.0226211	492	1557		pairs1880	TRITD1Av1G162020.1	TRITD1Bv1G147420.1	A<B	0.0186923	0.0304897	28.923	37.897		pairs21720	TRITD6Av1G161180.1	TRITD6Bv1G146530.1	A<B	0.0015378
pairs4036	TRITD2Av1G023820.3	TRITD2Bv1G030330.1	A<B	0.00381587	0.0179191	2851	3853		pairs8608	TRITD3Av1G020080.1	TRITD3Bv1G023730.1	A<B	0.0325229	0.0771558	46	96		pairs26041	TRITD7Av1G248180.1	TRITD7Bv1G196410.1	A<B	0.0074172	0.0166412	149	389		pairs12512	TRITD4Av1G001260.1	TRITD4Bv1G175480.2	A<B	0.0439806	0.0603826	783	1827		pairs25337	TRITD7Av1G200760.1	TRITD7Bv1G145580.2	A<B	0.00296859	0.0322034	30.795	39.72		pairs12122	TRITD3Av1G271180.1	TRITD3Bv1G266310.2	A<B	0.000390003
pairs4180	TRITD2Av1G029860.1	TRITD2Bv1G039380.10	A<B	0.00195675	0.00656848	735	1737		pairs18594	TRITD5Av1G207660.3	TRITD5Bv1G203880.1	A<B	0.00562135	0.0208247	52	97		pairs26131	TRITD7Av1G252400.1	TRITD6Bv1G078110.2	A<B	0.000230346	0.00239689	37	273		pairs14762	TRITD4Av1G199610.1	TRITD4Bv1G007450.1	A<B	0.000962009	0.00237536	507	1551		pairs10317	TRITD3Av1G182020.2	TRITD3Bv1G161890.1	A<B	0.00486232	0.027123	27.436	36.229		pairs16328	TRITD5Av1G050060.1	TRITD5Bv1G046330.1	A<B	0.00678279
pairs4844	TRITD2Av1G067070.2	TRITD2Bv1G076400.1	A<B	0.00822214	0.0170795	412	1377		pairs12286	TRITD3Av1G278960.1	TRITD3Bv1G274910.6	A<B	0.02313	0.0348422	115	158		pairs7081	TRITD2Av1G262580.3	TRITD2Bv1G206600.1	A<B	0.0293158	0.045673	21	255		pairs15238	TRITD4Av1G218340.1	TRITD5Bv1G241190.3	A<B	0.0495232	0.0553174	3048	4074		pairs1494	TRITD1Av1G134120.2	TRITD1Bv1G128160.2	A<B	0.00860695	0.021116	40.389	49.163		pairs16569	TRITD5Av1G094570.1	TRITD5Bv1G077010.1	A<B	0.0152227
pairs17428	TRITD5Av1G153600.3	TRITD5Bv1G142420.7	A<B	0.0181254	0.0316361	2751	3703		pairs9052	TRITD3Av1G044190.3	TRITD3Bv1G052770.3	A<B	0.0117973	0.0256861	87	128		pairs26255	TRITD7Av1G259330.2	TRITD7Bv1G209600.2	A<B	0.00962208	0.0146075	35	268		pairs4844	TRITD2Av1G067070.2	TRITD2Bv1G076400.1	A<B	0.00822214	0.0170795	363	1377		pairs12612	TRITD4Av1G004930.2	TRITD4Bv1G169190.1	A<B	0.00693228	0.0124492	32.197	40.919		pairs1434	TRITD1Av1G129740.2	TRITD1Bv1G125080.3	A<B	0.00895671
pairs20734	TRITD6Av1G041240.1	TRITD6Bv1G053250.1	A<B	0.00310794	0.0231932	2244	3187		pairs24835	TRITD7Av1G161580.2	TRITD7Bv1G119380.3	A<B	0.00995792	0.0113392	67	107		pairs17241	TRITD5Av1G144120.1	TRITD5Bv1G133970.3	A<B	0.0113159	0.0194675	65	296		pairs23736	TRITD7Av1G055170.2	TRITD7Bv1G030890.1	A<B	0.0001	0.00464447	1647	2658		pairs13663	TRITD4Av1G088730.1	TRITD4Bv1G067450.1	A<B	0.00291495	0.0122435	32.334	41.015		pairs1406	TRITD1Av1G128070.2	TRITD1Bv1G123480.2	A<B	0.0001
pairs19798	TRITD5Av1G258060.2	TRITD4Bv1G207370.3	A<B	0.0001	0.00595324	2103	3020		pairs15237	TRITD4Av1G218330.2	TRITD5Bv1G241180.3	A<B	0.0231989	0.0285756	39	78		pairs23555	TRITD7Av1G047350.4	TRITD7Bv1G021300.2	A<B	0.00465989	0.00828638	149	380		pairs2795	TRITD1Av1G206910.3	TRITD1Bv1G216670.2	A<B	0.0001	0.0164894	1791	2778		pairs899	TRITD1Av1G060900.4	TRITD1Bv1G068020.4	A<B	0.00912316	0.0132389	38.484	46.872		pairs1946	TRITD1Av1G166280.6	TRITD1Bv1G151750.9	A<B	0.001524
pairs8826	TRITD3Av1G029950.4	TRITD3Bv1G034940.4	A<B	0.00602896	0.0284435	1910	2817		pairs6192	TRITD2Av1G216020.1	TRITD2Bv1G180110.1	A<B	0.000633071	0.00137634	37	74		pairs21321	TRITD6Av1G117600.2	TRITD6Bv1G098870.5	A<B	0.0001	0.00679656	31	259		pairs20734	TRITD6Av1G041240.1	TRITD6Bv1G053250.1	A<B	0.00310794	0.0231932	2244	3183		pairs17702	TRITD5Av1G167830.3	TRITD5Bv1G159720.4	A<B	0.000214791	0.0245837	47.059	55.197		pairs956	TRITD1Av1G076610.1	TRITD1Bv1G076660.5	A<B	0.0403434
pairs1665	TRITD1Av1G145910.1	TRITD1Bv1G137500.2	A<B	0.00123309	0.051495	1023	1928		pairs19018	TRITD5Av1G224620.2	TRITD1Bv1G141150.2	A<B	0.000239288	0.000611526	80	116		pairs9921	TRITD3Av1G150460.5	TRITD3Bv1G133330.8	A<B	0.00612049	0.0118481	216	441		pairs20916	TRITD6Av1G052870.1	TRITD6Bv1G058750.7	A<B	0.000724339	0.0305277	462	1374		pairs1775	TRITD1Av1G156250.2	TRITD1Bv1G185750.3	A<B	0.0001	0.0167911	44.354	52.486		pairs22561	TRITD6Av1G210320.1	TRITD6Bv1G206450.3	A<B	0.058069
pairs21249	TRITD6Av1G097150.7	TRITD3Bv1G076120.14	A<B	0.00157053	0.0109525	819	1722		pairs8113	TRITD3Av1G001620.1	TRITD3Bv1G005320.1	A<B	0.0139784	0.018866	28	64		pairs14839	TRITD4Av1G201810.1	TRITD4Bv1G004090.1	A<B	0.0001	0.000695934	228	452		pairs4179	TRITD2Av1G029850.1	TRITD2Bv1G039380.10	A<B	0.00347618	0.00656848	447	1323		pairs9909	TRITD3Av1G149430.1	TRITD3Bv1G132740.1	A<B	0.00352718	0.00565529	43.467	51.585		pairs12903	TRITD4Av1G019730.1	TRITD4Bv1G151200.1	A<B	0.0001
pairs26433	TRITD7Av1G266870.1	TRITD7Bv1G219010.1	A<B	0.00561015	0.0088839	606	1505		pairs12609	TRITD4Av1G004760.1	TRITD4Bv1G169390.1	A<B	0.0496142	0.102757	185	219		pairs4637	TRITD2Av1G052300.1	TRITD2Bv1G064030.1	A<B	0.0241206	0.0338274	103	325		pairs19212	TRITD5Av1G233340.1	TRITD5Bv1G232770.1	A<B	0.0001	0.000786607	2928	3795		pairs14281	TRITD4Av1G171380.3	TRITD4Bv1G034940.3	A<B	0.000832992	0.00270398	48.55	56.494		pairs10455	TRITD3Av1G188560.4	TRITD3Bv1G171670.6	A<B	0.00304998
pairs8178	TRITD3Av1G002980.1	TRITD3Bv1G002230.2	A<B	0.0502581	0.0581907	2302	3190		pairs3613	TRITD2Av1G007410.1	TRITD2Bv1G010060.2	A<B	0.024746	0.0398005	30	62		pairs7070	TRITD2Av1G262340.1	TRITD2Bv1G224930.2	A<B	0.0001	0.000159808	7	223		pairs1434	TRITD1Av1G129740.2	TRITD1Bv1G125080.3	A<B	0.00895671	0.023279	1311	2169		pairs16083	TRITD5Av1G027360.1	TRITD5Bv1G024050.2	A<B	0.0214591	0.0356315	33.703	41.463		pairs2898	TRITD1Av1G210710.2	TRITD1Bv1G213650.2	A<B	0.000527927
pairs15839	TRITD5Av1G012050.1	TRITD5Bv1G009580.1	A<B	0.0122665	0.0531938	1821	2685		pairs1310	TRITD1Av1G119650.1	TRITD1Bv1G117090.1	A<B	0.0001	0.00810626	109	139		pairs8217	TRITD3Av1G005080.1	TRITD3Bv1G001340.1	A<B	0.00233644	0.00314077	2	217		pairs15839	TRITD5Av1G012050.1	TRITD5Bv1G009580.1	A<B	0.0122665	0.0531938	1773	2625		pairs24635	TRITD7Av1G130930.3	TRITD7Bv1G103330.1	A<B	0.0001	0.000934937	37.802	45.55		pairs23936	TRITD7Av1G067340.1	TRITD7Bv1G042820.1	A<B	0.0001
pairs3742	TRITD2Av1G011730.2	TRITD2Bv1G021430.1	A<B	0.0025184	0.0393105	417	1271		pairs9604	TRITD3Av1G091910.3	TRITD3Bv1G093470.3	A<B	0.000482719	0.00395237	22	52		pairs22920	TRITD6Av1G222930.1	TRITD6Bv1G223200.1	A<B	0.0267991	0.0480674	82	295		pairs19798	TRITD5Av1G258060.2	TRITD4Bv1G207370.3	A<B	0.0001	0.00595324	1983	2835		pairs6147	TRITD2Av1G212890.1	TRITD2Bv1G176440.2	A<B	0.0029063	0.0220276	26.919	34.627		pairs7353	TRITD2Av1G273200.7	TRITD2Bv1G236460.9	A<B	0.00790861
pairs21877	TRITD6Av1G171580.2	TRITD6Bv1G158820.3	A<B	0.0142433	0.0198243	1452	2292		pairs24193	TRITD7Av1G083780.1	TRITD7Bv1G058420.1	A<B	0.00729084	0.0104982	67	37		pairs13576	TRITD4Av1G070060.4	TRITD4Bv1G106450.3	A<B	0.0001	0.00654678	302	514		pairs26379	TRITD7Av1G265290.3	TRITD7Bv1G216880.7	A<B	0.000408167	0.0114898	2484	3321		pairs22136	TRITD6Av1G188040.1	TRITD6Bv1G208700.1	A<B	0.00340391	0.00801244	36.357	44.028		pairs12488	TRITD4Av1G000500.1	TRITD4Bv1G174010.1	A<B	0.0193916
pairs26326	TRITD7Av1G262830.1	TRITD7Bv1G190830.4	A<B	0.000122313	0.0340628	780	1605		pairs7426	TRITD2Av1G276380.2	TRITD2Bv1G240330.2	A<B	0.0001	0.00264251	238	208		pairs24562	TRITD7Av1G116870.6	TRITD7Bv1G086720.3	A<B	0.00779172	0.0259673	75	286		pairs6868	TRITD2Av1G254850.2	TRITD2Bv1G216300.2	A<B	0.00980053	0.0212204	5289	6111		pairs17642	TRITD5Av1G164760.1	TRITD5Bv1G155660.1	A<B	0.012759	0.0238474	25.409	33.017		pairs24802	TRITD7Av1G159420.1	TRITD7Bv1G117720.1	A<B	0.00147153
pairs11169	TRITD3Av1G227860.3	TRITD3Bv1G213570.2	A<B	0.00229316	0.0275905	1572	2390		pairs25160	TRITD7Av1G187890.3	TRITD7Bv1G133140.1	A<B	0.000378206	0.000529749	173	140		pairs9824	TRITD3Av1G138870.1	TRITD3Bv1G126070.4	A<B	0.00119552	0.00640395	213	421		pairs2842	TRITD1Av1G208620.1	TRITD1Bv1G216560.2	A<B	0.0400883	0.0545465	432	1251		pairs16582	TRITD5Av1G096020.1	TRITD5Bv1G078030.1	A<B	0.121398	0.140732	36.08	43.676		pairs26157	TRITD7Av1G254010.1	TRITD7Bv1G202990.1	A<B	0.00638653
pairs5423	TRITD2Av1G154310.4	TRITD2Bv1G180610.2	A<B	0.00462151	0.0496697	2628	3446		pairs1501	TRITD1Av1G134460.2	TRITD1Bv1G128400.2	A<B	0.0120459	0.0216466	57	22		pairs10295	TRITD3Av1G181250.3	TRITD3Bv1G163750.5	A<B	0.0001	0.00416326	67	274		pairs17428	TRITD5Av1G153600.3	TRITD5Bv1G142420.7	A<B	0.0181254	0.0316361	2751	3519		pairs23790	TRITD7Av1G058510.1	TRITD7Bv1G035400.1	A<B	0.12443	0.136153	28.558	36.012		pairs13720	TRITD4Av1G099780.2	TRITD4Bv1G084040.3	A<B	0.000122366
pairs19212	TRITD5Av1G233340.1	TRITD5Bv1G232770.1	A<B	0.0001	0.000786607	2980	3795		pairs22561	TRITD6Av1G210320.1	TRITD6Bv1G206450.3	A<B	0.058069	0.0728889	56	21		pairs13728	TRITD4Av1G102730.3	TRITD4Bv1G078600.4	A<B	0.0001	0.0109731	269	475		pairs2571	TRITD1Av1G199060.1	TRITD1Bv1G188810.2	A<B	0.0133492	0.0259699	2883	3651		pairs835	TRITD1Av1G053230.5	TRITD1Bv1G061710.4	A<B	0.00332735	0.00700431	32.516	39.751		pairs17295	TRITD5Av1G147010.1	TRITD5Bv1G136720.3	A<B	0.0139839
pairs25383	TRITD7Av1G204030.3	TRITD7Bv1G157470.2	A<B	0.0001	0.0276606	1266	2066		pairs13215	TRITD4Av1G040580.1	TRITD4Bv1G130530.1	A<B	0.0001	0.0247245	144	108		pairs6485	TRITD2Av1G234740.1	TRITD2Bv1G196900.2	A<B	0.000684446	0.00895697	220	426		pairs8212	TRITD3Av1G004930.1	TRITD3Bv1G001440.2	A<B	0.00638181	0.00930608	1293	2061		pairs6550	TRITD2Av1G239030.4	TRITD2Bv1G200680.1	A<B	0.0183427	0.0301002	47.951	55.064		pairs9645	TRITD3Av1G098210.1	TRITD3Bv1G095580.1	A<B	0.0001
pairs3981	TRITD2Av1G020940.1	TRITD2Bv1G027910.1	A<B	0.00765656	0.00974641	1023	1820		pairs13113	TRITD4Av1G033200.1	TRITD4Bv1G136930.2	A<B	0.0541537	0.0876494	123	86		pairs939	TRITD1Av1G070310.1	TRITD7Bv1G126790.1	A<B	0.0001	0.00740596	48	254		pairs8826	TRITD3Av1G029950.4	TRITD3Bv1G034940.4	A<B	0.00602896	0.0284435	1869	2637		pairs14230	TRITD4Av1G168340.1	TRITD4Bv1G031510.2	A<B	0.00199604	0.0554549	28.358	35.435		pairs2915	TRITD1Av1G211650.2	TRITD1Bv1G212900.2	A<B	0.00104923
pairs2467	TRITD1Av1G193180.1	TRITD1Bv1G183410.2	A<B	0.00344599	0.00603656	789	1575		pairs14098	TRITD4Av1G157540.1	TRITD4Bv1G040730.1	A<B	0.0125308	0.0156478	67	29		pairs8390	TRITD3Av1G011640.3	TRITD3Bv1G008580.1	A<B	0.000301588	0.00046473	118	323		pairs10867	TRITD3Av1G213050.3	TRITD3Bv1G195580.1	A<B	0.0001	0.0093334	627	1386		pairs16183	TRITD5Av1G036540.1	TRITD5Bv1G033920.1	A<B	0.000191801	0.000677125	42.606	49.648		pairs5684	TRITD2Av1G181950.1	TRITD2Bv1G149220.2	A<B	0.0427282
pairs182	TRITD1Av1G006800.2	TRITD1Bv1G009160.2	A<B	0.0067955	0.00832775	1356	2132		pairs14267	TRITD4Av1G170440.2	TRITD4Bv1G037010.3	A<B	0.00609298	0.0192761	158	119		pairs15343	TRITD4Av1G224360.1	TRITD5Bv1G237050.4	A<B	0.00768511	0.0153252	127	330		pairs4033	TRITD2Av1G023740.1	TRITD2Bv1G030140.1	A<B	0.00326648	0.0229955	489	1224		pairs21422	TRITD6Av1G134760.3	TRITD6Bv1G127950.2	A<B	0.00346123	0.00950727	33.13	40.156		pairs1501	TRITD1Av1G134460.2	TRITD1Bv1G128400.2	A<B	0.0120459
pairs6868	TRITD2Av1G254850.2	TRITD2Bv1G216300.2	A<B	0.00980053	0.0212204	5631	6395		pairs17293	TRITD5Av1G146930.3	TRITD5Bv1G136580.1	A<B	0.0110651	0.0710562	149	107		pairs7992	TRITD2Av1G294580.2	TRITD2Bv1G264060.1	A<B	0.0352838	0.0388563	168	370		pairs8881	TRITD3Av1G032880.1	TRITD3Bv1G042850.1	A<B	0.0476743	0.0932353	381	1104		pairs23712	TRITD7Av1G054250.3	TRITD7Bv1G029640.1	A<B	0.000257878	0.000594815	40.901	47.842		pairs5573	TRITD2Av1G172620.1	TRITD2Bv1G142790.5	A<B	0.0327229
pairs10888	TRITD3Av1G213780.2	TRITD3Bv1G201020.5	A<B	0.000920466	0.0229265	1284	2040		pairs7035	TRITD2Av1G261120.1	TRITD2Bv1G223790.1	A<B	0.0180846	0.0319808	300	258		pairs26212	TRITD7Av1G256400.6	TRITD7Bv1G206480.4	A<B	0.00994279	0.0447564	441	642		pairs8704	TRITD3Av1G024490.1	TRITD3Bv1G046470.1	A<B	0.00389671	0.0300434	2160	2868		pairs6904	TRITD2Av1G256320.1	TRITD2Bv1G218940.1	A<B	0.00361174	0.00473266	28.682	35.576		pairs25160	TRITD7Av1G187890.3	TRITD7Bv1G133140.1	A<B	0.000378206
pairs13797	TRITD4Av1G122990.1	TRITD2Bv1G065790.3	A<B	0.0001	0.00603333	1470	2210		pairs13260	TRITD4Av1G043400.2	TRITD4Bv1G127640.2	A<B	0.000392801	0.0143865	244	201		pairs8311	TRITD3Av1G008770.1	TRITD3Bv1G011880.2	A<B	0.0109107	0.0214795	187	387		pairs8178	TRITD3Av1G002980.1	TRITD3Bv1G002230.2	A<B	0.0502581	0.0581907	2229	2931		pairs24971	TRITD7Av1G174230.2	TRITD7Bv1G131120.1	A<B	0.00241929	0.00647781	31.373	38.265		pairs16622	TRITD5Av1G100390.1	TRITD5Bv1G083500.1	A<B	0.0438119
pairs14762	TRITD4Av1G199610.1	TRITD4Bv1G007450.1	A<B	0.000962009	0.00237536	817	1551		pairs24452	TRITD7Av1G106090.2	TRITD7Bv1G079460.2	A<B	0.0322524	0.0399088	171	127		pairs1666	TRITD1Av1G145930.5	TRITD1Bv1G137560.3	A<B	0.0160336	0.0184341	185	384		pairs16314	TRITD5Av1G047890.1	TRITD5Bv1G044860.2	A<B	0.00613575	0.0244638	822	1518		pairs182	TRITD1Av1G006800.2	TRITD1Bv1G009160.2	A<B	0.0067955	0.00832775	31.711	38.555		pairs13090	TRITD4Av1G032150.1	TRITD4Bv1G137680.2	A<B	0.0150754
pairs25036	TRITD7Av1G178880.7	TRITD7Bv1G140030.6	A<B	0.00528809	0.0316246	1380	2106		pairs9529	TRITD3Av1G084360.6	TRITD3Bv1G088030.2	A<B	0.0171385	0.027675	92	48		pairs1310	TRITD1Av1G119650.1	TRITD1Bv1G117090.1	A<B	0.0001	0.00810626	22	218		pairs3742	TRITD2Av1G011730.2	TRITD2Bv1G021430.1	A<B	0.0025184	0.0393105	417	1089		pairs7510	TRITD2Av1G279460.1	TRITD2Bv1G244640.1	A<B	0.0364014	0.0606013	31.106	37.879		pairs16418	TRITD5Av1G060800.3	TRITD5Bv1G052600.1	A<B	0.0133188
pairs20916	TRITD6Av1G052870.1	TRITD6Bv1G058750.7	A<B	0.000724339	0.0305277	684	1407		pairs22504	TRITD6Av1G207360.1	TRITD6Bv1G204100.1	A<B	0.00552376	0.0310914	102	56		pairs4947	TRITD2Av1G075180.4	TRITD2Bv1G084150.4	A<B	0.0161583	0.0209219	182	377		pairs3981	TRITD2Av1G020940.1	TRITD2Bv1G027910.1	A<B	0.00765656	0.00974641	1023	1677		pairs15122	TRITD4Av1G213680.1	TRITD5Bv1G246450.1	A<B	0.000215148	0.00862186	45.963	52.697		pairs9239	TRITD3Av1G055470.2	TRITD3Bv1G060840.1	A<B	0.00174369
pairs20510	TRITD6Av1G026380.1	TRITD6Bv1G068030.9	A<B	0.00175635	0.00678244	525	1242		pairs13030	TRITD4Av1G028190.1	TRITD4Bv1G141400.2	A<B	0.0127455	0.0429644	134	87		pairs23047	TRITD6Av1G226850.1	TRITD6Bv1G227550.1	A<B	0.0326793	0.0456637	404	598		pairs4180	TRITD2Av1G029860.1	TRITD2Bv1G039380.10	A<B	0.00195675	0.00656848	681	1323		pairs17990	TRITD5Av1G184050.2	TRITD5Bv1G173430.2	A<B	0.0001	0.00104776	38.973	45.703		pairs17047	TRITD5Av1G132510.3	TRITD5Bv1G111470.4	A<B	0.00720208
pairs25630	TRITD7Av1G220520.2	TRITD7Bv1G169800.1	A<B	0.000473661	0.00547927	594	1300		pairs11622	TRITD3Av1G249030.1	TRITD3Bv1G240700.1	A<B	0.0369936	0.0840223	245	196		pairs9625	TRITD3Av1G094530.1	TRITD3Bv1G094580.1	A<B	0.00643535	0.0220707	139	330		pairs11169	TRITD3Av1G227860.3	TRITD3Bv1G213570.2	A<B	0.00229316	0.0275905	1572	2211		pairs3990	TRITD2Av1G021620.5	TRITD2Bv1G028460.1	A<B	0.000528728	0.0124852	49.744	56.471		pairs4533	TRITD2Av1G045470.1	TRITD2Bv1G058510.2	A<B	0.00885284
pairs1295	TRITD1Av1G118110.9	TRITD1Bv1G117960.8	A<B	0.00909372	0.0226475	2265	2967		pairs23990	TRITD7Av1G070280.1	TRITD7Bv1G046280.1	A<B	0.000149118	0.000447401	180	131		pairs15123	TRITD4Av1G213690.2	TRITD5Bv1G246440.3	A<B	0.0020939	0.00413434	126	312		pairs4393	TRITD2Av1G038420.2	TRITD2Bv1G052030.4	A<B	0.0001	0.00607421	732	1371		pairs4143	TRITD2Av1G028930.3	TRITD2Bv1G037870.2	A<B	0.0328145	0.0381442	36.943	43.655		pairs14145	TRITD4Av1G160980.1	TRITD4Bv1G044400.1	A<B	0.0042489
pairs16793	TRITD5Av1G114230.1	TRITD5Bv1G095140.1	A<B	0.000974239	0.00262656	1530	2221		pairs24890	TRITD7Av1G167410.2	TRITD7Bv1G124500.2	A<B	0.00781292	0.0153943	185	135		pairs1760	TRITD1Av1G155410.1	TRITD1Bv1G142190.1	A<B	0.0160216	0.0499095	131	316		pairs12722	TRITD4Av1G010530.2	TRITD4Bv1G163000.2	A<B	0.00711589	0.0115892	2199	2817		pairs1131	TRITD1Av1G101850.2	TRITD1Bv1G103320.1	A<B	0.000498008	0.00054906	31.758	38.316		pairs17417	TRITD5Av1G152590.1	TRITD5Bv1G141680.1	A<B	0.0125048
pairs13507	TRITD4Av1G063490.1	TRITD4Bv1G112360.1	A<B	0.0001	0.00171085	846	1531		pairs21071	TRITD6Av1G069350.1	TRITD6Bv1G074890.1	A<B	0.0198698	0.0269026	224	169		pairs10607	TRITD3Av1G197780.1	TRITD3Bv1G181830.2	A<B	0.00796407	0.0138618	337	520		pairs2324	TRITD1Av1G185730.1	TRITD1Bv1G174130.2	A<B	0.0146552	0.0379411	708	1311		pairs546	TRITD1Av1G029350.3	TRITD1Bv1G038320.2	A<B	0.00183236	0.00844962	27.446	34.004		pairs22118	TRITD6Av1G187230.2	TRITD6Bv1G175930.1	A<B	0.00899876
pairs7605	TRITD2Av1G282140.1	TRITD2Bv1G248730.1	A<B	0.00431375	0.0188384	1095	1776		pairs16569	TRITD5Av1G094570.1	TRITD5Bv1G077010.1	A<B	0.0152227	0.0925336	134	78		pairs13657	TRITD4Av1G087090.1	TRITD4Bv1G053320.1	A<B	0.0001	0.0251707	179	362		pairs4191	TRITD2Av1G030460.2	TRITD2Bv1G039620.1	A<B	0.0164946	0.0300391	678	1272		pairs20189	TRITD6Av1G011370.1	TRITD6Bv1G019690.1	A<B	0.00203713	0.00451761	31.034	37.571		pairs14203	TRITD4Av1G167080.7	TRITD4Bv1G033110.4	A<B	0.0426734
pairs4443	TRITD2Av1G040280.2	TRITD2Bv1G054350.3	A<B	0.00420746	0.00967741	1491	2168		pairs17659	TRITD5Av1G165690.1	TRITD5Bv1G157270.2	A<B	0.0199831	0.0233524	122	64		pairs23361	TRITD7Av1G037990.1	TRITD7Bv1G010290.1	A<B	0.00667442	0.019453	57	240		pairs21788	TRITD6Av1G166950.1	TRITD6Bv1G152060.2	A<B	0.0001	0.0129261	465	1053		pairs16640	TRITD5Av1G102340.1	TRITD5Bv1G082420.3	A<B	0.0001	0.00328578	35.724	42.089		pairs13003	TRITD4Av1G025840.2	TRITD4Bv1G143880.3	A<B	0.0155595
pairs8858	TRITD3Av1G031480.2	TRITD3Bv1G037780.2	A<B	0.0185163	0.0396896	1194	1867		pairs22116	TRITD6Av1G187040.1	TRITD6Bv1G175790.1	A<B	0.0676487	0.0946892	224	166		pairs13242	TRITD4Av1G042370.2	TRITD4Bv1G128880.1	A<B	0.00255156	0.00471451	42	222		pairs26433	TRITD7Av1G266870.1	TRITD7Bv1G219010.1	A<B	0.00561015	0.0088839	561	1143		pairs6142	TRITD2Av1G212620.1	TRITD2Bv1G176180.1	A<B	0.0304978	0.0891824	24.473	30.838		pairs3362	TRITD2Av1G000100.5	TRITD2Bv1G000810.5	A<B	0.00804446
pairs21827	TRITD6Av1G169110.1	TRITD6Bv1G155160.1	A<B	0.000735371	0.00503106	1266	1932		pairs10861	TRITD3Av1G212750.1	TRITD3Bv1G195320.1	A<B	0.00530163	0.0205418	318	259		pairs17021	TRITD5Av1G130760.1	TRITD5Bv1G109490.1	A<B	0.0559739	0.0787362	183	363		pairs25630	TRITD7Av1G220520.2	TRITD7Bv1G169800.1	A<B	0.000473661	0.00547927	594	1170		pairs21450	TRITD6Av1G138000.1	TRITD6Bv1G128660.2	A<B	0.00876367	0.078712	28.269	34.572		pairs2264	TRITD1Av1G182800.2	TRITD1Bv1G170470.1	A<B	0.0173739
pairs25886	TRITD7Av1G238000.1	TRITD7Bv1G186770.2	A<B	0.00132049	0.00656699	1134	1795		pairs24802	TRITD7Av1G159420.1	TRITD7Bv1G117720.1	A<B	0.00147153	0.0048549	102	42		pairs14924	TRITD4Av1G204650.6	TRITD4Bv1G000040.1	A<B	0.036003	0.0765594	180	359		pairs5423	TRITD2Av1G154310.4	TRITD2Bv1G180610.2	A<B	0.00462151	0.0496697	2628	3201		pairs6361	TRITD2Av1G226090.1	TRITD2Bv1G188540.1	A<B	0.0146582	0.0268168	32.742	38.899		pairs22711	TRITD6Av1G215740.1	TRITD6Bv1G213980.4	A<B	0.00764818
pairs1960	TRITD1Av1G166850.1	TRITD1Bv1G152670.2	A<B	0.000692101	0.00106637	2484	3133		pairs24759	TRITD7Av1G155750.1	TRITD7Bv1G115110.4	A<B	0.0001	0.00373794	265	201		pairs19275	TRITD5Av1G236120.3	TRITD5Bv1G235270.2	A<B	0.00589771	0.027516	82	259		pairs14429	TRITD4Av1G181670.1	TRITD4Bv1G023520.2	A<B	0.00345683	0.00818588	1095	1665		pairs15819	TRITD5Av1G010340.1	TRITD5Bv1G016140.2	A<B	0.0486251	0.108679	51.264	57.412		pairs24072	TRITD7Av1G076170.2	TRITD7Bv1G051580.2	A<B	0.000756446
pairs1897	TRITD1Av1G163370.1	TRITD1Bv1G149320.1	A<B	0.0001	0.00287038	1497	2144		pairs6985	TRITD2Av1G259440.4	TRITD2Bv1G222200.2	A<B	0.102735	0.135488	193	126		pairs4675	TRITD2Av1G054720.1	TRITD2Bv1G066200.1	A<B	0.00535167	0.0232115	361	538		pairs3950	TRITD2Av1G019440.1	TRITD2Bv1G025540.3	A<B	0.000534258	0.0124883	1230	1794		pairs18572	TRITD5Av1G206890.1	TRITD5Bv1G203100.1	A<B	0.00302097	0.00430029	30.496	36.629		pairs1735	TRITD1Av1G153280.5	TRITD1Bv1G139880.3	A<B	0.0185421
pairs6179	TRITD2Av1G215450.1	TRITD2Bv1G200620.3	A<B	0.0013642	0.0300712	1216	1848		pairs10527	TRITD3Av1G193290.1	TRITD3Bv1G175580.3	A<B	0.00154602	0.00680664	117	41		pairs140	TRITD1Av1G005570.1	TRITD1Bv1G007000.1	A<B	0.00509899	0.0167287	32	208		pairs9531	TRITD3Av1G084850.2	TRITD3Bv1G101520.2	A<B	0.0001	0.00627389	897	1458		pairs974	TRITD1Av1G082160.2	TRITD1Bv1G075400.1	A<B	0.0398202	0.140193	36.63	42.733		pairs11484	TRITD3Av1G240760.2	TRITD3Bv1G232550.2	A<B	0.0143304
pairs17003	TRITD5Av1G129840.1	TRITD5Bv1G108650.1	A<B	0.126934	0.150795	3108	3731		pairs11019	TRITD3Av1G220090.1	TRITD3Bv1G210110.1	A<B	0.000676003	0.00143186	108	25		pairs1529	TRITD1Av1G135590.1	TRITD1Bv1G129540.4	A<B	0.00306181	0.00764921	353	529		pairs25886	TRITD7Av1G238000.1	TRITD7Bv1G186770.2	A<B	0.00132049	0.00656699	1134	1689		pairs25035	TRITD7Av1G178760.3	TRITD7Bv1G139350.1	A<B	0.0001	0.000309252	49.771	55.831		pairs11622	TRITD3Av1G249030.1	TRITD3Bv1G240700.1	A<B	0.0369936
pairs10063	TRITD3Av1G163010.2	TRITD3Bv1G141390.1	A<B	0.0235041	0.044472	933	1545		pairs13577	TRITD4Av1G070080.1	TRITD4Bv1G106440.1	A<B	0.00423617	0.00659908	108	21		pairs17666	TRITD5Av1G166160.1	TRITD5Bv1G157530.1	A<B	0.00413923	0.00846108	211	383		pairs7444	TRITD2Av1G277000.1	TRITD2Bv1G241280.2	A<B	0.0001	0.0017677	342	897		pairs24302	TRITD7Av1G091430.5	TRITD7Bv1G068630.1	A<B	0.00569363	0.00944781	31.124	37.171		pairs3447	TRITD2Av1G002720.1	TRITD2Bv1G003180.2	A<B	0.0676336
pairs2324	TRITD1Av1G185730.1	TRITD1Bv1G174130.2	A<B	0.0146552	0.0379411	943	1538		pairs12016	TRITD3Av1G266990.2	TRITD3Bv1G261280.1	A<B	0.00116674	0.00596587	183	95		pairs18480	TRITD5Av1G203610.1	TRITD5Bv1G199330.1	A<B	0.00110145	0.00594369	52	223		pairs8373	TRITD3Av1G011140.2	TRITD3Bv1G009740.1	A<B	0.00227413	0.00345342	654	1209		pairs8750	TRITD3Av1G026310.2	TRITD3Bv1G030180.4	A<B	0.0160564	0.0291421	47.694	53.722		pairs12286	TRITD3Av1G278960.1	TRITD3Bv1G274910.6	A<B	0.02313
pairs4191	TRITD2Av1G030460.2	TRITD2Bv1G039620.1	A<B	0.0164946	0.0300391	678	1272		pairs16418	TRITD5Av1G060800.3	TRITD5Bv1G052600.1	A<B	0.0133188	0.0288602	160	53		pairs23323	TRITD7Av1G036520.1	TRITD7Bv1G008490.1	A<B	0.000456165	0.00176549	11	182		pairs17003	TRITD5Av1G129840.1	TRITD5Bv1G108650.1	A<B	0.126934	0.150795	3108	3648		pairs21842	TRITD6Av1G169930.2	TRITD6Bv1G156140.1	A<B	0.000114936	0.000199489	37.975	44		pairs16302	TRITD5Av1G047180.5	TRITD5Bv1G043900.8	A<B	0.00741707
pairs24769	TRITD7Av1G156570.2	TRITD7Bv1G115870.3	A<B	0.0163356	0.0292513	723	1316		pairs21046	TRITD6Av1G065590.3	TRITD6Bv1G070210.1	A<B	0.0001	0.00500758	138	31		pairs17499	TRITD5Av1G158070.1	TRITD5Bv1G133070.2	A<B	0.0001	0.00192005	67	237		pairs13423	TRITD4Av1G056010.1	TRITD4Bv1G118040.2	A<B	0.0123228	0.0475389	474	1011		pairs6616	TRITD2Av1G243390.1	TRITD2Bv1G204060.1	A<B	0.0515432	0.108217	25.718	31.718		pairs16751	TRITD5Av1G112430.1	TRITD4Bv1G049240.1	A<B	0.0599003
pairs835	TRITD1Av1G053230.5	TRITD1Bv1G061710.4	A<B	0.00332735	0.00700431	612	1205		pairs803	TRITD1Av1G049720.5	TRITD1Bv1G058920.5	A<B	0.00384964	0.0136668	173	61		pairs24014	TRITD7Av1G071940.2	TRITD7Bv1G048190.1	A<B	0.00150552	0.0202201	156	325		pairs6179	TRITD2Av1G215450.1	TRITD2Bv1G200620.3	A<B	0.0013642	0.0300712	924	1455		pairs10920	TRITD3Av1G214890.2	TRITD3Bv1G199580.1	A<B	0.0224303	0.0257198	40.255	46.222		pairs13677	TRITD4Av1G092910.1	TRITD4Bv1G074190.3	A<B	0.0033882
pairs20672	TRITD6Av1G036650.1	TRITD6Bv1G049560.1	A<B	0.0058513	0.00769874	1329	1908		pairs12859	TRITD4Av1G017420.4	TRITD4Bv1G153160.2	A<B	0.0108171	0.0252963	226	107		pairs24267	TRITD7Av1G088960.6	TRITD7Bv1G063060.4	A<B	0.000889458	0.00145891	116	285		pairs4443	TRITD2Av1G040280.2	TRITD2Bv1G054350.3	A<B	0.00420746	0.00967741	1491	2019		pairs4747	TRITD2Av1G060490.1	TRITD2Bv1G070990.1	A<B	0.0116116	0.0208756	31.41	37.36		pairs12609	TRITD4Av1G004760.1	TRITD4Bv1G169390.1	A<B	0.0496142
pairs26135	TRITD7Av1G252700.1	TRITD7Bv1G202160.1	A<B	0.00502739	0.0159683	885	1463		pairs21225	TRITD6Av1G089220.1	TRITD6Bv1G096050.1	A<B	0.00329988	0.00527828	152	29		pairs12451	TRITD3Av1G286770.1	TRITD3Bv1G281900.1	A<B	0.014928	0.0412305	150	316		pairs11742	TRITD3Av1G253680.1	TRITD3Bv1G250500.2	A<B	0.0524498	0.0995713	3102	3621		pairs17666	TRITD5Av1G166160.1	TRITD5Bv1G157530.1	A<B	0.00413923	0.00846108	46.533	52.448		pairs4093	TRITD2Av1G026900.5	TRITD2Bv1G034950.10	A<B	0.00101426
pairs7707	TRITD2Av1G285490.2	TRITD2Bv1G253000.3	A<B	0.00710659	0.0103237	1170	1744		pairs956	TRITD1Av1G076610.1	TRITD1Bv1G076660.5	A<B	0.0403434	0.0445951	238	113		pairs107	TRITD1Av1G004260.3	TRITD1Bv1G004170.1	A<B	0.000199859	0.0128667	104	263		pairs22561	TRITD6Av1G210320.1	TRITD6Bv1G206450.3	A<B	0.058069	0.0728889	1341	1857		pairs3034	TRITD1Av1G216930.4	TRITD1Bv1G205150.5	A<B	0.000214948	0.00324872	44.012	49.926		pairs21225	TRITD6Av1G089220.1	TRITD6Bv1G096050.1	A<B	0.00329988
pairs21241	TRITD6Av1G095770.1	TRITD6Bv1G098130.1	A<B	0.0115798	0.0172313	1869	2441		pairs5775	TRITD2Av1G189400.2	TRITD2Bv1G154620.1	A<B	0.0172773	0.0231811	249	123		pairs2477	TRITD1Av1G193960.2	TRITD1Bv1G183830.3	A<B	0.000116479	0.000416595	197	356		pairs5873	TRITD2Av1G196180.1	TRITD2Bv1G160470.1	A<B	0.0197567	0.0256701	1017	1533		pairs4742	TRITD2Av1G060240.1	TRITD2Bv1G070880.1	A<B	0.00240056	0.026911	35.459	41.369		pairs6575	TRITD2Av1G240760.1	TRITD2Bv1G201810.1	A<B	0.0383138
pairs15122	TRITD4Av1G213680.1	TRITD5Bv1G246450.1	A<B	0.000215148	0.00862186	644	1205		pairs5986	TRITD2Av1G203120.2	TRITD2Bv1G166470.2	A<B	0.00689603	0.0172051	259	122		pairs9119	TRITD3Av1G048060.2	TRITD3Bv1G056030.2	A<B	0.0001	0.0153556	13	168		pairs11182	TRITD3Av1G228690.1	TRITD3Bv1G214900.1	A<B	0.00318052	0.0293065	291	804		pairs14044	TRITD4Av1G153460.2	TRITD4Bv1G049720.2	A<B	0.0984571	0.155174	38.961	44.869		pairs19018	TRITD5Av1G224620.2	TRITD1Bv1G141150.2	A<B	0.000239288
pairs1222	TRITD1Av1G110040.1	TRITD1Bv1G108590.1	A<B	0.000297453	0.000627961	618	1175		pairs25843	TRITD7Av1G235350.1	TRITD7Bv1G183760.1	A<B	0.00507965	0.00857509	196	57		pairs14268	TRITD4Av1G170480.4	TRITD4Bv1G036960.3	A<B	0.0001	0.0114978	48	202		pairs21241	TRITD6Av1G095770.1	TRITD6Bv1G098130.1	A<B	0.0115798	0.0172313	1557	2070		pairs14951	TRITD4Av1G205990.1	TRITD5Bv1G252550.2	A<B	0.0641278	0.0911294	28.719	34.479		pairs24619	TRITD7Av1G127010.2	TRITD7Bv1G110370.3	A<B	0.0001
pairs19026	TRITD5Av1G224960.2	TRITD5Bv1G224410.4	A<B	0.0435696	0.0578578	915	1471		pairs6694	TRITD2Av1G247550.4	TRITD2Bv1G209000.6	A<B	0.00366096	0.0044845	376	219		pairs21066	TRITD6Av1G068690.3	TRITD6Bv1G074550.2	A<B	0.00531553	0.0187516	3	155		pairs15067	TRITD4Av1G211620.1	TRITD5Bv1G248490.12	A<B	0.0470632	0.0718672	2334	2844		pairs7070	TRITD2Av1G262340.1	TRITD2Bv1G224930.2	A<B	0.0001	0.000159808	42.874	48.629		pairs17667	TRITD5Av1G166190.1	TRITD5Bv1G157570.1	A<B	0.0163041
pairs11182	TRITD3Av1G228690.1	TRITD3Bv1G214900.1	A<B	0.00318052	0.0293065	398	952		pairs788	TRITD1Av1G048170.1	TRITD1Bv1G057240.1	A<B	0.000754081	0.00368883	193	32		pairs20703	TRITD6Av1G038480.2	TRITD6Bv1G051290.2	A<B	0.00252866	0.00664831	293	444		pairs20510	TRITD6Av1G026380.1	TRITD6Bv1G068030.9	A<B	0.00175635	0.00678244	525	1032		pairs18163	TRITD5Av1G190180.1	TRITD5Bv1G182360.1	A<B	0.00564342	0.0283484	33.846	39.6		pairs25783	TRITD7Av1G231610.2	TRITD7Bv1G181000.1	A<B	0.079969
pairs11742	TRITD3Av1G253680.1	TRITD3Bv1G250500.2	A<B	0.0524498	0.0995713	3102	3651		pairs12488	TRITD4Av1G000500.1	TRITD4Bv1G174010.1	A<B	0.0193916	0.0257548	668	490		pairs12852	TRITD4Av1G017250.3	TRITD4Bv1G153550.4	A<B	0.0116664	0.0335565	210	360		pairs24705	TRITD7Av1G145750.2	TRITD7Bv1G122070.1	A<B	0.0001	0.113322	795	1302		pairs15285	TRITD4Av1G220310.1	TRITD5Bv1G239810.2	A<B	0.000135444	0.00225047	44.113	49.779		pairs11387	TRITD3Av1G236520.3	TRITD3Bv1G226090.3	A<B	0.0140318
pairs23226	TRITD7Av1G031930.1	TRITD7Bv1G002540.1	A<B	0.0331002	0.0454487	2154	2703		pairs16751	TRITD5Av1G112430.1	TRITD4Bv1G049240.1	A<B	0.0599003	0.0709777	296	95		pairs13391	TRITD4Av1G054350.5	TRITD4Bv1G119110.4	A<B	0.00311616	0.0156114	108	258		pairs19484	TRITD5Av1G245390.1	TRITD4Bv1G194350.3	A<B	0.011797	0.0243415	489	993		pairs5164	TRITD2Av1G104550.2	TRITD2Bv1G101140.1	A<B	0.000119938	0.000847932	50.589	56.25		pairs9235	TRITD3Av1G055320.2	TRITD3Bv1G060990.2	A<B	0.00783865
pairs8881	TRITD3Av1G032880.1	TRITD3Bv1G042850.1	A<B	0.0476743	0.0932353	734	1283		pairs1570	TRITD1Av1G138820.1	TRITD1Bv1G132830.1	A<B	0.00645804	0.0121463	248	36		pairs14052	TRITD4Av1G153990.1	TRITD4Bv1G050360.1	A<B	0.0100377	0.0292883	367	517		pairs13507	TRITD4Av1G063490.1	TRITD4Bv1G112360.1	A<B	0.0001	0.00171085	768	1254		pairs10717	TRITD3Av1G204300.3	TRITD3Bv1G185120.2	A<B	0.00896125	0.0260167	29.177	34.823		pairs9604	TRITD3Av1G091910.3	TRITD3Bv1G093470.3	A<B	0.000482719
pairs14951	TRITD4Av1G205990.1	TRITD5Bv1G252550.2	A<B	0.0641278	0.0911294	1257	1804		pairs16410	TRITD5Av1G058910.5	TRITD5Bv1G052100.4	A<B	0.0260424	0.0355981	259	41		pairs2509	TRITD1Av1G195120.1	TRITD1Bv1G186130.1	A<B	0.0001	0.0148789	12	162		pairs7304	TRITD2Av1G270860.1	TRITD2Bv1G234020.2	A<B	0.0651829	0.0865328	1197	1641		pairs22487	TRITD6Av1G206750.1	TRITD6Bv1G203180.1	A<B	0.00676469	0.0147977	36.952	42.593		pairs20878	TRITD6Av1G050390.1	TRITD6Bv1G062880.1	A<B	0.000704987
pairs19485	TRITD5Av1G245460.1	TRITD4Bv1G194410.1	A<B	0.0336024	0.0715922	1476	2023		pairs9013	TRITD3Av1G041630.6	TRITD3Bv1G050030.3	A<B	0.0001	0.00664733	305	73		pairs3384	TRITD2Av1G000930.1	TRITD2Bv1G002180.1	A<B	0.000870161	0.00343376	180	329		pairs835	TRITD1Av1G053230.5	TRITD1Bv1G061710.4	A<B	0.00332735	0.00700431	612	1056		pairs17346	TRITD5Av1G149670.1	TRITD5Bv1G139880.1	A<B	0.00376495	0.0204114	37.627	43.261		pairs1166	TRITD1Av1G105800.1	TRITD1Bv1G106280.1	A<B	0.000194384
pairs9755	TRITD3Av1G130080.5	TRITD3Bv1G120080.2	A<B	0.000159397	0.00390205	2271	2818		pairs403	TRITD1Av1G020520.1	TRITD1Bv1G023560.2	A<B	0.00424329	0.00568866	613	379		pairs5474	TRITD2Av1G160570.1	TRITD2Bv1G135960.1	A<B	0.000718114	0.00187424	185	333		pairs19379	TRITD5Av1G240540.1	TRITD4Bv1G186950.1	A<B	0.0124147	0.0307854	1617	2049		pairs2098	TRITD1Av1G174470.2	TRITD1Bv1G160300.1	A<B	0.000524529	0.0113318	51.525	57.128		pairs17666	TRITD5Av1G166160.1	TRITD5Bv1G157530.1	A<B	0.00413923
pairs14740	TRITD4Av1G198820.1	TRITD4Bv1G015970.1	A<B	0.010113	0.0497285	1794	2336		pairs25680	TRITD7Av1G224940.2	TRITD7Bv1G173290.1	A<B	0.00132979	0.00595322	279	27		pairs9069	TRITD3Av1G045380.1	TRITD3Bv1G053450.3	A<B	0.00686238	0.0171586	56	204		pairs21585	TRITD6Av1G152520.1	TRITD6Bv1G138770.2	A<B	0.0613932	0.0648598	408	837		pairs23226	TRITD7Av1G031930.1	TRITD7Bv1G002540.1	A<B	0.0331002	0.0454487	32.544	38.143		pairs13260	TRITD4Av1G043400.2	TRITD4Bv1G127640.2	A<B	0.000392801
pairs22247	TRITD6Av1G194400.3	TRITD6Bv1G186750.3	A<B	0.0183873	0.0228383	1983	2522		pairs13008	TRITD4Av1G026160.2	TRITD4Bv1G143480.1	A<B	0.0178839	0.025428	427	135		pairs21112	TRITD6Av1G074050.1	TRITD6Bv1G078110.2	A<B	0.0001	0.00239689	127	273		pairs13061	TRITD4Av1G029970.1	TRITD4Bv1G139640.2	A<B	0.000971744	0.00175382	606	1026		pairs19298	TRITD5Av1G237640.1	TRITD4Bv1G182450.1	A<B	0.0103502	0.0182044	35.061	40.642		pairs8687	TRITD3Av1G023850.1	TRITD3Bv1G027870.1	A<B	0.00880342
pairs5364	TRITD2Av1G147330.2	TRITD2Bv1G128900.1	A<B	0.0215482	0.0247265	3272	3805		pairs5573	TRITD2Av1G172620.1	TRITD2Bv1G142790.5	A<B	0.0327229	0.048366	473	155		pairs21141	TRITD6Av1G078440.3	TRITD6Bv1G085410.1	A<B	0.0222912	0.0327998	72	217		pairs9890	TRITD3Av1G147580.2	TRITD3Bv1G131440.2	A<B	0.0001	0.000177507	606	1026		pairs16723	TRITD5Av1G109720.2	TRITD5Bv1G091600.2	A<B	0.0127321	0.0368009	26.862	32.42		pairs20453	TRITD6Av1G022890.3	TRITD6Bv1G031960.2	A<B	0.00155032
pairs22619	TRITD6Av1G212740.1	TRITD6Bv1G210000.1	A<B	0.0123439	0.0247234	1059	1586		pairs13648	TRITD4Av1G085190.1	TRITD4Bv1G098340.1	A<B	0.0124597	0.0239188	534	177		pairs13284	TRITD4Av1G045640.3	TRITD4Bv1G126530.8	A<B	0.0001	0.0438566	9	153		pairs18526	TRITD5Av1G205250.1	TRITD5Bv1G201250.2	A<B	0.0184616	0.0377437	4548	4959		pairs9743	TRITD3Av1G128030.2	TRITD3Bv1G118040.4	A<B	0.000277286	0.00202199	46.306	51.864		pairs5653	TRITD2Av1G179470.2	TRITD2Bv1G148130.2	A<B	0.00472106
pairs7510	TRITD2Av1G279460.1	TRITD2Bv1G244640.1	A<B	0.0364014	0.0606013	1257	1782		pairs10783	TRITD3Av1G207890.1	TRITD3Bv1G188010.1	A<B	0.00557272	0.0101935	414	20		pairs16400	TRITD5Av1G056680.1	TRITD5Bv1G050980.1	A<B	0.00994628	0.0303896	54	198		pairs25026	TRITD7Av1G177850.1	TRITD7Bv1G139240.2	A<B	0.0001	0.0136599	2448	2859		pairs16426	TRITD5Av1G062610.5	TRITD5Bv1G065880.2	A<B	0.00472761	0.0169743	49.668	55.189		pairs21184	TRITD6Av1G084140.1	TRITD6Bv1G089540.1	A<B	0.00554662
pairs13061	TRITD4Av1G029970.1	TRITD4Bv1G139640.2	A<B	0.000971744	0.00175382	698	1219		pairs24823	TRITD7Av1G160810.1	TRITD7Bv1G118740.2	A<B	0.0165502	0.0279789	572	86		pairs25422	TRITD7Av1G205610.1	TRITD7Bv1G159900.1	A<B	0.00510992	0.0178224	111	250		pairs20892	TRITD6Av1G051410.3	TRITD6Bv1G063650.5	A<B	0.000567062	0.0183419	2715	3123		pairs16891	TRITD5Av1G122820.1	TRITD5Bv1G108650.1	A<B	0.0203603	0.150795	31.834	37.309		pairs10861	TRITD3Av1G212750.1	TRITD3Bv1G195320.1	A<B	0.00530163
pairs6904	TRITD2Av1G256320.1	TRITD2Bv1G218940.1	A<B	0.00361174	0.00473266	258	773		pairs9536	TRITD3Av1G085480.5	TRITD3Bv1G087680.4	A<B	0.00462646	0.0293955	674	99		pairs3821	TRITD2Av1G014980.1	TRITD2Bv1G019800.1	A<B	0.0001	0.0160464	212	347		pairs24626	TRITD7Av1G128520.3	TRITD7Bv1G097050.1	A<B	0.0114933	0.0160764	3714	4119		pairs26492	TRITD7Av1G269540.2	TRITD7Bv1G206070.1	A<B	0.00315424	0.0536343	55.908	61.382		pairs17293	TRITD5Av1G146930.3	TRITD5Bv1G136580.1	A<B	0.0110651
pairs13314	TRITD4Av1G047250.1	TRITD4Bv1G122420.4	A<B	0.00456054	0.030731	2088	2602		pairs16886	TRITD5Av1G122510.1	TRITD5Bv1G100430.4	A>B	0.0167146	0.00842035	169	488		pairs24992	TRITD7Av1G175760.2	TRITD7Bv1G132290.1	A<B	0.00515616	0.0128481	318	452		pairs8204	TRITD3Av1G003860.1	TRITD3Bv1G000550.6	A<B	0.0001	0.00196976	1920	2325		pairs4901	TRITD2Av1G071090.2	TRITD2Bv1G089510.1	A<B	0.00222041	0.0183797	27.257	32.722		pairs13382	TRITD4Av1G053600.1	TRITD4Bv1G119670.1	A<B	0.000383843
pairs24668	TRITD7Av1G135740.6	TRITD7Bv1G099970.5	A<B	0.0301002	0.0400678	4470	4983		pairs5763	TRITD2Av1G188080.1	TRITD2Bv1G153490.1	A>B	0.0377152	0.00366571	244	541		pairs2228	TRITD1Av1G181090.4	TRITD1Bv1G168010.3	A<B	0.00196409	0.0105482	230	363		pairs98	TRITD1Av1G004060.2	TRITD1Bv1G003590.2	A<B	0.0001	0.00310913	852	1257		pairs4220	TRITD2Av1G031750.1	TRITD2Bv1G041100.2	A<B	0.0100393	0.0144572	30.532	35.956		pairs7038	TRITD2Av1G261170.1	TRITD2Bv1G223960.1	A<B	0.0001
pairs8704	TRITD3Av1G024490.1	TRITD3Bv1G046470.1	A<B	0.00389671	0.0300434	2434	2945		pairs25344	TRITD7Av1G201030.1	TRITD7Bv1G144770.1	A>B	0.0059245	0.00108187	57	295		pairs4633	TRITD2Av1G052120.2	TRITD2Bv1G063870.2	A<B	0.00763661	0.0166189	248	381		pairs26135	TRITD7Av1G252700.1	TRITD7Bv1G202160.1	A<B	0.00502739	0.0159683	885	1284		pairs1570	TRITD1Av1G138820.1	TRITD1Bv1G132830.1	A<B	0.00645804	0.0121463	50.087	55.485		pairs21071	TRITD6Av1G069350.1	TRITD6Bv1G074890.1	A<B	0.0198698
pairs17990	TRITD5Av1G184050.2	TRITD5Bv1G173430.2	A<B	0.0001	0.00104776	993	1501		pairs3376	TRITD2Av1G000610.4	TRITD2Bv1G001290.3	A>B	0.00490884	0.000223232	36	260		pairs10734	TRITD3Av1G205080.3	TRITD3Bv1G185820.2	A<B	0.0293755	0.0304569	177	309		pairs10888	TRITD3Av1G213780.2	TRITD3Bv1G201020.5	A<B	0.000920466	0.0229265	1284	1680		pairs1483	TRITD1Av1G133430.4	TRITD1Bv1G127810.2	A<B	0.0121195	0.0150965	29.406	34.776		pairs8911	TRITD3Av1G034590.1	TRITD3Bv1G043480.4	A<B	0.0001
pairs12784	TRITD4Av1G013620.1	TRITD4Bv1G158870.1	A<B	0.00262992	0.00545543	1738	2243		pairs13156	TRITD4Av1G036700.1	TRITD4Bv1G133570.2	A>B	0.0336274	0.0239198	38	252		pairs15777	TRITD5Av1G007760.1	TRITD5Bv1G006260.2	A<B	0.000182795	0.00834239	292	424		pairs15790	TRITD5Av1G008790.3	TRITD5Bv1G006970.6	A<B	0.00566912	0.0154275	978	1374		pairs22347	TRITD6Av1G198690.1	TRITD6Bv1G193270.2	A<B	0.00287431	0.00519679	44.182	49.439		pairs2169	TRITD1Av1G178400.1	TRITD1Bv1G164370.1	A<B	0.000132276
pairs946	TRITD1Av1G071980.9	TRITD1Bv1G081770.12	A<B	0.0113669	0.0249399	3948	4452		pairs1948	TRITD1Av1G166340.3	TRITD1Bv1G152070.2	A>B	0.0163287	0.00449321	278	468		pairs9645	TRITD3Av1G098210.1	TRITD3Bv1G095580.1	A<B	0.0001	0.00161897	277	409		pairs19462	TRITD5Av1G244640.2	TRITD4Bv1G193220.3	A<B	0.00803276	0.0296179	3243	3639		pairs19258	TRITD5Av1G235200.1	TRITD5Bv1G234450.1	A<B	0.000855198	0.0114032	24.912	30.168		pairs8608	TRITD3Av1G020080.1	TRITD3Bv1G023730.1	A<B	0.0325229
pairs587	TRITD1Av1G032550.8	TRITD1Bv1G041580.2	A<B	0.0119866	0.0168619	1662	2165		pairs24957	TRITD7Av1G173190.2	TRITD7Bv1G130250.1	A>B	0.0527133	0.0398424	85	253		pairs12984	TRITD4Av1G025000.6	TRITD4Bv1G145070.1	A<B	0.000261048	0.0100439	96	227		pairs17930	TRITD5Av1G179990.1	TRITD5Bv1G169370.4	A<B	0.0086739	0.0174099	1365	1758		pairs24563	TRITD7Av1G116880.4	TRITD7Bv1G086680.3	A<B	0.000188637	0.000746091	47.147	52.378		pairs18594	TRITD5Av1G207660.3	TRITD5Bv1G203880.1	A<B	0.00562135
pairs956	TRITD1Av1G076610.1	TRITD1Bv1G076660.5	A<B	0.0403434	0.0445951	4426	4929		pairs2699	TRITD1Av1G204190.1	TRITD1Bv1G197380.2	A>B	0.00661838	0.0001	45	200		pairs14609	TRITD4Av1G193000.1	TRITD4Bv1G013390.8	A<B	0.0266159	0.0353676	318	447		pairs1960	TRITD1Av1G166850.1	TRITD1Bv1G152670.2	A<B	0.000692101	0.00106637	2484	2868		pairs14948	TRITD4Av1G205860.2	TRITD5Bv1G252790.1	A<B	0.0149307	0.109041	33.806	38.977		pairs16421	TRITD5Av1G061220.3	TRITD5Bv1G052770.1	A<B	0.000450546
pairs26769	TRITD7Av1G280970.1	TRITD7Bv1G233320.3	A<B	0.00408618	0.0181176	2305	2806		pairs10831	TRITD3Av1G210250.1	TRITD3Bv1G192410.3	A>B	0.0300922	0.0221505	53	193		pairs21600	TRITD6Av1G153400.4	TRITD6Bv1G139650.3	A<B	0.00595877	0.0208727	307	436		pairs12883	TRITD4Av1G018720.10	TRITD4Bv1G152070.7	A<B	0.0001	0.00401909	2202	2583		pairs18378	TRITD5Av1G199200.1	TRITD5Bv1G193570.2	A<B	0.000287756	0.000633862	50.445	55.61		pairs24759	TRITD7Av1G155750.1	TRITD7Bv1G115110.4	A<B	0.0001
pairs9737	TRITD3Av1G126640.1	TRITD3Bv1G110390.1	A<B	0.0234832	0.0289599	2289	2787		pairs7482	TRITD2Av1G278650.1	TRITD2Bv1G243400.1	A>B	0.0087997	0.00772122	48	176		pairs9034	TRITD3Av1G043340.1	TRITD3Bv1G051790.1	A<B	0.0522753	0.0712005	216	345		pairs24113	TRITD7Av1G079150.1	TRITD7Bv1G053960.2	A<B	0.0177542	0.0286262	909	1287		pairs460	TRITD1Av1G024260.1	TRITD1Bv1G031900.1	A<B	0.0311733	0.0435799	42.114	47.267		pairs11089	TRITD3Av1G223490.1	TRITD3Bv1G205650.1	A<B	0.00282026
pairs12763	TRITD4Av1G012550.1	TRITD4Bv1G160350.1	A<B	0.0001	0.0136322	944	1435		pairs21166	TRITD6Av1G081760.3	TRITD6Bv1G082580.4	A>B	0.00534039	0.0017563	102	226		pairs12017	TRITD3Av1G267060.1	TRITD3Bv1G261340.1	A<B	0.0013557	0.0344231	149	277		pairs12763	TRITD4Av1G012550.1	TRITD4Bv1G160350.1	A<B	0.0001	0.0136322	765	1140		pairs24511	TRITD7Av1G112470.3	TRITD7Bv1G083690.1	A<B	0.0237264	0.0347815	36.449	41.596		pairs2707	TRITD1Av1G204420.1	TRITD1Bv1G197020.1	A<B	0.00126451
pairs2988	TRITD1Av1G214910.1	TRITD1Bv1G209020.1	A<B	0.0141786	0.0202675	1077	1567		pairs21473	TRITD6Av1G140650.6	TRITD6Bv1G136060.3	A>B	0.0216171	0.00355808	67	190		pairs14604	TRITD4Av1G192660.2	TRITD4Bv1G013650.3	A<B	0.000972148	0.00256398	262	390		pairs25254	TRITD7Av1G196240.1	TRITD7Bv1G149010.2	A<B	0.00435921	0.00730996	1362	1734		pairs11518	TRITD3Av1G243180.3	TRITD3Bv1G234590.2	A<B	0.0309526	0.0425669	50.705	55.826		pairs25254	TRITD7Av1G196240.1	TRITD7Bv1G149010.2	A<B	0.00435921
pairs2571	TRITD1Av1G199060.1	TRITD1Bv1G188810.2	A<B	0.0133492	0.0259699	3168	3651		pairs20817	TRITD6Av1G045160.1	TRITD6Bv1G058210.2	A>B	0.0163276	0.0106331	162	270		pairs8765	TRITD3Av1G027200.1	TRITD3Bv1G031000.1	A<B	0.00989233	0.0153417	7	134		pairs6904	TRITD2Av1G256320.1	TRITD2Bv1G218940.1	A<B	0.00361174	0.00473266	258	627		pairs24117	TRITD7Av1G079320.9	TRITD7Bv1G054210.1	A<B	0.00461301	0.221583	49.93	55.003		pairs18565	TRITD5Av1G206670.3	TRITD5Bv1G202950.2	A<B	0.0200396
pairs8212	TRITD3Av1G004930.1	TRITD3Bv1G001440.2	A<B	0.00638181	0.00930608	1580	2061		pairs6608	TRITD2Av1G242830.1	TRITD2Bv1G203440.5	A>B	0.0687829	0.0219474	215	318		pairs1643	TRITD1Av1G144290.3	TRITD1Bv1G136360.2	A<B	0.0101015	0.0118191	147	273		pairs17563	TRITD5Av1G160450.3	TRITD5Bv1G152350.4	A<B	0.0171938	0.0309209	2055	2418		pairs23842	TRITD7Av1G061410.2	TRITD7Bv1G038640.1	A<B	0.00588575	0.0174731	38.913	43.973		pairs21046	TRITD6Av1G065590.3	TRITD6Bv1G070210.1	A<B	0.0001
pairs98	TRITD1Av1G004060.2	TRITD1Bv1G003590.2	A<B	0.0001	0.00310913	888	1367		pairs9793	TRITD3Av1G134560.6	TRITD3Bv1G123070.1	A>B	0.0121681	0.00814661	244	346		pairs6706	TRITD2Av1G247960.1	TRITD2Bv1G209930.1	A<B	0.0001	0.000365491	200	326		pairs2467	TRITD1Av1G193180.1	TRITD1Bv1G183410.2	A<B	0.00344599	0.00603656	756	1116		pairs1546	TRITD1Av1G136660.2	TRITD1Bv1G130750.2	A<B	0.00212392	0.00239494	34.926	39.982		pairs24035	TRITD7Av1G073590.1	TRITD7Bv1G049460.1	A<B	0.000769031
pairs17433	TRITD5Av1G153940.1	TRITD5Bv1G142550.3	A<B	0.0163961	0.0211551	1278	1755		pairs11290	TRITD3Av1G232690.5	TRITD3Bv1G220670.7	A>B	0.000504566	0.000501197	118	216		pairs10323	TRITD3Av1G182500.3	TRITD3Bv1G161500.2	A<B	0.0001	0.0172982	297	422		pairs3354	TRITD1Av1G231450.1	TRITD1Bv1G228940.3	A<B	0.0117423	0.0341021	1665	2025		pairs24418	TRITD7Av1G102620.1	TRITD7Bv1G076080.2	A<B	0.00135592	0.00172193	33.974	39.024		pairs1919	TRITD1Av1G164450.2	TRITD1Bv1G150380.2	A<B	0.00765741
pairs6177	TRITD2Av1G215290.2	TRITD2Bv1G179450.4	A<B	0.00612473	0.0193396	1683	2159		pairs9549	TRITD3Av1G086570.1	TRITD3Bv1G089510.2	A>B	0.025786	0.000841141	44	140		pairs20151	TRITD6Av1G010010.4	TRITD6Bv1G014800.2	A<B	0.00367208	0.00577094	80	205		pairs10527	TRITD3Av1G193290.1	TRITD3Bv1G175580.3	A<B	0.00154602	0.00680664	591	945		pairs12982	TRITD4Av1G024890.1	TRITD4Bv1G145200.1	A<B	0.00243872	0.00896752	33.427	38.452		pairs13270	TRITD4Av1G044260.3	TRITD4Bv1G126890.1	A<B	0.00542492
pairs13969	TRITD4Av1G146960.2	TRITD4Bv1G057590.5	A<B	0.00376671	0.0531236	1503	1978		pairs17279	TRITD5Av1G146150.1	TRITD5Bv1G136080.2	A>B	0.0628699	0.0110907	24	117		pairs16907	TRITD5Av1G123760.2	TRITD5Bv1G101480.1	A<B	0.00332711	0.00600018	211	335		pairs24903	TRITD7Av1G168100.1	TRITD7Bv1G125420.2	A<B	0.00292305	0.00404623	768	1119		pairs11687	TRITD3Av1G251450.2	TRITD3Bv1G243990.2	A<B	0.0416485	0.0474303	28.472	33.469		pairs24447	TRITD7Av1G105480.1	TRITD7Bv1G078740.1	A<B	0.0263145
pairs16582	TRITD5Av1G096020.1	TRITD5Bv1G078030.1	A<B	0.121398	0.140732	801	1273		pairs9548	TRITD3Av1G086560.1	TRITD3Bv1G089430.1	A>B	0.00871542	0.00269693	68	152		pairs17803	TRITD5Av1G173210.1	TRITD5Bv1G164410.1	A<B	0.0001	0.00049519	239	363		pairs25582	TRITD7Av1G217150.6	TRITD7Bv1G165700.5	A<B	0.000630837	0.00735331	1419	1770		pairs16831	TRITD5Av1G116910.5	TRITD5Bv1G096040.1	A<B	0.0001	0.000306435	49.091	54.065		pairs21996	TRITD6Av1G179790.1	TRITD6Bv1G168480.2	A<B	0.0179961
pairs22925	TRITD6Av1G223030.3	TRITD6Bv1G223320.4	A<B	0.0262024	0.0405586	2304	2776		pairs17168	TRITD5Av1G140680.10	TRITD5Bv1G120790.6	A>B	0.0111041	0.00651237	466	539		pairs9727	TRITD3Av1G123290.2	TRITD3Bv1G109210.2	A<B	0.00244231	0.0114452	136	260		pairs4455	TRITD2Av1G040890.2	TRITD2Bv1G055110.2	A<B	0.00487677	0.00599161	1536	1887		pairs25852	TRITD7Av1G235990.3	TRITD7Bv1G184110.1	A<B	0.0064616	0.013795	50.168	55.126		pairs1704	TRITD1Av1G149230.2	TRITD1Bv1G141150.2	A<B	0.000359408
pairs17266	TRITD5Av1G145320.10	TRITD5Bv1G134930.3	A<B	0.00568463	0.00982603	1000	1471		pairs5815	TRITD2Av1G191540.2	TRITD2Bv1G157850.1	A>B	0.0030404	0.00222459	191	258		pairs11653	TRITD3Av1G250250.1	TRITD3Bv1G242080.2	A<B	0.00193603	0.00268021	314	437		pairs2412	TRITD1Av1G190850.1	TRITD1Bv1G179550.1	A<B	0.0246294	0.0444902	2220	2568		pairs24596	TRITD7Av1G121380.3	TRITD7Bv1G099480.2	A<B	0.0001	0.00250281	35.333	40.282		pairs13113	TRITD4Av1G033200.1	TRITD4Bv1G136930.2	A<B	0.0541537
pairs10753	TRITD3Av1G205890.1	TRITD3Bv1G186570.1	A<B	0.00637389	0.018072	1900	2369		pairs5870	TRITD2Av1G195820.1	TRITD2Bv1G160230.1	A>B	0.00789079	0.00277806	40	102		pairs9707	TRITD3Av1G118640.5	TRITD3Bv1G116070.1	A<B	0.0186238	0.0380933	233	356		pairs24759	TRITD7Av1G155750.1	TRITD7Bv1G115110.4	A<B	0.0001	0.00373794	1455	1800		pairs8634	TRITD3Av1G021100.1	TRITD3Bv1G024710.2	A<B	0.00966394	0.0302838	26.847	31.785		pairs1795	TRITD1Av1G156960.2	TRITD1Bv1G143600.1	A<B	0.0156013
pairs3354	TRITD1Av1G231450.1	TRITD1Bv1G228940.3	A<B	0.0117423	0.0341021	1911	2378		pairs2031	TRITD1Av1G169660.2	TRITD1Bv1G155680.2	A>B	0.0103442	0.00501407	136	196		pairs15076	TRITD4Av1G211820.2	TRITD5Bv1G248670.1	A<B	0.00889502	0.0214571	394	516		pairs2988	TRITD1Av1G214910.1	TRITD1Bv1G209020.1	A<B	0.0141786	0.0202675	1077	1422		pairs19362	TRITD5Av1G240040.2	TRITD4Bv1G185720.1	A<B	0.0370607	0.0687587	29.605	34.507		pairs11223	TRITD3Av1G230440.1	TRITD3Bv1G215910.3	A<B	0.0162805
pairs12607	TRITD4Av1G004670.1	TRITD4Bv1G169390.1	A<B	0.0782236	0.102757	258	720		pairs26101	TRITD7Av1G251230.1	TRITD7Bv1G199230.1	A>B	0.00185754	0.00109657	35	95		pairs18374	TRITD5Av1G199090.1	TRITD5Bv1G192800.4	A<B	0.00881538	0.0158652	244	366		pairs10430	TRITD3Av1G187210.2	TRITD3Bv1G170240.1	A<B	0.0109058	0.0226338	432	774		pairs2580	TRITD1Av1G199560.1	TRITD1Bv1G189880.3	A<B	0.01388	0.0819305	47.753	52.619		pairs18005	TRITD5Av1G184610.1	TRITD5Bv1G174100.1	A<B	0.0178265
pairs14337	TRITD4Av1G175670.1	TRITD4Bv1G027930.1	A<B	0.0274023	0.0575449	630	1086		pairs18689	TRITD5Av1G211010.1	TRITD5Bv1G207310.2	A>B	0.0191444	0.00103571	40	99		pairs24179	TRITD7Av1G082810.2	TRITD7Bv1G057530.1	A<B	0.0001	0.00270212	210	332		pairs4631	TRITD2Av1G052080.1	TRITD2Bv1G063790.2	A<B	0.0001	0.000379483	270	612		pairs13216	TRITD4Av1G040600.1	TRITD4Bv1G130490.1	A<B	0.0001	0.00177177	33.531	38.391		pairs1020	TRITD1Av1G087990.4	TRITD1Bv1G088740.6	A<B	0.00267737
pairs5873	TRITD2Av1G196180.1	TRITD2Bv1G160470.1	A<B	0.0197567	0.0256701	1216	1670		pairs12293	TRITD3Av1G279110.1	TRITD3Bv1G275050.6	A>B	0.00425109	0.00109716	79	134		pairs6193	TRITD2Av1G216150.1	TRITD2Bv1G180270.1	A<B	0.000887601	0.00111268	225	346		pairs19813	TRITD6Av1G000010.3	TRITD6Bv1G006900.2	A<B	0.000881094	0.00729375	1224	1560		pairs23323	TRITD7Av1G036520.1	TRITD7Bv1G008490.1	A<B	0.000456165	0.00176549	29.96	34.816		pairs6694	TRITD2Av1G247550.4	TRITD2Bv1G209000.6	A<B	0.00366096
pairs17295	TRITD5Av1G147010.1	TRITD5Bv1G136720.3	A<B	0.0139839	0.033452	2166	2617		pairs15915	TRITD5Av1G016650.2	TRITD5Bv1G015920.3	A>B	0.00997202	0.00236437	38	91		pairs20491	TRITD6Av1G025150.1	TRITD6Bv1G038600.4	A<B	0.0001	0.000198442	450	570		pairs1533	TRITD1Av1G135900.2	TRITD1Bv1G130020.2	A<B	0.0175666	0.0271657	1452	1782		pairs15123	TRITD4Av1G213690.2	TRITD5Bv1G246440.3	A<B	0.0020939	0.00413434	39.75	44.582		pairs22144	TRITD6Av1G188640.4	TRITD6Bv1G177960.1	A<B	0.0103181
pairs6147	TRITD2Av1G212890.1	TRITD2Bv1G176440.2	A<B	0.0029063	0.0220276	873	1314		pairs17146	TRITD5Av1G139020.3	TRITD5Bv1G119070.3	A>B	0.0199119	0.0105244	347	398		pairs26427	TRITD7Av1G266730.1	TRITD7Bv1G219160.5	A<B	0.00517424	0.0207542	569	689		pairs14477	TRITD4Av1G184900.1	TRITD4Bv1G020940.4	A<B	0.00017413	0.0122879	2190	2517		pairs21603	TRITD6Av1G153740.2	TRITD6Bv1G139920.1	A<B	0.0001	0.00472372	49.804	54.636		pairs14769	TRITD4Av1G199990.5	TRITD4Bv1G007070.5	A<B	0.00357547
pairs24971	TRITD7Av1G174230.2	TRITD7Bv1G131120.1	A<B	0.00241929	0.00647781	969	1406		pairs18330	TRITD5Av1G197480.1	TRITD5Bv1G190570.1	A>B	0.027006	0.00432229	54	103		pairs5358	TRITD2Av1G146610.2	TRITD2Bv1G129500.2	A<B	0.0126213	0.0359885	325	443		pairs20672	TRITD6Av1G036650.1	TRITD6Bv1G049560.1	A<B	0.0058513	0.00769874	1329	1656		pairs13507	TRITD4Av1G063490.1	TRITD4Bv1G112360.1	A<B	0.0001	0.00171085	37.116	41.933		pairs403	TRITD1Av1G020520.1	TRITD1Bv1G023560.2	A<B	0.00424329
pairs443	TRITD1Av1G023330.3	TRITD1Bv1G029370.3	A<B	0.00586867	0.00620768	1512	1947		pairs23064	TRITD7Av1G000840.6	TRITD1Bv1G228560.1	A>B	0.000606239	0.000191069	69	118		pairs1130	TRITD1Av1G101700.2	TRITD1Bv1G103360.3	A<B	0.00549647	0.0123588	330	447		pairs443	TRITD1Av1G023330.3	TRITD1Bv1G029370.3	A<B	0.00586867	0.00620768	1512	1827		pairs12122	TRITD3Av1G271180.1	TRITD3Bv1G266310.2	A<B	0.000390003	0.000628041	40.981	45.779		pairs1570	TRITD1Av1G138820.1	TRITD1Bv1G132830.1	A<B	0.00645804
pairs19379	TRITD5Av1G240540.1	TRITD4Bv1G186950.1	A<B	0.0124147	0.0307854	1617	2049		pairs21591	TRITD6Av1G152730.2	TRITD6Bv1G139020.1	A>B	0.0124339	0.00151548	158	203		pairs14907	TRITD4Av1G203970.2	TRITD4Bv1G000620.1	A<B	0.000154108	0.00488516	215	332		pairs20512	TRITD6Av1G026440.3	TRITD6Bv1G039810.4	A<B	0.0001	0.0246382	1896	2208		pairs14080	TRITD4Av1G155910.1	TRITD5Bv1G090310.1	A<B	0.00864088	0.0212985	37.412	42.197		pairs16690	TRITD5Av1G106950.3	TRITD5Bv1G088950.2	A<B	0.0166629
pairs9638	TRITD3Av1G097240.1	TRITD3Bv1G096570.4	A<B	0.0001	0.00373746	1611	2043		pairs16352	TRITD5Av1G051880.1	TRITD5Bv1G047790.1	A>B	0.00667108	0.000489833	246	290		pairs16284	TRITD5Av1G045580.2	TRITD5Bv1G042990.2	A<B	0.0121751	0.020407	215	332		pairs9776	TRITD3Av1G132190.2	TRITD3Bv1G121530.4	A<B	0.000922507	0.00901514	534	846		pairs24303	TRITD7Av1G091550.2	TRITD7Bv1G068520.1	A<B	0.0116646	0.0231215	43.568	48.353		pairs5142	TRITD2Av1G098220.4	TRITD2Bv1G098550.3	A<B	0.00623004
pairs24596	TRITD7Av1G121380.3	TRITD7Bv1G099480.2	A<B	0.0001	0.00250281	1200	1631		pairs20628	TRITD6Av1G033700.2	TRITD6Bv1G046530.1	A>B	0.00907041	0.0074156	301	343		pairs12763	TRITD4Av1G012550.1	TRITD4Bv1G160350.1	A<B	0.0001	0.0136322	179	295		pairs10349	TRITD3Av1G183870.3	TRITD3Bv1G165390.2	A<B	0.0075729	0.0150842	2712	3018		pairs22062	TRITD6Av1G183140.1	TRITD6Bv1G172660.1	A<B	0.000798447	0.0158551	47.4	52.171		pairs11019	TRITD3Av1G220090.1	TRITD3Bv1G210110.1	A<B	0.000676003
pairs21585	TRITD6Av1G152520.1	TRITD6Bv1G138770.2	A<B	0.0613932	0.0648598	408	837		pairs5498	TRITD2Av1G163490.1	TRITD2Bv1G137400.1	A>B	0.00550493	0.0001	46	87		pairs26214	TRITD7Av1G256450.1	TRITD7Bv1G206620.2	A<B	0.0001	0.0019155	279	395		pairs26328	TRITD7Av1G262910.2	TRITD7Bv1G213460.1	A<B	0.00107205	0.0129817	1053	1344		pairs9489	TRITD3Av1G079690.1	TRITD3Bv1G085760.2	A<B	0.0001	0.000251829	50.187	54.948		pairs10167	TRITD3Av1G170970.1	TRITD3Bv1G149610.1	A<B	0.0226544
pairs20892	TRITD6Av1G051410.3	TRITD6Bv1G063650.5	A<B	0.000567062	0.0183419	3010	3438		pairs8782	TRITD3Av1G028000.1	TRITD3Bv1G032200.2	A>B	0.0230869	0.0153255	68	109		pairs974	TRITD1Av1G082160.2	TRITD1Bv1G075400.1	A<B	0.0398202	0.140193	95	211		pairs8858	TRITD3Av1G031480.2	TRITD3Bv1G037780.2	A<B	0.0185163	0.0396896	1194	1485		pairs12419	TRITD3Av1G285160.6	TRITD3Bv1G280460.2	A<B	0.000750476	0.00297299	43.129	47.877		pairs13983	TRITD4Av1G147580.4	TRITD4Bv1G039590.1	A<B	0.0491749
pairs10743	TRITD3Av1G205490.1	TRITD3Bv1G186180.1	A<B	0.0108886	0.0152418	1152	1578		pairs8104	TRITD3Av1G001460.1	TRITD3Bv1G005570.1	A>B	0.0176714	0.0141461	30	70		pairs25987	TRITD7Av1G244860.3	TRITD7Bv1G193170.5	A<B	0.00670042	0.0234175	65	180		pairs1222	TRITD1Av1G110040.1	TRITD1Bv1G108590.1	A<B	0.000297453	0.000627961	618	903		pairs9345	TRITD3Av1G065010.2	TRITD3Bv1G070200.1	A<B	0.000389549	0.000549295	32.136	36.857		pairs19393	TRITD5Av1G241160.1	TRITD4Bv1G187310.1	A<B	0.00791131
pairs8985	TRITD3Av1G039120.2	TRITD3Bv1G048140.2	A<B	0.000203116	0.000244868	960	1383		pairs10467	TRITD3Av1G189120.1	TRITD3Bv1G172280.2	A>B	0.0237456	0.0182364	132	170		pairs915	TRITD1Av1G064200.2	TRITD1Bv1G068400.2	A<B	0.0001	0.000269759	287	402		pairs13821	TRITD4Av1G129200.1	TRITD1Bv1G229280.2	A<B	0.0001	0.00743544	321	606		pairs18942	TRITD5Av1G221040.1	TRITD5Bv1G218900.2	A<B	0.0001	0.00140786	44.39	49.081		pairs7035	TRITD2Av1G261120.1	TRITD2Bv1G223790.1	A<B	0.0180846
pairs18374	TRITD5Av1G199090.1	TRITD5Bv1G192800.4	A<B	0.00881538	0.0158652	2155	2577		pairs8870	TRITD3Av1G032400.12	TRITD3Bv1G039510.6	A>B	0.020308	0.00950007	73	110		pairs12160	TRITD3Av1G273770.2	TRITD3Bv1G268810.3	A<B	0.0109333	0.0333646	89	203		pairs4815	TRITD2Av1G064460.5	TRITD2Bv1G078410.2	A<B	0.00438347	0.027891	1629	1911		pairs25178	TRITD7Av1G189080.2	TRITD7Bv1G155170.2	A<B	0.0225796	0.0345276	38.99	43.667		pairs25988	TRITD7Av1G244950.3	TRITD7Bv1G193280.3	A<B	0.00101826
pairs11081	TRITD3Av1G223170.1	TRITD3Bv1G206770.4	A<B	0.0089208	0.0140672	1352	1768		pairs5147	TRITD2Av1G099290.1	TRITD2Bv1G097410.1	A>B	0.0315907	0.0155316	38	74		pairs19534	TRITD5Av1G247030.1	TRITD4Bv1G196480.1	A<B	0.0001	0.000335554	94	208		pairs12616	TRITD4Av1G005090.1	TRITD4Bv1G169020.1	A<B	0.0001	0.000926035	372	648		pairs10957	TRITD3Av1G217040.1	TRITD3Bv1G202420.1	A<B	0.0023511	0.0141656	23.545	28.211		pairs24534	TRITD7Av1G115260.1	TRITD7Bv1G086130.1	A<B	0.0673866
pairs1082	TRITD1Av1G093680.7	TRITD1Bv1G098410.4	A<B	0.00306219	0.0060828	2940	3355		pairs8359	TRITD3Av1G010640.1	TRITD3Bv1G010160.5	A>B	0.0042532	0.00141933	203	239		pairs9849	TRITD3Av1G141620.1	TRITD3Bv1G127710.1	A<B	0.0191429	0.0241401	201	315		pairs24408	TRITD7Av1G101970.1	TRITD7Bv1G075150.3	A<B	0.000561872	0.0015563	609	885		pairs11851	TRITD3Av1G259280.1	TRITD3Bv1G252860.1	A<B	0.0272045	0.0617876	30.208	34.862		pairs10052	TRITD3Av1G162170.2	TRITD3Bv1G140680.2	A<B	0.00252876
pairs18588	TRITD5Av1G207370.3	TRITD5Bv1G203440.2	A<B	0.00150671	0.00336326	978	1390		pairs7310	TRITD2Av1G270990.1	TRITD2Bv1G234180.1	A>B	0.00872804	0.00464408	38	73		pairs11097	TRITD3Av1G223580.4	TRITD3Bv1G205940.2	A<B	0.0116556	0.0203844	236	348		pairs4137	TRITD2Av1G028700.1	TRITD2Bv1G037620.1	A<B	0.0327859	0.0819126	1035	1311		pairs19018	TRITD5Av1G224620.2	TRITD1Bv1G141150.2	A<B	0.000239288	0.000611526	46.88	51.519		pairs9069	TRITD3Av1G045380.1	TRITD3Bv1G053450.3	A<B	0.00686238
pairs4208	TRITD2Av1G031250.6	TRITD2Bv1G039970.16	A<B	0.00585281	0.00856457	3306	3718		pairs23992	TRITD7Av1G070410.1	TRITD7Bv1G046320.1	A>B	0.00422942	0.00128523	54	88		pairs8786	TRITD3Av1G028270.1	TRITD3Bv1G032510.1	A<B	0.000530272	0.00316018	288	399		pairs731	TRITD1Av1G042680.1	TRITD1Bv1G046830.1	A<B	0.0001	0.001983	753	1029		pairs21719	TRITD6Av1G161110.2	TRITD6Bv1G146580.2	A<B	0.00882518	0.014527	35.145	39.783		pairs9346	TRITD3Av1G065040.4	TRITD3Bv1G070250.2	A<B	0.000169962
pairs1412	TRITD1Av1G128630.3	TRITD1Bv1G123860.1	A<B	0.0025655	0.0141136	2682	3093		pairs16320	TRITD5Av1G048480.6	TRITD5Bv1G045320.6	A>B	0.0227513	0.00135274	158	189		pairs13775	TRITD4Av1G113900.11	TRITD4Bv1G089770.4	A<B	0.018179	0.0341737	201	311		pairs873	TRITD1Av1G058060.1	TRITD1Bv1G067540.1	A<B	0.0212807	0.0621055	1314	1590		pairs21567	TRITD6Av1G151090.1	TRITD6Bv1G137460.1	A<B	0.0142351	0.0329096	55.586	60.183		pairs12781	TRITD4Av1G013180.4	TRITD4Bv1G159220.2	A<B	0.00767313
pairs3654	TRITD2Av1G008800.8	TRITD2Bv1G012070.1	A<B	0.0001	0.00347715	1823	2234		pairs14321	TRITD4Av1G175040.1	TRITD4Bv1G028720.1	A>B	0.00776185	0.00561844	29	59		pairs23695	TRITD7Av1G053480.1	TRITD7Bv1G028550.1	A<B	0.00457368	0.00679062	102	212		pairs23352	TRITD7Av1G037550.2	TRITD7Bv1G009740.1	A<B	0.0325951	0.0385309	942	1212		pairs24106	TRITD7Av1G078670.2	TRITD7Bv1G053580.1	A<B	0.00230896	0.00360634	41.079	45.625		pairs13030	TRITD4Av1G028190.1	TRITD4Bv1G141400.2	A<B	0.0127455
pairs9489	TRITD3Av1G079690.1	TRITD3Bv1G085760.2	A<B	0.0001	0.000251829	267	677		pairs22942	TRITD6Av1G223540.3	TRITD6Bv1G223820.5	A>B	0.0284901	0.0143797	83	113		pairs2083	TRITD1Av1G173210.4	TRITD1Bv1G158720.6	A<B	0.0117373	0.0136862	171	279		pairs773	TRITD1Av1G046870.1	TRITD1Bv1G055180.2	A<B	0.000637325	0.000740022	507	774		pairs14730	TRITD4Av1G198500.27	TRITD4Bv1G027370.7	A<B	0.00152856	0.0168658	48.569	53.106		pairs4672	TRITD2Av1G054330.1	TRITD2Bv1G066000.1	A<B	0.000319051
pairs12356	TRITD3Av1G281940.5	TRITD3Bv1G277580.3	A<B	0.0254028	0.0326987	3849	4257		pairs4859	TRITD2Av1G067960.2	TRITD2Bv1G075540.3	A>B	0.0117723	0.00131884	73	103		pairs25481	TRITD7Av1G209600.3	TRITD7Bv1G162250.4	A<B	0.00454439	0.0306334	20	128		pairs1027	TRITD1Av1G088560.6	TRITD1Bv1G090650.6	A<B	0.0176712	0.0209566	4500	4764		pairs21877	TRITD6Av1G171580.2	TRITD6Bv1G158820.3	A<B	0.0142433	0.0198243	33.815	38.351		pairs22116	TRITD6Av1G187040.1	TRITD6Bv1G175790.1	A<B	0.0676487
pairs24635	TRITD7Av1G130930.3	TRITD7Bv1G103330.1	A<B	0.0001	0.000934937	828	1236		pairs24803	TRITD7Av1G159430.1	TRITD7Bv1G117710.1	A>B	0.0143669	0.0001	131	101		pairs24235	TRITD7Av1G086390.1	TRITD7Bv1G060890.1	A<B	0.00420312	0.0093508	130	237		pairs8871	TRITD3Av1G032410.1	TRITD3Bv1G039500.1	A<B	0.000929233	0.0436411	1317	1581		pairs25236	TRITD7Av1G194870.1	TRITD7Bv1G150730.2	A<B	0.000390583	0.019477	51.552	56.086		pairs4617	TRITD2Av1G051400.4	TRITD2Bv1G063120.2	A<B	0.00726449
pairs24302	TRITD7Av1G091430.5	TRITD7Bv1G068630.1	A<B	0.00569363	0.00944781	1192	1598		pairs25449	TRITD7Av1G207680.1	TRITD7Bv1G161530.1	A>B	0.000807858	0.000233499	59	28		pairs12006	TRITD3Av1G266320.1	TRITD3Bv1G260800.2	A<B	0.0001	0.000930188	245	351		pairs4880	TRITD2Av1G069290.1	TRITD2Bv1G074150.2	A<B	0.00270107	0.0200044	1221	1482		pairs7839	TRITD2Av1G289210.1	TRITD2Bv1G258360.3	A<B	0.0001	0.00252573	45.512	49.956		pairs14573	TRITD4Av1G190940.1	TRITD4Bv1G015310.1	A<B	0.00258139
pairs24626	TRITD7Av1G128520.3	TRITD7Bv1G097050.1	A<B	0.0114933	0.0160764	3714	4119		pairs9615	TRITD3Av1G093460.4	TRITD3Bv1G094220.2	A>B	0.0600827	0.0191017	174	143		pairs20111	TRITD6Av1G008240.1	TRITD6Bv1G012950.1	A<B	0.00217781	0.00343169	42	148		pairs5265	TRITD2Av1G133710.3	TRITD2Bv1G125230.1	A<B	0.0150923	0.0207399	2649	2907		pairs19841	TRITD6Av1G000980.2	TRITD6Bv1G001550.1	A<B	0.00235565	0.0374925	39.065	43.493		pairs25003	TRITD7Av1G176810.1	TRITD7Bv1G138420.1	A<B	0.00184911
pairs24882	TRITD7Av1G166080.3	TRITD7Bv1G123820.1	A<B	0.0001	0.000245518	1230	1634		pairs21243	TRITD6Av1G095910.1	TRITD6Bv1G097930.2	A>B	0.0233821	0.00906077	84	51		pairs6171	TRITD2Av1G214990.6	TRITD2Bv1G179230.3	A<B	0.00170937	0.0117126	309	415		pairs6074	TRITD2Av1G208340.2	TRITD2Bv1G172330.1	A<B	0.001452	0.0207284	2802	3060		pairs7396	TRITD2Av1G274400.1	TRITD2Bv1G238270.2	A<B	0.0001	0.00761037	45.993	50.376		pairs18522	TRITD5Av1G205050.1	TRITD3Bv1G210300.1	A<B	0.000261827
pairs10430	TRITD3Av1G187210.2	TRITD3Bv1G170240.1	A<B	0.0109058	0.0226338	616	1019		pairs14757	TRITD4Av1G199460.3	TRITD4Bv1G007620.1	A>B	0.019576	0.00795757	91	57		pairs16195	TRITD5Av1G037650.1	TRITD5Bv1G034760.1	A<B	0.00355174	0.0422844	95	200		pairs7038	TRITD2Av1G261170.1	TRITD2Bv1G223960.1	A<B	0.0001	0.00712091	867	1119		pairs19420	TRITD5Av1G242520.2	TRITD4Bv1G190490.2	A<B	0.00249943	0.0165173	30.544	34.922		pairs22138	TRITD6Av1G188170.2	TRITD6Bv1G177390.1	A<B	0.0178259
pairs22388	TRITD6Av1G201230.5	TRITD6Bv1G196440.2	A<B	0.0526734	0.0624984	2565	2967		pairs24852	TRITD7Av1G163110.3	TRITD7Bv1G120510.2	A>B	0.0234822	0.0163554	126	92		pairs521	TRITD1Av1G027780.2	TRITD1Bv1G033300.1	A<B	0.01375	0.0149617	262	367		pairs7135	TRITD2Av1G264310.2	TRITD2Bv1G226940.3	A<B	0.0102334	0.0556255	2412	2664		pairs11639	TRITD3Av1G249870.5	TRITD3Bv1G241480.1	A<B	0.00245772	0.00370282	42.99	47.29		pairs24928	TRITD7Av1G171100.1	TRITD7Bv1G128920.1	A<B	0.00233756
pairs15790	TRITD5Av1G008790.3	TRITD5Bv1G006970.6	A<B	0.00566912	0.0154275	978	1374		pairs22346	TRITD6Av1G198670.1	TRITD6Bv1G193250.2	A>B	0.0233383	0.0179434	127	92		pairs845	TRITD1Av1G054200.1	TRITD1Bv1G062580.3	A<B	0.0001	0.00734558	173	278		pairs18935	TRITD5Av1G220870.2	TRITD5Bv1G218570.5	A<B	0.00186344	0.00700165	681	930		pairs873	TRITD1Av1G058060.1	TRITD1Bv1G067540.1	A<B	0.0212807	0.0621055	31.05	35.346		pairs13514	TRITD4Av1G064220.1	TRITD4Bv1G111850.1	A<B	0.00162554
pairs19462	TRITD5Av1G244640.2	TRITD4Bv1G193220.3	A<B	0.00803276	0.0296179	3243	3639		pairs13828	TRITD4Av1G130470.2	TRITD7Bv1G173260.1	A>B	0.0260902	0.0212562	130	93		pairs24621	TRITD7Av1G127490.3	TRITD7Bv1G112870.11	A<B	0.0001	0.00673138	214	318		pairs7128	TRITD2Av1G264140.3	TRITD2Bv1G226680.3	A<B	0.0135846	0.0306986	3636	3885		pairs12569	TRITD4Av1G003350.1	TRITD4Bv1G171340.1	A<B	0.00774057	0.0305539	38.632	42.896		pairs24906	TRITD7Av1G168150.3	TRITD7Bv1G125490.3	A<B	0.00187294
pairs14188	TRITD4Av1G165740.2	TRITD4Bv1G036750.3	A<B	0.00025416	0.000790256	2937	3332		pairs1249	TRITD1Av1G112500.3	TRITD1Bv1G112280.1	A>B	0.0179257	0.00755354	297	258		pairs5129	TRITD2Av1G095370.1	TRITD2Bv1G096090.5	A<B	0.000348779	0.0138985	154	258		pairs1897	TRITD1Av1G163370.1	TRITD1Bv1G149320.1	A<B	0.0001	0.00287038	1497	1743		pairs953	TRITD1Av1G075820.1	TRITD1Bv1G073620.1	A<B	0.0363838	0.0424451	40.905	45.166		pairs21986	TRITD6Av1G179240.1	TRITD6Bv1G168080.1	A<B	0.00100909
pairs14080	TRITD4Av1G155910.1	TRITD5Bv1G090310.1	A<B	0.00864088	0.0212985	1855	2249		pairs15439	TRITD4Av1G228420.1	TRITD4Bv1G177750.3	A>B	0.0433893	0.0285262	89	50		pairs6213	TRITD2Av1G217670.1	TRITD2Bv1G180900.1	A<B	0.00535766	0.0132686	6	109		pairs21635	TRITD6Av1G155600.2	TRITD6Bv1G141540.3	A<B	0.0001	0.0080805	696	942		pairs14604	TRITD4Av1G192660.2	TRITD4Bv1G013650.3	A<B	0.000972148	0.00256398	34.851	39.09		pairs18465	TRITD5Av1G203070.4	TRITD5Bv1G198770.4	A<B	0.00129145
pairs19529	TRITD5Av1G246700.10	TRITD4Bv1G196060.8	A<B	0.000893344	0.020326	5724	6118		pairs25130	TRITD7Av1G185820.1	TRITD7Bv1G134940.1	A>B	0.000384189	0.0001	162	123		pairs8078	TRITD3Av1G000870.4	TRITD2Bv1G122110.9	A<B	0.000107721	0.00329676	173	276		pairs23785	TRITD7Av1G058100.1	TRITD7Bv1G034710.1	A<B	0.0001	0.00773554	744	990		pairs20478	TRITD6Av1G024420.1	TRITD6Bv1G037650.1	A<B	0.000336808	0.023056	50.326	54.552		pairs3313	TRITD1Av1G228790.2	TRITD1Bv1G226860.2	A<B	0.0181494
pairs17021	TRITD5Av1G130760.1	TRITD5Bv1G109490.1	A<B	0.0559739	0.0787362	1237	1628		pairs13994	TRITD4Av1G148480.1	TRITD4Bv1G046360.3	A>B	0.00587939	0.00234308	139	98		pairs16569	TRITD5Av1G094570.1	TRITD5Bv1G077010.1	A<B	0.0152227	0.0925336	105	207		pairs20005	TRITD6Av1G005430.2	TRITD6Bv1G007740.1	A<B	0.0165376	0.0418725	7863	8103		pairs5630	TRITD2Av1G178440.1	TRITD2Bv1G146780.1	A<B	0.00147418	0.00496144	32.158	36.373		pairs21367	TRITD6Av1G127680.3	TRITD6Bv1G119730.1	A<B	0.00776705
pairs10326	TRITD3Av1G182540.1	TRITD3Bv1G164510.1	A<B	0.00240278	0.0306356	2187	2576		pairs21673	TRITD6Av1G157650.2	TRITD6Bv1G144230.3	A>B	0.0331324	0.00445065	246	204		pairs18973	TRITD5Av1G222390.2	TRITD5Bv1G221520.1	A<B	0.0001	0.0160955	150	252		pairs24165	TRITD7Av1G082100.2	TRITD7Bv1G056380.2	A<B	0.0001	0.00621495	1614	1854		pairs11044	TRITD3Av1G220890.2	TRITD3Bv1G208980.1	A<B	0.00937147	0.0253844	45.611	49.82		pairs16355	TRITD5Av1G052020.5	TRITD5Bv1G047950.5	A<B	0.000106734
pairs6982	TRITD2Av1G259410.1	TRITD2Bv1G222100.3	A<B	0.00279589	0.00388818	1263	1652		pairs22701	TRITD6Av1G215130.5	TRITD6Bv1G213680.6	A>B	0.00268112	0.000280763	72	30		pairs7476	TRITD2Av1G278420.1	TRITD2Bv1G243130.1	A<B	0.0001	0.00410237	109	211		pairs9023	TRITD3Av1G042760.2	TRITD3Bv1G051360.4	A<B	0.0135026	0.0164375	3267	3507		pairs1681	TRITD1Av1G147010.1	TRITD1Bv1G138420.1	A<B	0.0643626	0.0779962	24.708	28.917		pairs10742	TRITD3Av1G205420.2	TRITD3Bv1G186150.2	A<B	0.0170755
pairs25582	TRITD7Av1G217150.6	TRITD7Bv1G165700.5	A<B	0.000630837	0.00735331	1419	1803		pairs24297	TRITD7Av1G091040.2	TRITD7Bv1G069100.1	A>B	0.0284368	0.0135161	225	183		pairs12937	TRITD4Av1G021300.1	TRITD4Bv1G148680.2	A<B	0.00119004	0.0228159	278	379		pairs6317	TRITD2Av1G223470.2	TRITD2Bv1G185590.1	A<B	0.000347986	0.000876332	1200	1437		pairs17904	TRITD5Av1G179190.1	TRITD5Bv1G168270.1	A<B	0.00418242	0.00559229	26.432	30.605		pairs20963	TRITD6Av1G058510.1	TRITD6Bv1G067830.1	A<B	0.00136299
pairs6985	TRITD2Av1G259440.4	TRITD2Bv1G222200.2	A<B	0.102735	0.135488	1042	1426		pairs5602	TRITD2Av1G176620.4	TRITD2Bv1G144910.1	A>B	0.0754802	0.0716292	96	54		pairs21797	TRITD6Av1G167360.1	TRITD6Bv1G152580.2	A<B	0.00301252	0.0261898	102	203		pairs19440	TRITD5Av1G243530.2	TRITD4Bv1G191790.6	A<B	0.0426108	0.0482669	1542	1776		pairs4316	TRITD2Av1G035800.1	TRITD2Bv1G045740.1	A<B	0.00325788	0.00447825	26.263	30.435		pairs14378	TRITD4Av1G178380.2	TRITD4Bv1G025770.1	A<B	0.023663
pairs9743	TRITD3Av1G128030.2	TRITD3Bv1G118040.4	A<B	0.000277286	0.00202199	555	939		pairs24399	TRITD7Av1G100580.3	TRITD7Bv1G073280.5	A>B	0.0284194	0.0251409	129	84		pairs25001	TRITD7Av1G176440.1	TRITD7Bv1G138270.1	A<B	0.00188585	0.0107684	150	251		pairs7484	TRITD2Av1G278680.3	TRITD2Bv1G243450.1	A<B	0.00215392	0.00396727	2331	2562		pairs7662	TRITD2Av1G283620.1	TRITD2Bv1G251330.1	A<B	0.00514806	0.0824226	47.125	51.285		pairs1027	TRITD1Av1G088560.6	TRITD1Bv1G090650.6	A<B	0.0176712
pairs14230	TRITD4Av1G168340.1	TRITD4Bv1G031510.2	A<B	0.00199604	0.0554549	1206	1586		pairs17191	TRITD5Av1G141700.3	TRITD5Bv1G131260.2	A>B	0.0157143	0.00569925	90	43		pairs11165	TRITD3Av1G227640.1	TRITD3Bv1G213690.1	A<B	0.00052965	0.0175906	158	258		pairs13607	TRITD4Av1G075040.1	TRITD4Bv1G098450.2	A<B	0.0174541	0.0588471	2394	2622		pairs22959	TRITD6Av1G224140.4	TRITD6Bv1G224500.5	A<B	0.00123036	0.00229295	48.817	52.931		pairs10018	TRITD3Av1G158200.1	TRITD3Bv1G138570.1	A<B	0.0221221
pairs11125	TRITD3Av1G225060.13	TRITD3Bv1G204380.10	A<B	0.0124148	0.0149996	3183	3561		pairs4721	TRITD2Av1G058890.1	TRITD2Bv1G069250.1	A>B	0.0166006	0.000836689	84	34		pairs3014	TRITD1Av1G216400.2	TRITD1Bv1G206000.1	A<B	0.0001	0.000510449	254	354		pairs14284	TRITD4Av1G172030.1	TRITD4Bv1G035170.1	A<B	0.00221972	0.00386428	1758	1986		pairs6161	TRITD2Av1G214030.1	TRITD2Bv1G176970.1	A<B	0.000423402	0.00101708	28.63	32.729		pairs4404	TRITD2Av1G038950.4	TRITD2Bv1G052340.2	A<B	0.0001
pairs18390	TRITD5Av1G199550.2	TRITD5Bv1G194440.2	A<B	0.00342367	0.0107112	1419	1797		pairs25824	TRITD7Av1G233580.1	TRITD7Bv1G182970.3	A>B	0.0992199	0.0562763	131	80		pairs10257	TRITD3Av1G177650.3	TRITD3Bv1G157410.2	A<B	0.0381511	0.0591977	245	344		pairs20828	TRITD6Av1G045630.2	TRITD6Bv1G058750.7	A<B	0.0132928	0.0305277	1146	1374		pairs11169	TRITD3Av1G227860.3	TRITD3Bv1G213570.2	A<B	0.00229316	0.0275905	33.651	37.741		pairs12859	TRITD4Av1G017420.4	TRITD4Bv1G153160.2	A<B	0.0108171
pairs19279	TRITD5Av1G236500.4	TRITD4Bv1G207650.1	A<B	0.0001	0.000635998	1449	1827		pairs16327	TRITD5Av1G049890.3	TRITD5Bv1G046150.3	A>B	0.0141264	0.00625706	167	115		pairs12924	TRITD4Av1G020880.1	TRITD4Bv1G149530.2	A<B	0.0001	0.0150876	209	308		pairs25638	TRITD7Av1G221110.1	TRITD7Bv1G170130.1	A<B	0.00635293	0.0441843	1041	1269		pairs11667	TRITD3Av1G250940.3	TRITD3Bv1G242920.1	A<B	0.00709681	0.0167173	42.243	46.322		pairs16195	TRITD5Av1G037650.1	TRITD5Bv1G034760.1	A<B	0.00355174
pairs17126	TRITD5Av1G137460.9	TRITD5Bv1G115690.22	A<B	0.0001	0.000281831	2769	3144		pairs26016	TRITD7Av1G247000.1	TRITD7Bv1G195020.3	A>B	0.0226321	0.0132765	92	40		pairs24157	TRITD7Av1G081540.1	TRITD7Bv1G056980.1	A<B	0.000858897	0.0137591	235	334		pairs5638	TRITD2Av1G178520.2	TRITD2Bv1G147060.1	A<B	0.0001	0.00152365	1293	1521		pairs186	TRITD1Av1G007060.1	TRITD1Bv1G009420.1	A<B	0.00180699	0.0113838	34.966	38.993		pairs2265	TRITD1Av1G182850.2	TRITD1Bv1G170510.1	A<B	0.0152056
pairs23628	TRITD7Av1G051150.4	TRITD7Bv1G025440.2	A<B	0.0001	0.00587664	960	1335		pairs9011	TRITD3Av1G041390.5	TRITD3Bv1G049780.5	A>B	0.0428236	0.0356576	76	21		pairs25373	TRITD7Av1G202970.7	TRITD7Bv1G156510.4	A<B	0.0001	0.0119379	248	346		pairs11946	TRITD3Av1G264030.2	TRITD3Bv1G258550.2	A<B	0.00171731	0.00964279	1452	1677		pairs17733	TRITD5Av1G170450.2	TRITD5Bv1G161590.1	A<B	0.044117	0.0761092	30.758	34.783		pairs4123	TRITD2Av1G028200.4	TRITD2Bv1G036520.3	A<B	0.0001
pairs13506	TRITD4Av1G063440.6	TRITD4Bv1G112420.3	A<B	0.00538528	0.0217749	2208	2582		pairs910	TRITD1Av1G062820.3	TRITD1Bv1G069350.5	A>B	0.0139463	0.00635073	200	144		pairs11035	TRITD3Av1G220590.1	TRITD3Bv1G209450.1	A<B	0.00222286	0.0105107	271	368		pairs23978	TRITD7Av1G069650.2	TRITD7Bv1G045380.3	A<B	0.00230278	0.00958497	642	867		pairs5283	TRITD2Av1G136240.1	TRITD2Bv1G119080.1	A<B	0.000344334	0.00255536	47.17	51.172		pairs9820	TRITD3Av1G137990.1	TRITD3Bv1G124680.2	A<B	0.0001
pairs899	TRITD1Av1G060900.4	TRITD1Bv1G068020.4	A<B	0.00912316	0.0132389	699	1071		pairs4963	TRITD2Av1G076840.3	TRITD2Bv1G085390.3	A>B	0.0161398	0.00488633	247	190		pairs24931	TRITD7Av1G171470.1	TRITD7Bv1G129150.1	A<B	0.0001	0.00769703	169	266		pairs23347	TRITD7Av1G037330.1	TRITD7Bv1G009060.1	A<B	0.00481344	0.00616999	1431	1650		pairs24006	TRITD7Av1G071330.6	TRITD7Bv1G047350.2	A<B	0.0001	0.00810662	47.95	51.939		pairs16282	TRITD5Av1G044900.1	TRITD5Bv1G042780.1	A<B	0.00100657
pairs16180	TRITD5Av1G036260.1	TRITD5Bv1G033800.1	A<B	0.0105741	0.0251789	1392	1763		pairs913	TRITD1Av1G063530.2	TRITD1Bv1G068310.1	A>B	0.00196235	0.000507715	162	105		pairs10753	TRITD3Av1G205890.1	TRITD3Bv1G186570.1	A<B	0.00637389	0.018072	403	499		pairs13667	TRITD4Av1G090460.5	TRITD4Bv1G080490.4	A<B	0.0001	0.00953796	4491	4707		pairs15478	TRITD4Av1G232950.1	TRITD3Bv1G250430.1	A<B	0.0118703	0.0212109	49.111	53.095		pairs14924	TRITD4Av1G204650.6	TRITD4Bv1G000040.1	A<B	0.036003
pairs16565	TRITD5Av1G093900.11	TRITD5Bv1G076670.7	A<B	0.0001	0.00106241	1584	1954		pairs14167	TRITD4Av1G162740.1	TRITD4Bv1G038650.1	A>B	0.0140905	0.00833468	84	25		pairs4520	TRITD2Av1G044870.2	TRITD2Bv1G059110.5	A<B	0.00121423	0.0039112	157	252		pairs15388	TRITD4Av1G226240.2	TRITD4Bv1G180870.1	A<B	0.000856918	0.000990295	474	690		pairs24545	TRITD7Av1G115670.1	TRITD7Bv1G086560.1	A<B	0.16337	0.184079	51.111	55.072		pairs16934	TRITD5Av1G125490.4	TRITD5Bv1G103750.4	A<B	0.00661205
pairs9383	TRITD3Av1G069030.2	TRITD3Bv1G075230.1	A<B	0.00136179	0.0150361	954	1322		pairs23845	TRITD7Av1G061590.4	TRITD7Bv1G038750.5	A>B	0.0197763	0.00991836	265	206		pairs25256	TRITD7Av1G196300.2	TRITD7Bv1G149310.6	A<B	0.0046246	0.00590697	291	385		pairs8722	TRITD3Av1G025310.1	TRITD3Bv1G028930.2	A<B	0.00220566	0.00499439	852	1068		pairs9697	TRITD3Av1G114370.2	TRITD3Bv1G112470.1	A<B	0.000546885	0.0126701	52.731	56.686		pairs8016	TRITD2Av1G295120.2	TRITD2Bv1G264510.3	A<B	0.0125228
pairs10717	TRITD3Av1G204300.3	TRITD3Bv1G185120.2	A<B	0.00896125	0.0260167	1155	1522		pairs13582	TRITD4Av1G070860.9	TRITD4Bv1G105990.1	A>B	0.00544384	0.00252214	389	326		pairs3465	TRITD2Av1G003440.1	TRITD2Bv1G003970.1	A<B	0.00444281	0.00702575	71	165		pairs2019	TRITD1Av1G169360.1	TRITD1Bv1G155170.2	A<B	0.00962839	0.0196252	759	972		pairs14115	TRITD4Av1G159450.1	TRITD4Bv1G042610.1	A<B	0.0141334	0.0521215	35.952	39.874		pairs7007	TRITD2Av1G260380.1	TRITD2Bv1G222890.1	A<B	0.0300835
pairs17930	TRITD5Av1G179990.1	TRITD5Bv1G169370.4	A<B	0.0086739	0.0174099	1734	2101		pairs17077	TRITD5Av1G134070.1	TRITD5Bv1G113310.1	A>B	0.0524022	0.0125639	96	33		pairs9307	TRITD3Av1G061730.1	TRITD3Bv1G067500.1	A<B	0.0001	0.00259494	450	544		pairs7746	TRITD2Av1G286550.2	TRITD2Bv1G255410.2	A<B	0.00284594	0.00871881	2235	2448		pairs11096	TRITD3Av1G223570.1	TRITD3Bv1G205910.1	A<B	0.00434668	0.00825511	35.448	39.36		pairs12784	TRITD4Av1G013620.1	TRITD4Bv1G158870.1	A<B	0.00262992
pairs4742	TRITD2Av1G060240.1	TRITD2Bv1G070880.1	A<B	0.00240056	0.026911	1035	1402		pairs9103	TRITD3Av1G046940.2	TRITD3Bv1G055600.1	A>B	0.000420924	0.0001	157	94		pairs16366	TRITD5Av1G053120.1	TRITD5Bv1G048530.1	A<B	0.00941227	0.0281557	154	247		pairs7814	TRITD2Av1G288700.1	TRITD2Bv1G257410.1	A<B	0.00584735	0.0296156	570	780		pairs4019	TRITD2Av1G022910.1	TRITD2Bv1G029820.2	A<B	0.00895338	0.0771781	50.947	54.848		pairs9052	TRITD3Av1G044190.3	TRITD3Bv1G052770.3	A<B	0.0117973
pairs18319	TRITD5Av1G196780.1	TRITD5Bv1G189970.1	A<B	0.00190053	0.00933249	1146	1512		pairs6283	TRITD2Av1G221770.1	TRITD2Bv1G183860.5	A>B	0.0239902	0.00797314	220	156		pairs694	TRITD1Av1G040850.5	TRITD1Bv1G053460.4	A<B	0.0041606	0.00487107	186	279		pairs21357	TRITD6Av1G124940.2	TRITD6Bv1G119870.1	A<B	0.0001	0.00367148	585	792		pairs6192	TRITD2Av1G216020.1	TRITD2Bv1G180110.1	A<B	0.000633071	0.00137634	50.343	54.222		pairs25074	TRITD7Av1G181890.1	TRITD7Bv1G142690.1	A<B	0.00478719
pairs5411	TRITD2Av1G151980.1	TRITD2Bv1G126180.3	A<B	0.0001	0.0047185	2323	2688		pairs15690	TRITD5Av1G003530.3	TRITD5Bv1G003030.4	A>B	0.00993131	0.000994541	96	30		pairs7530	TRITD2Av1G280030.1	TRITD7Bv1G146730.1	A<B	0.0001	0.00267568	174	267		pairs24017	TRITD7Av1G072350.1	TRITD7Bv1G053920.2	A<B	0.00177124	0.011857	1542	1749		pairs11742	TRITD3Av1G253680.1	TRITD3Bv1G250500.2	A<B	0.0524498	0.0995713	50.903	54.78		pairs13648	TRITD4Av1G085190.1	TRITD4Bv1G098340.1	A<B	0.0124597
pairs9396	TRITD3Av1G069870.2	TRITD3Bv1G074690.2	A<B	0.0001	0.00251539	1925	2285		pairs25702	TRITD7Av1G226420.8	TRITD7Bv1G171800.3	A>B	0.0228566	0.00429394	150	83		pairs9680	TRITD3Av1G109260.3	TRITD3Bv1G108050.1	A<B	0.0001	0.000851468	379	472		pairs14551	TRITD4Av1G189730.3	TRITD4Bv1G016710.1	A<B	0.000323001	0.000654653	2517	2721		pairs23628	TRITD7Av1G051150.4	TRITD7Bv1G025440.2	A<B	0.0001	0.00587664	43.854	47.715		pairs23612	TRITD7Av1G049970.2	TRITD7Bv1G023730.2	A<B	0.00564547
pairs3950	TRITD2Av1G019440.1	TRITD2Bv1G025540.3	A<B	0.000534258	0.0124883	1472	1831		pairs8269	TRITD3Av1G007390.3	TRITD3Bv1G004510.4	A>B	0.0195779	0.000141147	165	97		pairs15237	TRITD4Av1G218330.2	TRITD5Bv1G241180.3	A<B	0.0231989	0.0285756	9	101		pairs18598	TRITD5Av1G207890.1	TRITD5Bv1G232370.2	A<B	0.0043428	0.0500653	1158	1362		pairs24001	TRITD7Av1G070740.1	TRITD7Bv1G046960.2	A<B	0.0168799	0.0376624	38.315	42.174		pairs8791	TRITD3Av1G028380.5	TRITD3Bv1G032780.2	A<B	0.00060646
pairs9441	TRITD3Av1G073930.1	TRITD3Bv1G082890.1	A<B	0.0218938	0.0605905	387	745		pairs15557	TRITD4Av1G250030.5	TRITD7Bv1G017220.11	A>B	0.0155141	0.0115693	107	38		pairs21337	TRITD6Av1G121130.4	TRITD6Bv1G098920.3	A<B	0.00144297	0.00829566	254	346		pairs24631	TRITD7Av1G129490.1	TRITD7Bv1G091990.8	A<B	0.0001	0.00751711	1827	2031		pairs2228	TRITD1Av1G181090.4	TRITD1Bv1G168010.3	A<B	0.00196409	0.0105482	52.13	55.959		pairs2308	TRITD1Av1G184900.5	TRITD1Bv1G173220.5	A<B	0.00257341
pairs14464	TRITD4Av1G184000.3	TRITD4Bv1G021970.2	A<B	0.0299534	0.0334971	2424	2781		pairs7991	TRITD2Av1G294570.1	TRITD2Bv1G263980.3	A>B	0.0371421	0.00933049	216	147		pairs24739	TRITD7Av1G153080.1	TRITD2Bv1G162440.1	A<B	0.0001	0.000248325	129	221		pairs464	TRITD1Av1G024580.3	TRITD1Bv1G032230.3	A<B	0.00184858	0.00493949	1494	1698		pairs10527	TRITD3Av1G193290.1	TRITD3Bv1G175580.3	A<B	0.00154602	0.00680664	31.78	35.598		pairs24853	TRITD7Av1G163130.1	TRITD7Bv1G120550.1	A<B	0.00559572
pairs23352	TRITD7Av1G037550.2	TRITD7Bv1G009740.1	A<B	0.0325951	0.0385309	1079	1436		pairs7039	TRITD2Av1G261200.1	TRITD2Bv1G224020.2	A>B	0.0208685	0.00615143	136	62		pairs10127	TRITD3Av1G167940.1	TRITD3Bv1G146200.1	A<B	0.0194582	0.103968	16	107		pairs23681	TRITD7Av1G053110.1	TRITD7Bv1G034690.1	A<B	0.0325985	0.125095	774	975		pairs22733	TRITD6Av1G216660.1	TRITD6Bv1G214950.1	A<B	0.0289229	0.0717357	36.004	39.821		pairs509	TRITD1Av1G027220.3	TRITD1Bv1G033910.3	A<B	0.00225372
pairs11303	TRITD3Av1G233140.1	TRITD3Bv1G221590.2	A<B	0.0001	0.00616142	819	1174		pairs762	TRITD1Av1G046070.3	TRITD1Bv1G043220.2	A>B	0.00843762	0.00419911	182	106		pairs730	TRITD1Av1G042660.2	TRITD1Bv1G046770.2	A<B	0.00305274	0.0146182	122	213		pairs5550	TRITD2Av1G169260.1	TRITD2Bv1G140780.2	A<B	0.000361081	0.000900192	1392	1593		pairs1897	TRITD1Av1G163370.1	TRITD1Bv1G149320.1	A<B	0.0001	0.00287038	35.605	39.412		pairs16304	TRITD5Av1G047310.2	TRITD5Bv1G044170.2	A<B	0.000121827
pairs18601	TRITD5Av1G207960.2	TRITD5Bv1G204240.3	A<B	0.0238993	0.0356476	1596	1950		pairs4141	TRITD2Av1G028830.4	TRITD2Bv1G037270.4	A>B	0.0154086	0.00444769	284	207		pairs21014	TRITD6Av1G062740.1	TRITD6Bv1G073310.1	A<B	0.0001	0.0163862	123	213		pairs11543	TRITD3Av1G244960.6	TRITD3Bv1G236520.1	A<B	0.00347965	0.014705	2274	2472		pairs5975	TRITD2Av1G202260.4	TRITD2Bv1G165600.7	A<B	0.0001	0.00407319	49.388	53.189		pairs13215	TRITD4Av1G040580.1	TRITD4Bv1G130530.1	A<B	0.0001
pairs16083	TRITD5Av1G027360.1	TRITD5Bv1G024050.2	A<B	0.0214591	0.0356315	632	984		pairs8623	TRITD3Av1G020920.3	TRITD3Bv1G025010.6	A>B	0.00390812	0.00184497	140	63		pairs5264	TRITD2Av1G133620.2	TRITD2Bv1G125140.2	A<B	0.00195693	0.00368818	321	411		pairs18389	TRITD5Av1G199530.1	TRITD5Bv1G194420.2	A<B	0.00912489	0.0554056	1440	1638		pairs13264	TRITD4Av1G043690.4	TRITD4Bv1G127330.2	A<B	0.000342251	0.000485531	47.756	51.554		pairs11050	TRITD3Av1G221070.2	TRITD3Bv1G208860.1	A<B	0.000608943
pairs16314	TRITD5Av1G047890.1	TRITD5Bv1G044860.2	A<B	0.00613575	0.0244638	1166	1518		pairs21275	TRITD6Av1G103570.3	TRITD6Bv1G099910.9	A>B	0.0103401	0.000531259	189	111		pairs1402	TRITD1Av1G127640.1	TRITD1Bv1G123160.1	A<B	0.000538779	0.00107164	153	242		pairs22495	TRITD6Av1G206980.2	TRITD6Bv1G203660.3	A<B	0.0001	0.0220276	1419	1617		pairs12068	TRITD3Av1G269060.3	TRITD3Bv1G262930.1	A<B	0.00820293	0.0128197	52.128	55.92		pairs22156	TRITD6Av1G189010.1	TRITD6Bv1G179310.1	A<B	0.0279736
pairs16508	TRITD5Av1G085030.6	TRITD5Bv1G064320.3	A<B	0.00287046	0.0125663	855	1207		pairs24624	TRITD7Av1G127910.1	TRITD1Bv1G213650.2	A>B	0.0148378	0.00128541	198	120		pairs4370	TRITD2Av1G037770.5	TRITD2Bv1G050900.6	A<B	0.00584495	0.00894798	321	410		pairs2720	TRITD1Av1G204800.1	TRITD1Bv1G195880.5	A<B	0.00107269	0.0024679	411	609		pairs2988	TRITD1Av1G214910.1	TRITD1Bv1G209020.1	A<B	0.0141786	0.0202675	26.37	30.121		pairs13577	TRITD4Av1G070080.1	TRITD4Bv1G106440.1	A<B	0.00423617
pairs14677	TRITD4Av1G195540.2	TRITD4Bv1G010390.2	A<B	0.00250925	0.00396995	940	1290		pairs10554	TRITD3Av1G194450.2	TRITD3Bv1G176910.3	A>B	0.00826062	0.00515108	249	157		pairs6176	TRITD2Av1G215220.2	TRITD2Bv1G179390.1	A<B	0.00029538	0.000898306	198	286		pairs7138	TRITD2Av1G264560.2	TRITD2Bv1G227170.2	A<B	0.0001	0.0030986	1473	1671		pairs12488	TRITD4Av1G000500.1	TRITD4Bv1G174010.1	A<B	0.0193916	0.0257548	44.074	47.82		pairs19774	TRITD5Av1G257190.1	TRITD4Bv1G205960.2	A<B	0.0297539
pairs18621	TRITD5Av1G208510.2	TRITD5Bv1G204820.1	A<B	0.0001	0.00852083	1650	1999		pairs13812	TRITD4Av1G127440.1	TRITD4Bv1G071720.1	A>B	0.0271862	0.0174603	156	57		pairs10455	TRITD3Av1G188560.4	TRITD3Bv1G171670.6	A<B	0.00304998	0.0148513	35	122		pairs18329	TRITD5Av1G197440.3	TRITD5Bv1G190560.3	A<B	0.00929792	0.0210735	1083	1275		pairs9824	TRITD3Av1G138870.1	TRITD3Bv1G126070.4	A<B	0.00119552	0.00640395	30.976	34.709		pairs4951	TRITD2Av1G075640.1	TRITD2Bv1G084460.2	A<B	0.00193504
pairs18526	TRITD5Av1G205250.1	TRITD5Bv1G201250.2	A<B	0.0184616	0.0377437	4636	4984		pairs13711	TRITD4Av1G096260.1	TRITD4Bv1G087350.1	A>B	0.0101471	0.00335987	124	24		pairs18441	TRITD5Av1G202130.4	TRITD5Bv1G197220.4	A<B	0.0195352	0.0257615	515	602		pairs24621	TRITD7Av1G127490.3	TRITD7Bv1G112870.11	A<B	0.0001	0.00673138	1377	1569		pairs23857	TRITD7Av1G062700.1	TRITD7Bv1G039570.1	A<B	0.00112835	0.00164377	42.588	46.316		pairs6134	TRITD2Av1G212160.1	TRITD2Bv1G175910.1	A<B	0.00307516
pairs2223	TRITD1Av1G180680.1	TRITD1Bv1G167630.1	A<B	0.0001	0.00578014	1560	1908		pairs18257	TRITD5Av1G194140.3	TRITD5Bv1G186990.3	A>B	0.043473	0.0256465	269	123		pairs23352	TRITD7Av1G037550.2	TRITD7Bv1G009740.1	A<B	0.0325951	0.0385309	137	224		pairs6881	TRITD2Av1G255370.4	TRITD2Bv1G217790.1	A<B	0.00278015	0.0291269	2658	2850		pairs3123	TRITD1Av1G220000.1	TRITD1Bv1G217850.1	A<B	0.0143371	0.0192735	48.378	52.106		pairs24680	TRITD7Av1G139540.3	TRITD7Bv1G094710.1	A<B	0.000247358
pairs1880	TRITD1Av1G162020.1	TRITD1Bv1G147420.1	A<B	0.0186923	0.0304897	975	1322		pairs14490	TRITD4Av1G186340.2	TRITD4Bv1G020210.4	A>B	0.0032892	0.0001	247	98		pairs7344	TRITD2Av1G272960.2	TRITD2Bv1G236070.1	A<B	0.0294445	0.0429346	111	198		pairs23028	TRITD6Av1G226400.8	TRITD6Bv1G227000.1	A<B	0.0001	0.027893	2913	3102		pairs16724	TRITD5Av1G109850.1	TRITD5Bv1G091720.1	A<B	0.00188899	0.00415716	49.066	52.781		pairs12067	TRITD3Av1G268920.7	TRITD3Bv1G262940.1	A<B	0.0001
pairs22052	TRITD6Av1G182670.9	TRITD6Bv1G172170.5	A<B	0.000608557	0.00374999	2322	2669		pairs1615	TRITD1Av1G142080.1	TRITD1Bv1G135020.1	A>B	0.00301158	0.00109107	285	131		pairs1530	TRITD1Av1G135600.1	TRITD1Bv1G129550.1	A<B	0.00103822	0.00670811	166	252		pairs6142	TRITD2Av1G212620.1	TRITD2Bv1G176180.1	A<B	0.0304978	0.0891824	474	663		pairs21845	TRITD6Av1G170010.1	TRITD6Bv1G156200.1	A<B	0.00299057	0.00778571	32.982	36.693		pairs24890	TRITD7Av1G167410.2	TRITD7Bv1G124500.2	A<B	0.00781292
pairs24113	TRITD7Av1G079150.1	TRITD7Bv1G053960.2	A<B	0.0177542	0.0286262	1130	1477		pairs21158	TRITD6Av1G080730.2	TRITD6Bv1G083310.2	A>B	0.0045744	0.00139418	222	41		pairs25181	TRITD7Av1G189320.1	TRITD7Bv1G155090.2	A<B	0.000415952	0.013296	467	553		pairs11019	TRITD3Av1G220090.1	TRITD3Bv1G210110.1	A<B	0.000676003	0.00143186	921	1107		pairs25947	TRITD7Av1G241840.1	TRITD7Bv1G190810.6	A<B	0.000135582	0.000838291	46.95	50.647		pairs9013	TRITD3Av1G041630.6	TRITD3Bv1G050030.3	A<B	0.0001
pairs7145	TRITD2Av1G264750.3	TRITD2Bv1G227540.2	A<B	0.0199588	0.0257786	2358	2705		pairs11017	TRITD3Av1G220000.1	TRITD3Bv1G210170.5	A>B	0.025446	0.0118128	292	105		pairs25303	TRITD7Av1G198710.4	TRITD7Bv1G147090.3	A<B	0.00264978	0.0260224	51	137		pairs11365	TRITD3Av1G235540.2	TRITD3Bv1G225200.3	A<B	0.00110364	0.00278414	1443	1629		pairs23352	TRITD7Av1G037550.2	TRITD7Bv1G009740.1	A<B	0.0325951	0.0385309	34.198	37.883		pairs11889	TRITD3Av1G260770.1	TRITD3Bv1G255450.1	A<B	0.00722058
pairs5630	TRITD2Av1G178440.1	TRITD2Bv1G146780.1	A<B	0.00147418	0.00496144	1617	1963		pairs17294	TRITD5Av1G147000.1	TRITD5Bv1G136700.2	A>B	0.000316837	0.0001	214	26		pairs3354	TRITD1Av1G231450.1	TRITD1Bv1G228940.3	A<B	0.0117423	0.0341021	246	332		pairs21014	TRITD6Av1G062740.1	TRITD6Bv1G073310.1	A<B	0.0001	0.0163862	1335	1521		pairs6425	TRITD2Av1G230250.1	TRITD2Bv1G192020.1	A<B	0.0962875	0.110308	23.102	26.778		pairs5527	TRITD2Av1G167060.3	TRITD2Bv1G139240.3	A<B	0.00449414
pairs8016	TRITD2Av1G295120.2	TRITD2Bv1G264510.3	A<B	0.0125228	0.0197365	1745	2091		pairs16588	TRITD5Av1G096780.5	TRITD5Bv1G078520.2	A>B	0.0170769	0.00330542	422	222		pairs11198	TRITD3Av1G229570.1	TRITD3Bv1G215700.3	A<B	0.0339291	0.036049	170	255		pairs21827	TRITD6Av1G169110.1	TRITD6Bv1G155160.1	A<B	0.000735371	0.00503106	1266	1452		pairs11632	TRITD3Av1G249700.1	TRITD3Bv1G241230.1	A<B	0.0242634	0.030633	49.73	53.402		pairs18387	TRITD5Av1G199510.5	TRITD5Bv1G194390.4	A<B	0.00342425
pairs22347	TRITD6Av1G198690.1	TRITD6Bv1G193270.2	A<B	0.00287431	0.00519679	636	981		pairs22729	TRITD6Av1G216470.7	TRITD6Bv1G214780.4	A>B	0.00565058	0.00453657	245	35		pairs14088	TRITD4Av1G156710.1	TRITD4Bv1G040360.1	A<B	0.0001	0.0378005	45	129		pairs22087	TRITD6Av1G184880.1	TRITD6Bv1G185120.1	A<B	0.0001	0.0120225	492	675		pairs8184	TRITD3Av1G003100.1	TRITD3Bv1G001800.2	A<B	0.000109939	0.0012446	41.579	45.247		pairs13569	TRITD4Av1G069300.1	TRITD4Bv1G106860.1	A<B	0.00156616
pairs15630	TRITD5Av1G000450.2	TRITD5Bv1G000410.4	A<B	0.0151732	0.0226778	2052	2396		pairs22147	TRITD6Av1G188740.4	TRITD6Bv1G178460.5	A>B	0.0167265	0.00427957	291	79		pairs18414	TRITD5Av1G200940.1	TRITD5Bv1G195790.1	A<B	0.00156525	0.00844074	118	201		pairs23500	TRITD7Av1G043940.1	TRITD7Bv1G017280.1	A<B	0.0981431	0.106076	459	642		pairs10430	TRITD3Av1G187210.2	TRITD3Bv1G170240.1	A<B	0.0109058	0.0226338	44.643	48.283		pairs22014	TRITD6Av1G180930.1	TRITD6Bv1G169860.1	A<B	0.000631658
pairs5724	TRITD2Av1G184670.8	TRITD2Bv1G151230.2	A<B	0.0092283	0.0189067	2220	2562		pairs10248	TRITD3Av1G176970.5	TRITD3Bv1G158120.1	A>B	0.0217074	0.0109414	413	197		pairs24327	TRITD7Av1G094340.3	TRITD7Bv1G066340.3	A<B	0.0200115	0.0302324	412	495		pairs24596	TRITD7Av1G121380.3	TRITD7Bv1G099480.2	A<B	0.0001	0.00250281	1200	1383		pairs23162	TRITD7Av1G027470.1	TRITD3Bv1G250430.1	A<B	0.0106642	0.0212109	49.47	53.095		pairs13515	TRITD4Av1G064230.5	TRITD4Bv1G111600.5	A<B	0.0300262
pairs10687	TRITD3Av1G202870.1	TRITD3Bv1G229490.1	A<B	0.00174029	0.00899796	414	752		pairs12519	TRITD4Av1G001590.5	TRITD4Bv1G001550.2	A>B	0.00434609	0.0001	258	34		pairs6484	TRITD2Av1G234710.1	TRITD2Bv1G196890.1	A<B	0.0312752	0.0656163	223	306		pairs24769	TRITD7Av1G156570.2	TRITD7Bv1G115870.3	A<B	0.0163356	0.0292513	723	906		pairs10938	TRITD3Av1G215840.2	TRITD3Bv1G201070.1	A<B	0.000764249	0.00164157	41.575	45.199		pairs730	TRITD1Av1G042660.2	TRITD1Bv1G046770.2	A<B	0.00305274
pairs25337	TRITD7Av1G200760.1	TRITD7Bv1G145580.2	A<B	0.00296859	0.0322034	591	929		pairs705	TRITD1Av1G041130.9	TRITD1Bv1G044190.1	A>B	0.0119595	0.00734405	498	215		pairs26038	TRITD7Av1G248130.3	TRITD7Bv1G196350.1	A<B	0.00816235	0.0181603	120	202		pairs2383	TRITD1Av1G189410.1	TRITD1Bv1G177840.3	A<B	0.00618438	0.0115314	981	1161		pairs1434	TRITD1Av1G129740.2	TRITD1Bv1G125080.3	A<B	0.00895671	0.023279	32.114	35.737		pairs13363	TRITD4Av1G050720.1	TRITD4Bv1G125370.1	A<B	0.0001
pairs7685	TRITD2Av1G284370.4	TRITD2Bv1G252080.1	A<B	0.00520512	0.0121884	1251	1588		pairs1206	TRITD1Av1G108390.2	TRITD1Bv1G109450.6	A>B	0.00914361	0.00626499	452	147		pairs4917	TRITD2Av1G072310.2	TRITD2Bv1G081970.1	A<B	0.000226798	0.00145554	273	355		pairs25730	TRITD7Av1G227590.3	TRITD7Bv1G205340.1	A<B	0.0001	0.000976063	1254	1434		pairs10919	TRITD3Av1G214880.3	TRITD3Bv1G199490.4	A<B	0.00738007	0.021103	29.775	33.39		pairs1131	TRITD1Av1G101850.2	TRITD1Bv1G103320.1	A<B	0.000498008
pairs8634	TRITD3Av1G021100.1	TRITD3Bv1G024710.2	A<B	0.00966394	0.0302838	1881	2218		pairs14033	TRITD4Av1G152660.3	TRITD4Bv1G049070.1	A>B	0.00172768	0.0001	494	46		pairs11275	TRITD3Av1G232080.1	TRITD3Bv1G219600.1	A<B	0.00036388	0.00796087	367	448		pairs13750	TRITD4Av1G107920.1	TRITD4Bv1G080720.1	A<B	0.0160219	0.0545826	537	714		pairs13653	TRITD4Av1G086860.1	TRITD4Bv1G064780.6	A<B	0.00476451	0.00666237	54.338	57.939		pairs4819	TRITD2Av1G064670.1	TRITD2Bv1G078270.1	A<B	0.0038713
pairs7758	TRITD2Av1G287000.1	TRITD2Bv1G256130.1	A<B	0.0001	0.000671168	1578	1913											pairs17692	TRITD5Av1G167410.1	TRITD5Bv1G159130.2	A<B	0.00188737	0.00693727	384	465		pairs20160	TRITD6Av1G010380.1	TRITD6Bv1G015680.1	A<B	0.000729801	0.00105948	1110	1287		pairs2095	TRITD1Av1G174320.2	TRITD1Bv1G159930.2	A<B	0.0238168	0.0797124	27.201	30.719		pairs6618	TRITD2Av1G243410.2	TRITD2Bv1G204120.2	A<B	0.0653428
pairs13263	TRITD4Av1G043540.1	TRITD4Bv1G127510.2	A<B	0.0234362	0.0321287	1182	1516											pairs6301	TRITD2Av1G222690.3	TRITD2Bv1G184850.1	A<B	0.000111894	0.000164133	188	269		pairs5559	TRITD2Av1G170030.11	TRITD2Bv1G141380.14	A<B	0.001146	0.004195	3051	3228		pairs985	TRITD1Av1G084150.3	TRITD1Bv1G074550.1	A<B	0.00608831	0.00956497	29.855	33.371		pairs626	TRITD1Av1G036370.1	TRITD1Bv1G048240.1	A<B	0.0147731
pairs6162	TRITD2Av1G214040.6	TRITD2Bv1G176960.3	A<B	0.00823177	0.0193438	1254	1588											pairs22245	TRITD6Av1G194330.4	TRITD6Bv1G186420.3	A<B	0.00704753	0.0121765	246	326		pairs10304	TRITD3Av1G181720.2	TRITD3Bv1G163160.2	A<B	0.0130245	0.0268963	2379	2553		pairs13263	TRITD4Av1G043540.1	TRITD4Bv1G127510.2	A<B	0.0234362	0.0321287	38.663	42.15		pairs23708	TRITD7Av1G054170.7	TRITD7Bv1G029520.1	A<B	0.00935699
pairs8716	TRITD3Av1G025020.1	TRITD3Bv1G028790.2	A<B	0.0154501	0.029434	1149	1482											pairs13667	TRITD4Av1G090460.5	TRITD4Bv1G080490.4	A<B	0.0001	0.00953796	501	580		pairs6489	TRITD2Av1G235010.1	TRITD2Bv1G196970.4	A<B	0.0001	0.000602709	564	738		pairs2600	TRITD1Av1G200080.3	TRITD1Bv1G190670.1	A<B	0.00101541	0.00217327	32.9	36.38		pairs19293	TRITD5Av1G237200.2	TRITD4Bv1G182990.1	A<B	0.0223676
pairs26255	TRITD7Av1G259330.2	TRITD7Bv1G209600.2	A<B	0.00962208	0.0146075	1616	1948											pairs20847	TRITD6Av1G047260.2	TRITD6Bv1G060180.2	A<B	0.0001	0.0135081	119	198		pairs17791	TRITD5Av1G172350.3	TRITD5Bv1G163190.2	A<B	0.00562512	0.0144476	1518	1689		pairs22275	TRITD6Av1G195170.3	TRITD6Bv1G188230.1	A<B	0.027049	0.034967	25.947	29.389		pairs978	TRITD1Av1G083170.5	TRITD1Bv1G080450.3	A<B	0.0104477
pairs19278	TRITD5Av1G236490.1	TRITD2Bv1G038580.1	A<B	0.000261326	0.0137406	507	838											pairs25003	TRITD7Av1G176810.1	TRITD7Bv1G138420.1	A<B	0.00184911	0.00620045	128	207		pairs23553	TRITD7Av1G047290.2	TRITD7Bv1G021210.8	A<B	0.000380507	0.0342545	1854	2025		pairs26214	TRITD7Av1G256450.1	TRITD7Bv1G206620.2	A<B	0.0001	0.0019155	51.49	54.916		pairs13575	TRITD4Av1G069840.2	TRITD4Bv1G106490.7	A<B	0.0312265
pairs25376	TRITD7Av1G203280.1	TRITD7Bv1G156830.1	A<B	0.0061203	0.0228687	531	859											pairs22414	TRITD6Av1G203000.1	TRITD6Bv1G197980.1	A<B	0.00636994	0.025259	129	207		pairs3129	TRITD1Av1G220400.1	TRITD1Bv1G218110.2	A<B	0.0155941	0.0504918	972	1143		pairs12550	TRITD4Av1G002670.2	TRITD4Bv1G172070.3	A<B	0.0150081	0.0199808	36.833	40.245		pairs12656	TRITD4Av1G006890.1	TRITD4Bv1G167230.1	A<B	0.0001
pairs5283	TRITD2Av1G136240.1	TRITD2Bv1G119080.1	A<B	0.000344334	0.00255536	954	1280											pairs23236	TRITD7Av1G032320.2	TRITD7Bv1G002940.1	A<B	0.0001	0.00278774	283	359		pairs5940	TRITD2Av1G200400.1	TRITD2Bv1G163800.1	A<B	0.00012598	0.000279662	936	1107		pairs12884	TRITD4Av1G018730.3	TRITD4Bv1G152040.1	A<B	0.00180265	0.00675341	48.7	52.109		pairs23374	TRITD7Av1G038660.1	TRITD7Bv1G011220.1	A<B	0.0001
pairs7035	TRITD2Av1G261120.1	TRITD2Bv1G223790.1	A<B	0.0180846	0.0319808	1755	2081											pairs24001	TRITD7Av1G070740.1	TRITD7Bv1G046960.2	A<B	0.0168799	0.0376624	130	206		pairs10392	TRITD3Av1G185800.2	TRITD3Bv1G168520.1	A<B	0.00286186	0.0062838	1422	1590		pairs1413	TRITD1Av1G128640.1	TRITD1Bv1G124100.1	A<B	0.000868438	0.0334338	31.893	35.264		pairs25843	TRITD7Av1G235350.1	TRITD7Bv1G183760.1	A<B	0.00507965
pairs20005	TRITD6Av1G005430.2	TRITD6Bv1G007740.1	A<B	0.0165376	0.0418725	7863	8188											pairs5461	TRITD2Av1G159490.6	TRITD2Bv1G134470.5	A<B	0.00262083	0.00331096	48	124		pairs720	TRITD1Av1G042210.1	TRITD1Bv1G045520.1	A<B	0.000208342	0.00040879	1701	1866		pairs20963	TRITD6Av1G058510.1	TRITD6Bv1G067830.1	A<B	0.00136299	0.00408201	38.59	41.944		pairs5768	TRITD2Av1G188530.4	TRITD2Bv1G153840.6	A<B	0.00127605
pairs4774	TRITD2Av1G062030.5	TRITD2Bv1G072860.2	A<B	0.0001	0.00147908	1368	1693											pairs11235	TRITD3Av1G230710.2	TRITD3Bv1G217320.1	A<B	0.00156676	0.0109343	129	204		pairs1795	TRITD1Av1G156960.2	TRITD1Bv1G143600.1	A<B	0.0156013	0.0184559	1260	1422		pairs8608	TRITD3Av1G020080.1	TRITD3Bv1G023730.1	A<B	0.0325229	0.0771558	53.474	56.816		pairs10897	TRITD3Av1G214230.1	TRITD3Bv1G197520.1	A<B	0.0001
pairs5323	TRITD2Av1G139850.1	TRITD2Bv1G120730.1	A<B	0.00370123	0.0128232	2274	2598											pairs18764	TRITD5Av1G214800.2	TRITD5Bv1G211190.2	A<B	0.0001	0.0015853	276	351		pairs23362	TRITD7Av1G038000.1	TRITD7Bv1G010320.3	A<B	0.0190326	0.0215669	2664	2826		pairs16793	TRITD5Av1G114230.1	TRITD5Bv1G095140.1	A<B	0.000974239	0.00262656	44.575	47.906		pairs8072	TRITD3Av1G000760.1	TRITD3Bv1G006540.5	A<B	0.0055446
pairs13118	TRITD4Av1G033340.7	TRITD4Bv1G136670.10	A<B	0.0153331	0.019646	3144	3467											pairs20482	TRITD6Av1G024690.1	TRITD6Bv1G037920.2	A<B	0.016857	0.029626	317	392		pairs11687	TRITD3Av1G251450.2	TRITD3Bv1G243990.2	A<B	0.0416485	0.0474303	576	735		pairs22799	TRITD6Av1G218960.1	TRITD6Bv1G218050.1	A<B	0.0001	0.000140685	33.414	36.741		pairs12943	TRITD4Av1G021580.1	TRITD4Bv1G148380.1	A<B	0.00404729
pairs15874	TRITD5Av1G014320.2	TRITD5Bv1G013500.1	A<B	0.0001	0.00634253	1626	1949											pairs23399	TRITD7Av1G039480.1	TRITD7Bv1G012880.1	A<B	0.0140997	0.0281124	154	229		pairs24580	TRITD7Av1G118550.1	TRITD7Bv1G098250.2	A<B	0.000437176	0.000588676	2700	2859		pairs4633	TRITD2Av1G052120.2	TRITD2Bv1G063870.2	A<B	0.00763661	0.0166189	43.358	46.681		pairs24823	TRITD7Av1G160810.1	TRITD7Bv1G118740.2	A<B	0.0165502
pairs3167	TRITD1Av1G222050.4	TRITD1Bv1G219480.3	A<B	0.0001	0.000522469	1626	1948											pairs774	TRITD1Av1G046980.6	TRITD1Bv1G055100.3	A<B	0.0001	0.0021061	252	327		pairs4101	TRITD2Av1G027260.16	TRITD2Bv1G035630.18	A<B	0.00530932	0.00912408	3273	3432		pairs3354	TRITD1Av1G231450.1	TRITD1Bv1G228940.3	A<B	0.0117423	0.0341021	43.276	46.594		pairs9970	TRITD3Av1G154670.3	TRITD3Bv1G136150.4	A<B	0.00531821
pairs1216	TRITD1Av1G109510.2	TRITD1Bv1G108840.3	A<B	0.000610967	0.00267874	1017	1338											pairs14387	TRITD4Av1G179060.3	TRITD4Bv1G025150.4	A<B	0.00262208	0.01996	330	404		pairs5508	TRITD2Av1G164720.9	TRITD2Bv1G137920.2	A<B	0.0001	0.0245701	1443	1602		pairs26255	TRITD7Av1G259330.2	TRITD7Bv1G209600.2	A<B	0.00962208	0.0146075	34.592	37.885		pairs24452	TRITD7Av1G106090.2	TRITD7Bv1G079460.2	A<B	0.0322524
pairs22496	TRITD6Av1G207030.4	TRITD6Bv1G203660.3	A<B	0.0124539	0.0220276	1611	1932											pairs22091	TRITD6Av1G185090.2	TRITD6Bv1G174350.1	A<B	0.0121135	0.0162186	200	274		pairs8629	TRITD3Av1G021050.1	TRITD3Bv1G029580.2	A<B	0.00265145	0.00547963	291	450		pairs1931	TRITD1Av1G165410.2	TRITD1Bv1G150970.1	A<B	0.0001	0.00472001	52.219	55.499		pairs10512	TRITD3Av1G192510.5	TRITD3Bv1G174910.4	A<B	0.000113008
pairs420	TRITD1Av1G021720.4	TRITD1Bv1G025150.8	A<B	0.000610799	0.00755004	1812	2133											pairs2216	TRITD1Av1G180350.1	TRITD1Bv1G167400.1	A<B	0.000758689	0.00110662	142	216		pairs1068	TRITD1Av1G092060.1	TRITD1Bv1G096780.1	A<B	0.0001	0.00354469	1374	1530		pairs5502	TRITD2Av1G164110.1	TRITD2Bv1G137540.1	A<B	0.00179037	0.00486838	28.274	31.548		pairs17021	TRITD5Av1G130760.1	TRITD5Bv1G109490.1	A<B	0.0559739
pairs18968	TRITD5Av1G222270.2	TRITD5Bv1G221430.2	A<B	0.000666095	0.00370695	1872	2191											pairs25783	TRITD7Av1G231610.2	TRITD7Bv1G181000.1	A<B	0.079969	0.0877947	9	83		pairs12505	TRITD4Av1G000880.1	TRITD4Bv1G174830.1	A<B	0.0353974	0.0529795	3831	3987		pairs22669	TRITD6Av1G214160.1	TRITD6Bv1G212660.1	A<B	0.00489795	0.00982972	37.63	40.9		pairs10514	TRITD3Av1G192640.1	TRITD3Bv1G175010.1	A<B	0.0217239
pairs9798	TRITD3Av1G135080.1	TRITD3Bv1G123390.1	A<B	0.0052538	0.0149442	1518	1837											pairs18387	TRITD5Av1G199510.5	TRITD5Bv1G194390.4	A<B	0.00342425	0.0160419	327	400		pairs3821	TRITD2Av1G014980.1	TRITD2Bv1G019800.1	A<B	0.0001	0.0160464	1437	1593		pairs16569	TRITD5Av1G094570.1	TRITD5Bv1G077010.1	A<B	0.0152227	0.0925336	37.76	41.009		pairs803	TRITD1Av1G049720.5	TRITD1Bv1G058920.5	A<B	0.00384964
pairs12815	TRITD4Av1G015810.1	TRITD4Bv1G157300.1	A<B	0.00106658	0.00480288	378	696											pairs20423	TRITD6Av1G021400.1	TRITD6Bv1G033150.1	A<B	0.0001	0.0012008	334	407		pairs4316	TRITD2Av1G035800.1	TRITD2Bv1G045740.1	A<B	0.00325788	0.00447825	396	552		pairs24882	TRITD7Av1G166080.3	TRITD7Bv1G123820.1	A<B	0.0001	0.000245518	45.528	48.776		pairs17788	TRITD5Av1G172300.2	TRITD5Bv1G163130.3	A<B	0.00295023
pairs18465	TRITD5Av1G203070.4	TRITD5Bv1G198770.4	A<B	0.00129145	0.0111982	932	1250											pairs4362	TRITD2Av1G037410.1	TRITD2Bv1G048610.1	A<B	0.0001	0.0242451	171	244		pairs13273	TRITD4Av1G044770.1	TRITD4Bv1G126670.1	A<B	0.023656	0.0385732	2148	2301		pairs4191	TRITD2Av1G030460.2	TRITD2Bv1G039620.1	A<B	0.0164946	0.0300391	51.475	54.717		pairs20689	TRITD6Av1G037420.5	TRITD6Bv1G050550.4	A<B	0.0224586
pairs9756	TRITD3Av1G130160.1	TRITD3Bv1G120000.1	A<B	0.026001	0.0577366	1896	2214											pairs9217	TRITD3Av1G053970.2	TRITD3Bv1G063170.1	A<B	0.0178197	0.0313854	193	266		pairs15122	TRITD4Av1G213680.1	TRITD5Bv1G246450.1	A<B	0.000215148	0.00862186	510	663		pairs16581	TRITD5Av1G095620.2	TRITD5Bv1G077820.2	A<B	0.0446743	0.0814748	32.596	35.837		pairs18621	TRITD5Av1G208510.2	TRITD5Bv1G204820.1	A<B	0.0001
pairs12264	TRITD3Av1G278230.1	TRITD3Bv1G274370.1	A<B	0.0001	0.00837319	1896	2213											pairs23702	TRITD7Av1G053980.1	TRITD7Bv1G029010.1	A<B	0.00107807	0.0018741	86	158		pairs4829	TRITD2Av1G066110.1	TRITD2Bv1G077230.3	A<B	0.0393557	0.0769103	1548	1698		pairs8638	TRITD3Av1G021770.3	TRITD3Bv1G025580.4	A<B	0.0001	0.00842357	46.452	49.691		pairs13805	TRITD4Av1G125870.1	TRITD4Bv1G072740.5	A<B	0.000802735
pairs10317	TRITD3Av1G182020.2	TRITD3Bv1G161890.1	A<B	0.00486232	0.027123	1170	1485											pairs25211	TRITD7Av1G191490.10	TRITD7Bv1G152720.8	A<B	0.00932757	0.018737	262	333		pairs8634	TRITD3Av1G021100.1	TRITD3Bv1G024710.2	A<B	0.00966394	0.0302838	1881	2031		pairs21894	TRITD6Av1G172300.1	TRITD6Bv1G159970.2	A<B	0.000312611	0.01064	31.928	35.165		pairs14267	TRITD4Av1G170440.2	TRITD4Bv1G037010.3	A<B	0.00609298
pairs10756	TRITD3Av1G206050.1	TRITD3Bv1G186750.3	A<B	0.00028757	0.000927331	762	1076											pairs9142	TRITD3Av1G049200.1	TRITD3Bv1G058860.5	A<B	0.000480223	0.00266231	317	388		pairs9717	TRITD3Av1G121630.1	TRITD3Bv1G104790.1	A<B	0.00123406	0.0631011	300	450		pairs20846	TRITD6Av1G047210.7	TRITD6Bv1G060120.1	A<B	0.00660992	0.00906956	34.848	38.075		pairs5986	TRITD2Av1G203120.2	TRITD2Bv1G166470.2	A<B	0.00689603
pairs17781	TRITD5Av1G171970.4	TRITD5Bv1G162980.3	A<B	0.0001	0.00230429	1071	1385											pairs13843	TRITD4Av1G133410.2	TRITD4Bv1G099740.4	A<B	0.0001	0.000440983	172	242		pairs14951	TRITD4Av1G205990.1	TRITD5Bv1G252550.2	A<B	0.0641278	0.0911294	1257	1404		pairs6305	TRITD2Av1G222900.1	TRITD2Bv1G185060.2	A<B	0.0001	0.00183341	51.842	55.069		pairs13973	TRITD4Av1G147040.3	TRITD4Bv1G055720.3	A<B	0.00325648
pairs22207	TRITD6Av1G192440.2	TRITD6Bv1G183470.2	A<B	0.000545466	0.000764952	1374	1686											pairs15446	TRITD4Av1G228760.1	TRITD4Bv1G177120.4	A<B	0.0001	0.0154846	126	196		pairs16908	TRITD5Av1G123870.1	TRITD5Bv1G101400.1	A<B	0.0001	0.000347489	2550	2697		pairs9638	TRITD3Av1G097240.1	TRITD3Bv1G096570.4	A<B	0.0001	0.00373746	46.431	49.633		pairs17659	TRITD5Av1G165690.1	TRITD5Bv1G157270.2	A<B	0.0199831
pairs19420	TRITD5Av1G242520.2	TRITD4Bv1G190490.2	A<B	0.00249943	0.0165173	717	1028											pairs1921	TRITD1Av1G164500.1	TRITD1Bv1G150500.2	A<B	0.0022897	0.00322442	142	212		pairs19581	TRITD5Av1G248940.6	TRITD4Bv1G198550.8	A<B	0.00128823	0.00267656	2526	2673		pairs15266	TRITD4Av1G219620.1	TRITD5Bv1G240850.1	A<B	0.0158943	0.0213526	33.121	36.258		pairs13008	TRITD4Av1G026160.2	TRITD4Bv1G143480.1	A<B	0.0178839
pairs18942	TRITD5Av1G221040.1	TRITD5Bv1G218900.2	A<B	0.0001	0.00140786	615	925											pairs22220	TRITD6Av1G192840.1	TRITD6Bv1G184840.1	A<B	0.0174846	0.0280618	155	225		pairs22191	TRITD6Av1G191520.3	TRITD6Bv1G182490.1	A<B	0.000180865	0.00820154	1779	1926		pairs5083	TRITD2Av1G087340.1	TRITD2Bv1G092410.1	A<B	0.00563837	0.0216606	44.627	47.758		pairs24835	TRITD7Av1G161580.2	TRITD7Bv1G119380.3	A<B	0.00995792
pairs1641	TRITD1Av1G144180.4	TRITD1Bv1G136250.1	A<B	0.0001	0.0062769	2610	2919											pairs4591	TRITD2Av1G049170.1	TRITD2Bv1G061620.1	A<B	0.000152559	0.0296643	56	125		pairs22414	TRITD6Av1G203000.1	TRITD6Bv1G197980.1	A<B	0.00636994	0.025259	2343	2490		pairs7294	TRITD2Av1G270610.2	TRITD2Bv1G233850.1	A<B	0.017459	0.0311885	41.071	44.19		pairs20770	TRITD6Av1G043010.3	TRITD6Bv1G055160.3	A<B	0.0020414
pairs10349	TRITD3Av1G183870.3	TRITD3Bv1G165390.2	A<B	0.0075729	0.0150842	2911	3219											pairs5198	TRITD2Av1G115920.3	TRITD2Bv1G107810.1	A<B	0.000627369	0.000781434	304	373		pairs4647	TRITD2Av1G052770.2	TRITD2Bv1G064500.5	A<B	0.0175792	0.048719	2382	2526		pairs1384	TRITD1Av1G126070.1	TRITD1Bv1G121880.1	A<B	0.0159243	0.0300421	39.847	42.959		pairs16073	TRITD5Av1G026510.2	TRITD5Bv1G024210.1	A<B	0.0523682
pairs24253	TRITD7Av1G088020.1	TRITD7Bv1G062170.1	A<B	0.0350878	0.0376047	2205	2512											pairs6247	TRITD2Av1G219890.1	TRITD2Bv1G182320.1	A<B	0.0001	0.000220599	327	396		pairs20309	TRITD6Av1G016450.1	TRITD6Bv1G023540.1	A<B	0.0001	0.00441623	1212	1353		pairs3176	TRITD1Av1G222470.4	TRITD1Bv1G219880.2	A<B	0.00763278	0.0104971	53.122	56.218		pairs1649	TRITD1Av1G144660.1	TRITD1Bv1G136870.1	A<B	0.00347283
pairs6857	TRITD2Av1G254210.1	TRITD2Bv1G217020.1	A<B	0.000267521	0.000513549	954	1261											pairs7092	TRITD2Av1G263180.2	TRITD2Bv1G225590.1	A<B	0.000577189	0.00676267	111	180		pairs22714	TRITD6Av1G215860.1	TRITD6Bv1G214080.2	A<B	0.00688126	0.00913225	1287	1428		pairs21696	TRITD6Av1G159570.1	TRITD6Bv1G145380.2	A<B	0.00138928	0.0141983	30.933	34.018		pairs23990	TRITD7Av1G070280.1	TRITD7Bv1G046280.1	A<B	0.000149118
pairs15093	TRITD4Av1G212380.3	TRITD5Bv1G247880.4	A<B	0.0001	0.00297663	1359	1665											pairs8113	TRITD3Av1G001620.1	TRITD3Bv1G005320.1	A<B	0.0139784	0.018866	222	291		pairs7348	TRITD2Av1G273070.1	TRITD2Bv1G236320.2	A<B	0.0001	0.00489697	2544	2685		pairs9625	TRITD3Av1G094530.1	TRITD3Bv1G094580.1	A<B	0.00643535	0.0220707	38.512	41.579		pairs8113	TRITD3Av1G001620.1	TRITD3Bv1G005320.1	A<B	0.0139784
pairs24015	TRITD7Av1G071950.2	TRITD7Bv1G048230.2	A<B	0.035024	0.0427018	5978	6284											pairs6080	TRITD2Av1G208750.1	TRITD2Bv1G172640.1	A<B	0.0001	0.000722683	347	415		pairs9743	TRITD3Av1G128030.2	TRITD3Bv1G118040.4	A<B	0.000277286	0.00202199	555	696		pairs4672	TRITD2Av1G054330.1	TRITD2Bv1G066000.1	A<B	0.000319051	0.00661353	44.611	47.676		pairs1883	TRITD1Av1G162120.1	TRITD1Bv1G147240.4	A<B	0.000585728
pairs935	TRITD1Av1G068790.6	TRITD1Bv1G072520.4	A<B	0.00125425	0.00291843	3087	3392											pairs10410	TRITD3Av1G186550.2	TRITD3Bv1G169170.1	A<B	0.000337925	0.0017596	192	259		pairs11699	TRITD3Av1G252280.4	TRITD3Bv1G244360.5	A<B	0.0001	0.0057292	1527	1665		pairs22247	TRITD6Av1G194400.3	TRITD6Bv1G186750.3	A<B	0.0183873	0.0228383	45.436	48.493		pairs4495	TRITD2Av1G043240.2	TRITD2Bv1G057170.1	A<B	0.00910585
pairs21970	TRITD6Av1G177680.5	TRITD6Bv1G165990.7	A<B	0.00682345	0.00865017	2241	2545											pairs16912	TRITD5Av1G124080.5	TRITD5Bv1G102400.6	A<B	0.00146107	0.0145267	274	341		pairs17941	TRITD5Av1G180450.6	TRITD5Bv1G170510.10	A<B	0.00251613	0.00755238	1824	1962		pairs22013	TRITD6Av1G180900.1	TRITD6Bv1G169720.1	A<B	0.0104148	0.0387571	26.256	29.31		pairs7738	TRITD2Av1G286290.1	TRITD2Bv1G254830.1	A<B	0.00268467
pairs9684	TRITD3Av1G111000.2	TRITD3Bv1G100350.15	A<B	0.00353777	0.00494895	2106	2410											pairs25623	TRITD7Av1G219900.2	TRITD7Bv1G169260.1	A<B	0.000503867	0.00109611	194	261		pairs21979	TRITD6Av1G178480.1	TRITD6Bv1G166850.6	A<B	0.00528	0.00773692	1419	1557		pairs12284	TRITD3Av1G278940.3	TRITD3Bv1G274930.1	A<B	0.0001	0.00675795	45.217	48.269		pairs20717	TRITD6Av1G039500.1	TRITD6Bv1G052150.2	A<B	0.0578959
pairs13576	TRITD4Av1G070060.4	TRITD4Bv1G106450.3	A<B	0.0001	0.00654678	1217	1519											pairs18523	TRITD5Av1G205070.1	TRITD5Bv1G201040.1	A<B	0.0501739	0.0573765	45	111		pairs5830	TRITD2Av1G192960.1	TRITD2Bv1G158460.1	A<B	0.000301726	0.000687772	1500	1638		pairs25305	TRITD7Av1G198930.3	TRITD7Bv1G146990.3	A<B	0.000897554	0.00182621	36.678	39.724		pairs4613	TRITD2Av1G051270.2	TRITD2Bv1G062950.1	A<B	0.0001
pairs14044	TRITD4Av1G153460.2	TRITD4Bv1G049720.2	A<B	0.0984571	0.155174	770	1072											pairs23028	TRITD6Av1G226400.8	TRITD6Bv1G227000.1	A<B	0.0001	0.027893	214	280		pairs6315	TRITD2Av1G223190.1	TRITD2Bv1G185450.1	A<B	0.000174953	0.00770397	618	756		pairs9243	TRITD3Av1G055800.1	TRITD3Bv1G060650.7	A<B	0.000906157	0.00210862	34.84	37.884		pairs14357	TRITD4Av1G176690.2	TRITD5Bv1G185360.1	A<B	0.00219348
pairs25673	TRITD7Av1G224400.1	TRITD7Bv1G174020.1	A<B	0.0016672	0.00544277	1240	1542											pairs24134	TRITD7Av1G080140.2	TRITD7Bv1G055070.2	A<B	0.00581299	0.00671985	312	378		pairs7012	TRITD2Av1G260530.1	TRITD2Bv1G223010.1	A<B	0.0004844	0.000744852	666	804		pairs25332	TRITD7Av1G200230.1	TRITD7Bv1G145930.1	A<B	0.00969772	0.0327608	24.501	27.527		pairs10783	TRITD3Av1G207890.1	TRITD3Bv1G188010.1	A<B	0.00557272
pairs22026	TRITD6Av1G181270.1	TRITD6Bv1G170040.1	A<B	0.00492462	0.0332672	1615	1916											pairs4626	TRITD2Av1G051740.7	TRITD2Bv1G063520.8	A<B	0.0001	0.000277738	223	289		pairs10137	TRITD3Av1G168630.1	TRITD3Bv1G146760.1	A<B	0.00825103	0.033783	1143	1278		pairs5650	TRITD2Av1G179380.2	TRITD2Bv1G147890.1	A<B	0.0495397	0.119007	32.396	35.417		pairs17210	TRITD5Av1G142660.2	TRITD5Bv1G132180.2	A<B	0.00209861
pairs9824	TRITD3Av1G138870.1	TRITD3Bv1G126070.4	A<B	0.00119552	0.00640395	1711	2011											pairs9713	TRITD3Av1G120930.1	TRITD3Bv1G112710.1	A<B	0.000280271	0.00403381	247	313		pairs1069	TRITD1Av1G092170.3	TRITD1Bv1G096880.1	A<B	0.00217963	0.00997334	1782	1917		pairs11165	TRITD3Av1G227640.1	TRITD3Bv1G213690.1	A<B	0.00052965	0.0175906	51.893	54.902		pairs10394	TRITD3Av1G185960.1	TRITD3Bv1G168690.1	A<B	0.00967842
pairs16304	TRITD5Av1G047310.2	TRITD5Bv1G044170.2	A<B	0.000121827	0.0110384	1541	1840											pairs11021	TRITD3Av1G220180.4	TRITD3Bv1G209830.4	A<B	0.0241057	0.0352303	240	305		pairs10743	TRITD3Av1G205490.1	TRITD3Bv1G186180.1	A<B	0.0108886	0.0152418	1029	1164		pairs16180	TRITD5Av1G036260.1	TRITD5Bv1G033800.1	A<B	0.0105741	0.0251789	46.911	49.915		pairs22957	TRITD6Av1G224050.2	TRITD6Bv1G224430.2	A<B	0.000276038
pairs6161	TRITD2Av1G214030.1	TRITD2Bv1G176970.1	A<B	0.000423402	0.00101708	1467	1766											pairs19798	TRITD5Av1G258060.2	TRITD4Bv1G207370.3	A<B	0.0001	0.00595324	120	185		pairs13450	TRITD4Av1G058270.1	TRITD4Bv1G116300.3	A<B	0.0001	0.00578547	1740	1875		pairs13090	TRITD4Av1G032150.1	TRITD4Bv1G137680.2	A<B	0.0150754	0.0445367	30.982	33.971		pairs19581	TRITD5Av1G248940.6	TRITD4Bv1G198550.8	A<B	0.00128823
pairs970	TRITD1Av1G081170.11	TRITD1Bv1G074200.11	A<B	0.0153197	0.02758	2841	3140											pairs12982	TRITD4Av1G024890.1	TRITD4Bv1G145200.1	A<B	0.00243872	0.00896752	130	194		pairs17217	TRITD5Av1G142780.1	TRITD5Bv1G132680.2	A<B	0.0013814	0.0300663	435	570		pairs6162	TRITD2Av1G214040.6	TRITD2Bv1G176960.3	A<B	0.00823177	0.0193438	41.866	44.836		pairs24301	TRITD7Av1G091340.1	TRITD7Bv1G068690.2	A<B	0.0001
pairs12888	TRITD4Av1G018900.3	TRITD4Bv1G151710.1	A<B	0.00400625	0.0142807	1896	2193											pairs19687	TRITD5Av1G253880.1	TRITD4Bv1G201780.3	A<B	0.00317397	0.00972012	200	264		pairs23375	TRITD7Av1G038700.3	TRITD7Bv1G011340.6	A<B	0.00019281	0.0165772	2742	2877		pairs20587	TRITD6Av1G030900.1	TRITD6Bv1G044180.8	A<B	0.00483091	0.0140977	56.421	59.39		pairs2661	TRITD1Av1G202710.1	TRITD1Bv1G152820.4	A<B	0.0001
pairs13708	TRITD4Av1G094610.9	TRITD4Bv1G082360.1	A<B	0.000247468	0.00955936	2361	2658											pairs10858	TRITD3Av1G212310.2	TRITD3Bv1G195040.2	A<B	0.00646444	0.023511	125	188		pairs24533	TRITD7Av1G115250.2	TRITD7Bv1G086090.1	A<B	0.0510889	0.0988162	435	570		pairs1402	TRITD1Av1G127640.1	TRITD1Bv1G123160.1	A<B	0.000538779	0.00107164	44.156	47.121		pairs12358	TRITD3Av1G282000.1	TRITD3Bv1G277440.1	A<B	0.000308808
pairs14477	TRITD4Av1G184900.1	TRITD4Bv1G020940.4	A<B	0.00017413	0.0122879	2396	2693											pairs13381	TRITD4Av1G053550.1	TRITD4Bv1G119710.2	A<B	0.0001	0.00060284	226	289		pairs6612	TRITD2Av1G243080.2	TRITD2Bv1G203670.1	A<B	0.0114632	0.0197712	1449	1584		pairs13997	TRITD4Av1G148920.1	TRITD4Bv1G046540.1	A<B	0.00852918	0.0383689	49.551	52.516		pairs24485	TRITD7Av1G109450.1	TRITD7Bv1G081550.2	A<B	0.0061464
pairs12167	TRITD3Av1G273910.4	TRITD3Bv1G268320.3	A<B	0.0001	0.0125339	1260	1556											pairs13640	TRITD4Av1G082490.3	TRITD4Bv1G095500.2	A<B	0.0115778	0.059357	101	164		pairs12608	TRITD4Av1G004700.3	TRITD4Bv1G169430.1	A<B	0.00487618	0.011792	1296	1428		pairs14677	TRITD4Av1G195540.2	TRITD4Bv1G010390.2	A<B	0.00250925	0.00396995	50.532	53.488		pairs25680	TRITD7Av1G224940.2	TRITD7Bv1G173290.1	A<B	0.00132979
pairs13131	TRITD4Av1G034720.2	TRITD4Bv1G135430.1	A<B	0.00278696	0.00653671	984	1280											pairs10502	TRITD3Av1G192020.2	TRITD3Bv1G174620.2	A<B	0.0001	0.02678	161	223		pairs12885	TRITD4Av1G018820.1	TRITD4Bv1G151960.3	A<B	0.0001	0.000261387	1116	1248		pairs4952	TRITD2Av1G075860.4	TRITD2Bv1G084720.5	A<B	0.0116656	0.0178017	48.342	51.288		pairs9762	TRITD3Av1G130530.4	TRITD3Bv1G119630.4	A<B	0.00893392
pairs21422	TRITD6Av1G134760.3	TRITD6Bv1G127950.2	A<B	0.00346123	0.00950727	984	1280											pairs14377	TRITD4Av1G178270.2	TRITD4Bv1G025850.2	A<B	0.0001	0.0289732	34	96		pairs13708	TRITD4Av1G094610.9	TRITD4Bv1G082360.1	A<B	0.000247468	0.00955936	2361	2493		pairs2509	TRITD1Av1G195120.1	TRITD1Bv1G186130.1	A<B	0.0001	0.0148789	54.121	57.059		pairs20916	TRITD6Av1G052870.1	TRITD6Bv1G058750.7	A<B	0.000724339
pairs4917	TRITD2Av1G072310.2	TRITD2Bv1G081970.1	A<B	0.000226798	0.00145554	861	1157											pairs25354	TRITD7Av1G201580.1	TRITD7Bv1G143690.1	A<B	0.039099	0.0426107	326	388		pairs18764	TRITD5Av1G214800.2	TRITD5Bv1G211190.2	A<B	0.0001	0.0015853	615	747		pairs25282	TRITD7Av1G197690.1	TRITD7Bv1G147650.1	A<B	0.00461037	0.0160889	33.122	36.052		pairs26560	TRITD7Av1G272230.2	TRITD7Bv1G225000.2	A<B	0.0553426
pairs7402	TRITD2Av1G274820.5	TRITD2Bv1G238890.5	A<B	0.00518727	0.0100513	1452	1748											pairs26497	TRITD7Av1G269860.4	TRITD7Bv1G222210.3	A<B	0.0020315	0.00513286	447	509		pairs4606	TRITD2Av1G050870.1	TRITD2Bv1G062570.2	A<B	0.000454242	0.00289058	1110	1242		pairs13472	TRITD4Av1G061250.1	TRITD4Bv1G115010.1	A<B	0.0144736	0.0316608	34.759	37.678		pairs25178	TRITD7Av1G189080.2	TRITD7Bv1G155170.2	A<B	0.0225796
pairs13667	TRITD4Av1G090460.5	TRITD4Bv1G080490.4	A<B	0.0001	0.00953796	4992	5287											pairs10430	TRITD3Av1G187210.2	TRITD3Bv1G170240.1	A<B	0.0109058	0.0226338	184	245		pairs6036	TRITD2Av1G206090.5	TRITD2Bv1G169580.5	A<B	0.0120507	0.0173988	2304	2436		pairs20936	TRITD6Av1G055130.5	TRITD6Bv1G066050.4	A<B	0.00383739	0.0230947	32.644	35.536		pairs2690	TRITD1Av1G203950.7	TRITD1Bv1G198390.1	A<B	0.00283701
pairs11785	TRITD3Av1G256170.2	TRITD3Bv1G249250.2	A<B	0.0001	0.00400391	1545	1839											pairs9374	TRITD3Av1G067690.3	TRITD3Bv1G076560.3	A<B	0.00438644	0.00569937	299	360		pairs7605	TRITD2Av1G282140.1	TRITD2Bv1G248730.1	A<B	0.00431375	0.0188384	1095	1227		pairs26769	TRITD7Av1G280970.1	TRITD7Bv1G233320.3	A<B	0.00408618	0.0181176	38.134	41.019		pairs9536	TRITD3Av1G085480.5	TRITD3Bv1G087680.4	A<B	0.00462646
pairs24165	TRITD7Av1G082100.2	TRITD7Bv1G056380.2	A<B	0.0001	0.00621495	1614	1908											pairs10272	TRITD3Av1G178950.5	TRITD3Bv1G160130.3	A<B	0.0223299	0.0260429	502	562		pairs13716	TRITD4Av1G097730.3	TRITD4Bv1G085350.1	A<B	0.0270568	0.034394	1545	1674		pairs10061	TRITD3Av1G162990.1	TRITD3Bv1G141360.2	A<B	0.00320999	0.00961055	43.499	46.383		pairs6985	TRITD2Av1G259440.4	TRITD2Bv1G222200.2	A<B	0.102735
pairs14738	TRITD4Av1G198770.4	TRITD4Bv1G008320.2	A<B	0.00235309	0.00656836	1755	2048											pairs21541	TRITD6Av1G148380.5	TRITD6Bv1G131420.1	A<B	0.00481265	0.020541	263	323		pairs17413	TRITD5Av1G152330.1	TRITD5Bv1G141370.1	A<B	0.00648935	0.0122693	612	741		pairs24157	TRITD7Av1G081540.1	TRITD7Bv1G056980.1	A<B	0.000858897	0.0137591	47.254	50.132		pairs19230	TRITD5Av1G233930.4	TRITD5Bv1G233600.2	A<B	0.00104854
pairs12122	TRITD3Av1G271180.1	TRITD3Bv1G266310.2	A<B	0.000390003	0.000628041	632	924											pairs20334	TRITD6Av1G017570.1	TRITD6Bv1G025030.1	A<B	0.0102733	0.0146594	360	419		pairs18968	TRITD5Av1G222270.2	TRITD5Bv1G221430.2	A<B	0.000666095	0.00370695	1872	2001		pairs9396	TRITD3Av1G069870.2	TRITD3Bv1G074690.2	A<B	0.0001	0.00251539	33.974	36.849		pairs14677	TRITD4Av1G195540.2	TRITD4Bv1G010390.2	A<B	0.00250925
pairs22733	TRITD6Av1G216660.1	TRITD6Bv1G214950.1	A<B	0.0289229	0.0717357	936	1228											pairs21241	TRITD6Av1G095770.1	TRITD6Bv1G098130.1	A<B	0.0115798	0.0172313	312	371		pairs21276	TRITD6Av1G103930.6	TRITD6Bv1G100760.2	A<B	0.00163135	0.0123557	1581	1710		pairs6982	TRITD2Av1G259410.1	TRITD2Bv1G222100.3	A<B	0.00279589	0.00388818	48.535	51.392		pairs24267	TRITD7Av1G088960.6	TRITD7Bv1G063060.4	A<B	0.000889458
pairs1483	TRITD1Av1G133430.4	TRITD1Bv1G127810.2	A<B	0.0121195	0.0150965	1095	1386											pairs23990	TRITD7Av1G070280.1	TRITD7Bv1G046280.1	A<B	0.000149118	0.000447401	282	341		pairs24010	TRITD7Av1G071710.1	TRITD7Bv1G047810.1	A<B	0.0123997	0.0300065	2055	2184		pairs23555	TRITD7Av1G047350.4	TRITD7Bv1G021300.2	A<B	0.00465989	0.00828638	39.22	42.068		pairs22026	TRITD6Av1G181270.1	TRITD6Bv1G170040.1	A<B	0.00492462
pairs2559	TRITD1Av1G198570.3	TRITD1Bv1G188190.5	A<B	0.00980019	0.010498	3345	3636											pairs24598	TRITD7Av1G122130.5	TRITD7Bv1G090720.2	A<B	0.0287587	0.0599733	112	171		pairs24739	TRITD7Av1G153080.1	TRITD2Bv1G162440.1	A<B	0.0001	0.000248325	228	357		pairs25576	TRITD7Av1G216400.1	TRITD7Bv1G165480.1	A<B	0.000259397	0.00175956	47.194	50.033		pairs6192	TRITD2Av1G216020.1	TRITD2Bv1G180110.1	A<B	0.000633071
pairs186	TRITD1Av1G007060.1	TRITD1Bv1G009420.1	A<B	0.00180699	0.0113838	1041	1331											pairs7294	TRITD2Av1G270610.2	TRITD2Bv1G233850.1	A<B	0.017459	0.0311885	251	310		pairs24887	TRITD7Av1G166830.3	TRITD7Bv1G124240.6	A<B	0.0203634	0.0720559	1233	1362		pairs18601	TRITD5Av1G207960.2	TRITD5Bv1G204240.3	A<B	0.0238993	0.0356476	38.91	41.744		pairs17142	TRITD5Av1G138880.1	TRITD5Bv1G118820.1	A<B	0.0154546
pairs17366	TRITD5Av1G150240.1	TRITD5Bv1G139260.1	A<B	0.0294701	0.0555839	1204	1491											pairs10935	TRITD3Av1G215760.2	TRITD3Bv1G201020.5	A<B	0.00684074	0.0229265	302	360		pairs3653	TRITD2Av1G008770.1	TRITD2Bv1G012010.1	A<B	0.0001	0.000279127	393	522		pairs9756	TRITD3Av1G130160.1	TRITD3Bv1G120000.1	A<B	0.026001	0.0577366	36.392	39.205		pairs788	TRITD1Av1G048170.1	TRITD1Bv1G057240.1	A<B	0.000754081
pairs4815	TRITD2Av1G064460.5	TRITD2Bv1G078410.2	A<B	0.00438347	0.027891	1925	2212											pairs1800	TRITD1Av1G157540.3	TRITD1Bv1G143980.2	A<B	0.00300978	0.00583712	441	499		pairs4958	TRITD2Av1G076330.1	TRITD2Bv1G085060.1	A<B	0.0407175	0.0566876	1455	1584		pairs9759	TRITD3Av1G130310.4	TRITD3Bv1G119720.4	A<B	0.00717616	0.0182082	50.125	52.936		pairs17266	TRITD5Av1G145320.10	TRITD5Bv1G134930.3	A<B	0.00568463
pairs24903	TRITD7Av1G168100.1	TRITD7Bv1G125420.2	A<B	0.00292305	0.00404623	1106	1392											pairs6099	TRITD2Av1G209940.1	TRITD2Bv1G174260.3	A<B	0.00955555	0.0171182	70	128		pairs660	TRITD1Av1G038860.1	TRITD1Bv1G051140.1	A<B	0.00360352	0.00723719	1176	1305		pairs19798	TRITD5Av1G258060.2	TRITD4Bv1G207370.3	A<B	0.0001	0.00595324	44.413	47.219		pairs8055	TRITD3Av1G000360.4	TRITD3Bv1G007450.4	A<B	0.00254871
pairs8166	TRITD3Av1G002790.1	TRITD3Bv1G002230.2	A<B	0.0249255	0.0581907	2904	3190											pairs12656	TRITD4Av1G006890.1	TRITD4Bv1G167230.1	A<B	0.0001	0.000239859	188	245		pairs12766	TRITD4Av1G012620.2	TRITD4Bv1G160540.3	A<B	0.00528222	0.0132324	573	699		pairs17604	TRITD5Av1G162360.3	TRITD5Bv1G154100.1	A<B	0.0001	0.000314442	46.304	49.108		pairs24337	TRITD7Av1G095050.3	TRITD7Bv1G065340.2	A<B	0.00699405
pairs12286	TRITD3Av1G278960.1	TRITD3Bv1G274910.6	A<B	0.02313	0.0348422	4108	4393											pairs14972	TRITD4Av1G207380.2	TRITD5Bv1G252020.4	A<B	0.000336165	0.000397842	228	285		pairs14569	TRITD4Av1G190750.1	TRITD4Bv1G015900.8	A<B	0.0185747	0.0207661	3363	3489		pairs12749	TRITD4Av1G011420.1	TRITD4Bv1G161750.1	A<B	0.00599048	0.00913008	37.977	40.778		pairs26081	TRITD7Av1G250490.1	TRITD7Bv1G198590.1	A<B	0.00720975
pairs23681	TRITD7Av1G053110.1	TRITD7Bv1G034690.1	A<B	0.0325985	0.125095	774	1059											pairs13450	TRITD4Av1G058270.1	TRITD4Bv1G116300.3	A<B	0.0001	0.00578547	205	261		pairs1547	TRITD1Av1G136830.2	TRITD1Bv1G130870.2	A<B	0.0050333	0.00597804	813	939		pairs18319	TRITD5Av1G196780.1	TRITD5Bv1G189970.1	A<B	0.00190053	0.00933249	47.993	50.794		pairs16410	TRITD5Av1G058910.5	TRITD5Bv1G052100.4	A<B	0.0260424
pairs3451	TRITD2Av1G002920.9	TRITD2Bv1G003390.6	A<B	0.0117652	0.0127614	3264	3549											pairs3001	TRITD1Av1G215620.2	TRITD1Bv1G207260.5	A<B	0.00523039	0.0115644	320	376		pairs16070	TRITD5Av1G025550.1	TRITD5Bv1G024650.3	A<B	0.00345837	0.00699635	1416	1542		pairs2756	TRITD1Av1G205700.1	TRITD1Bv1G194390.1	A<B	0.000694358	0.00386929	52.886	55.663		pairs24193	TRITD7Av1G083780.1	TRITD7Bv1G058420.1	A<B	0.00729084
pairs1760	TRITD1Av1G155410.1	TRITD1Bv1G142190.1	A<B	0.0160216	0.0499095	2231	2515											pairs13215	TRITD4Av1G040580.1	TRITD4Bv1G130530.1	A<B	0.0001	0.0247245	335	390		pairs20391	TRITD6Av1G020060.1	TRITD6Bv1G030090.2	A<B	0.0070019	0.106795	1548	1674		pairs22221	TRITD6Av1G192850.1	TRITD6Bv1G184870.1	A<B	0.00105426	0.00139785	24.214	26.984		pairs15000	TRITD4Av1G208890.1	TRITD5Bv1G251010.1	A<B	0.000612971
pairs766	TRITD1Av1G046420.1	TRITD1Bv1G043380.1	A<B	0.00731177	0.0164431	1428	1712											pairs8914	TRITD3Av1G034860.3	TRITD3Bv1G044050.3	A<B	0.00614972	0.0302496	123	178		pairs20874	TRITD6Av1G049770.2	TRITD6Bv1G062670.1	A<B	0.0170891	0.0266552	1740	1866		pairs774	TRITD1Av1G046980.6	TRITD1Bv1G055100.3	A<B	0.0001	0.0021061	49.09	51.859		pairs14490	TRITD4Av1G186340.2	TRITD4Bv1G020210.4	A>B	0.0032892
pairs8791	TRITD3Av1G028380.5	TRITD3Bv1G032780.2	A<B	0.00060646	0.00131019	1961	2245											pairs10011	TRITD3Av1G157780.1	TRITD3Bv1G138280.1	A<B	0.0283548	0.0319287	35	89		pairs20909	TRITD6Av1G052660.1	TRITD6Bv1G064460.1	A<B	0.0241832	0.0396196	1029	1155		pairs5751	TRITD2Av1G187240.2	TRITD2Bv1G152970.1	A<B	0.0074319	0.0186013	27.994	30.756		pairs24118	TRITD7Av1G079420.7	TRITD7Bv1G054290.2	A>B	0.00204509
pairs11667	TRITD3Av1G250940.3	TRITD3Bv1G242920.1	A<B	0.00709681	0.0167173	954	1237											pairs16070	TRITD5Av1G025550.1	TRITD5Bv1G024650.3	A<B	0.00345837	0.00699635	259	313		pairs3597	TRITD2Av1G006890.1	TRITD2Bv1G008860.3	A<B	0.0134378	0.0198559	1476	1602		pairs21660	TRITD6Av1G156730.1	TRITD6Bv1G143210.1	A<B	0.0189368	0.0274695	55.004	57.761		pairs25344	TRITD7Av1G201030.1	TRITD7Bv1G144770.1	A>B	0.0059245
pairs17875	TRITD5Av1G177970.2	TRITD5Bv1G166940.1	A<B	0.0133339	0.0379979	1428	1711											pairs3906	TRITD2Av1G017950.1	TRITD2Bv1G024140.2	A<B	0.0163831	0.0210473	324	378		pairs10882	TRITD3Av1G213570.2	TRITD3Bv1G196170.2	A<B	0.0015204	0.0024429	1095	1218		pairs5477	TRITD2Av1G161150.2	TRITD2Bv1G135670.1	A<B	0.00564393	0.0316327	45.821	48.577		pairs24376	TRITD7Av1G098520.2	TRITD7Bv1G072070.1	A>B	0.0289361
pairs23361	TRITD7Av1G037990.1	TRITD7Bv1G010290.1	A<B	0.00667442	0.019453	2547	2830											pairs9424	TRITD3Av1G073180.5	TRITD3Bv1G085130.3	A<B	0.0184404	0.031245	184	238		pairs13554	TRITD4Av1G068010.4	TRITD4Bv1G107650.2	A<B	0.00700675	0.00978368	2796	2919		pairs4717	TRITD2Av1G058640.1	TRITD2Bv1G069160.1	A<B	0.000112376	0.000622882	45.964	48.689		pairs12519	TRITD4Av1G001590.5	TRITD4Bv1G001550.2	A>B	0.00434609
pairs546	TRITD1Av1G029350.3	TRITD1Bv1G038320.2	A<B	0.00183236	0.00844962	1308	1591											pairs10926	TRITD3Av1G215170.3	TRITD3Bv1G200080.10	A<B	0.000365527	0.000746517	296	349		pairs17689	TRITD5Av1G167210.4	TRITD5Bv1G158900.5	A<B	0.000378988	0.0115764	2802	2925		pairs15035	TRITD4Av1G210120.1	TRITD5Bv1G249840.3	A<B	0.0215332	0.0532033	46.059	48.776		pairs24957	TRITD7Av1G173190.2	TRITD7Bv1G130250.1	A>B	0.0527133
pairs5940	TRITD2Av1G200400.1	TRITD2Bv1G163800.1	A<B	0.00012598	0.000279662	1026	1309											pairs15147	TRITD4Av1G214840.2	TRITD5Bv1G245710.5	A<B	0.0117102	0.0246701	225	278		pairs25727	TRITD7Av1G227500.3	TRITD7Bv1G176630.1	A<B	0.0204645	0.0338186	1362	1485		pairs17366	TRITD5Av1G150240.1	TRITD5Bv1G139260.1	A<B	0.0294701	0.0555839	32.226	34.943		pairs22147	TRITD6Av1G188740.4	TRITD6Bv1G178460.5	A>B	0.0167265
pairs8078	TRITD3Av1G000870.4	TRITD2Bv1G122110.9	A<B	0.000107721	0.00329676	2351	2634											pairs22957	TRITD6Av1G224050.2	TRITD6Bv1G224430.2	A<B	0.000276038	0.00837322	199	252		pairs4804	TRITD2Av1G063960.2	TRITD2Bv1G078790.7	A<B	0.0139793	0.0173664	3159	3282		pairs9829	TRITD3Av1G139550.3	TRITD3Bv1G127230.2	A<B	0.000737988	0.0164649	42.065	44.782		pairs4699	TRITD2Av1G056680.2	TRITD2Bv1G067520.3	A>B	0.00109384
pairs13472	TRITD4Av1G061250.1	TRITD4Bv1G115010.1	A<B	0.0144736	0.0316608	1122	1404											pairs3806	TRITD2Av1G014520.1	TRITD2Bv1G019110.1	A<B	0.000483566	0.00759984	213	266		pairs9824	TRITD3Av1G138870.1	TRITD3Bv1G126070.4	A<B	0.00119552	0.00640395	1467	1590		pairs14839	TRITD4Av1G201810.1	TRITD4Bv1G004090.1	A<B	0.0001	0.000695934	43.662	46.376		pairs7771	TRITD2Av1G287330.1	TRITD2Bv1G256280.2	A>B	0.0248848
pairs10805	TRITD3Av1G208860.4	TRITD3Bv1G189210.2	A<B	0.0018727	0.00853226	657	938											pairs626	TRITD1Av1G036370.1	TRITD1Bv1G048240.1	A<B	0.0147731	0.0239711	260	313		pairs15387	TRITD4Av1G226170.1	TRITD4Bv1G180900.3	A<B	0.0132395	0.0458037	1122	1242		pairs15387	TRITD4Av1G226170.1	TRITD4Bv1G180900.3	A<B	0.0132395	0.0458037	35.374	38.084		pairs15690	TRITD5Av1G003530.3	TRITD5Bv1G003030.4	A>B	0.00993131
pairs24759	TRITD7Av1G155750.1	TRITD7Bv1G115110.4	A<B	0.0001	0.00373794	1720	2001											pairs1068	TRITD1Av1G092060.1	TRITD1Bv1G096780.1	A<B	0.0001	0.00354469	89	141		pairs20434	TRITD6Av1G021760.2	TRITD6Bv1G035830.2	A<B	0.0001	0.00445909	498	618		pairs1649	TRITD1Av1G144660.1	TRITD1Bv1G136870.1	A<B	0.00347283	0.00411838	32.569	35.272		pairs2268	TRITD1Av1G182930.1	TRITD1Bv1G170560.3	A>B	0.0162969
pairs8081	TRITD3Av1G000900.1	TRITD3Bv1G006230.1	A<B	0.0001	0.00026315	1167	1448											pairs1261	TRITD1Av1G113740.1	TRITD1Bv1G120090.1	A<B	0.0164587	0.0403034	292	344		pairs21287	TRITD6Av1G106640.2	TRITD6Bv1G090490.1	A<B	0.00756621	0.00913951	1317	1437		pairs25680	TRITD7Av1G224940.2	TRITD7Bv1G173290.1	A<B	0.00132979	0.00595322	49.438	52.124		pairs15417	TRITD4Av1G227310.6	TRITD4Bv1G178880.1	A>B	0.00855563
pairs12451	TRITD3Av1G286770.1	TRITD3Bv1G281900.1	A<B	0.014928	0.0412305	2379	2659											pairs1669	TRITD1Av1G146400.1	TRITD1Bv1G138560.1	A<B	0.00410153	0.0412403	94	146		pairs24226	TRITD7Av1G085870.1	TRITD7Bv1G060500.1	A<B	0.0001	0.00485625	363	483		pairs22693	TRITD6Av1G214910.1	TRITD6Bv1G213370.2	A<B	0.000460829	0.000916034	43.528	46.208		pairs11596	TRITD3Av1G247930.1	TRITD3Bv1G239720.1	A>B	0.128587
pairs16723	TRITD5Av1G109720.2	TRITD5Bv1G091600.2	A<B	0.0127321	0.0368009	1947	2227											pairs25388	TRITD7Av1G204200.3	TRITD7Bv1G157790.2	A<B	0.00172004	0.00214349	189	241		pairs26015	TRITD7Av1G246990.6	TRITD7Bv1G194970.4	A<B	0.00492838	0.00775721	2661	2781		pairs7402	TRITD2Av1G274820.5	TRITD2Bv1G238890.5	A<B	0.00518727	0.0100513	40.634	43.307		pairs17294	TRITD5Av1G147000.1	TRITD5Bv1G136700.2	A>B	0.000316837
pairs9531	TRITD3Av1G084850.2	TRITD3Bv1G101520.2	A<B	0.0001	0.00627389	1223	1503											pairs2898	TRITD1Av1G210710.2	TRITD1Bv1G213650.2	A<B	0.000527927	0.00128541	290	342		pairs7108	TRITD2Av1G263590.2	TRITD2Bv1G226260.1	A<B	0.000272706	0.000470223	1284	1404		pairs4854	TRITD2Av1G067680.4	TRITD2Bv1G075720.1	A<B	0.000295699	0.00229505	46.793	49.451		pairs8269	TRITD3Av1G007390.3	TRITD3Bv1G004510.4	A>B	0.0195779
pairs1984	TRITD1Av1G167800.1	TRITD1Bv1G153560.1	A<B	0.00976617	0.0124544	2006	2285											pairs15388	TRITD4Av1G226240.2	TRITD4Bv1G180870.1	A<B	0.000856918	0.000990295	231	282		pairs987	TRITD1Av1G084420.9	TRITD1Bv1G075250.1	A<B	0.00618178	0.0175857	2487	2607		pairs17551	TRITD5Av1G160060.3	TRITD5Bv1G149570.1	A<B	0.0427575	0.0742377	24.785	27.435		pairs5763	TRITD2Av1G188080.1	TRITD2Bv1G153490.1	A>B	0.0377152
pairs10527	TRITD3Av1G193290.1	TRITD3Bv1G175580.3	A<B	0.00154602	0.00680664	708	986											pairs24689	TRITD7Av1G142010.1	TRITD7Bv1G103610.1	A<B	0.00284967	0.0150503	345	396		pairs10731	TRITD3Av1G204990.2	TRITD3Bv1G185630.2	A<B	0.00398867	0.00497605	1293	1410		pairs21720	TRITD6Av1G161180.1	TRITD6Bv1G146530.1	A<B	0.0015378	0.00194999	36.482	39.121		pairs8782	TRITD3Av1G028000.1	TRITD3Bv1G032200.2	A>B	0.0230869
pairs18362	TRITD5Av1G198880.3	TRITD5Bv1G192360.3	A<B	0.00323413	0.00548485	3847	4125											pairs25576	TRITD7Av1G216400.1	TRITD7Bv1G165480.1	A<B	0.000259397	0.00175956	393	444		pairs14508	TRITD4Av1G187420.4	TRITD4Bv1G019100.4	A<B	0.000145859	0.000570466	2004	2121		pairs4354	TRITD2Av1G037240.1	TRITD2Bv1G048190.1	A<B	0.0159067	0.0253727	30.736	33.372		pairs910	TRITD1Av1G062820.3	TRITD1Bv1G069350.5	A>B	0.0139463
pairs12179	TRITD3Av1G274570.3	TRITD3Bv1G270160.1	A<B	0.0001	0.0098052	1968	2245											pairs4685	TRITD2Av1G055480.2	TRITD2Bv1G066580.2	A<B	0.0195668	0.0282692	190	241		pairs15953	TRITD5Av1G018440.1	TRITD5Bv1G018490.6	A<B	0.011672	0.0173685	3780	3897		pairs21587	TRITD6Av1G152650.2	TRITD6Bv1G138860.1	A<B	0.00603146	0.00960951	47.309	49.939		pairs14126	TRITD4Av1G160140.1	TRITD4Bv1G043330.1	A>B	0.000130205
pairs13607	TRITD4Av1G075040.1	TRITD4Bv1G098450.2	A<B	0.0174541	0.0588471	2394	2671											pairs6347	TRITD2Av1G225290.1	TRITD2Bv1G187580.2	A<B	0.0053348	0.0108688	229	280		pairs19022	TRITD5Av1G224830.2	TRITD5Bv1G224210.2	A<B	0.0001	0.000228168	741	858		pairs5940	TRITD2Av1G200400.1	TRITD2Bv1G163800.1	A<B	0.00012598	0.000279662	43.665	46.295		pairs5498	TRITD2Av1G163490.1	TRITD2Bv1G137400.1	A>B	0.00550493
pairs1546	TRITD1Av1G136660.2	TRITD1Bv1G130750.2	A<B	0.00212392	0.00239494	816	1093											pairs6643	TRITD2Av1G244650.1	TRITD2Bv1G205420.1	A<B	0.00740126	0.0169936	219	270		pairs5129	TRITD2Av1G095370.1	TRITD2Bv1G096090.5	A<B	0.000348779	0.0138985	2202	2319		pairs12167	TRITD3Av1G273910.4	TRITD3Bv1G268320.3	A<B	0.0001	0.0125339	43.333	45.951		pairs5147	TRITD2Av1G099290.1	TRITD2Bv1G097410.1	A>B	0.0315907
pairs8373	TRITD3Av1G011140.2	TRITD3Bv1G009740.1	A<B	0.00227413	0.00345342	970	1247											pairs12621	TRITD4Av1G005220.2	TRITD4Bv1G168850.1	A<B	0.0911833	0.105039	198	248		pairs5394	TRITD2Av1G150190.1	TRITD2Bv1G127090.8	A<B	0.00180697	0.0114402	2193	2310		pairs1793	TRITD1Av1G156880.1	TRITD1Bv1G143530.1	A<B	0.0160495	0.0643014	26.061	28.67		pairs7226	TRITD2Av1G268150.1	TRITD2Bv1G231870.1	A>B	0.000322085
pairs11946	TRITD3Av1G264030.2	TRITD3Bv1G258550.2	A<B	0.00171731	0.00964279	1696	1972											pairs5824	TRITD2Av1G192220.1	TRITD2Bv1G158180.1	A<B	0.0001	0.00298476	183	232		pairs8689	TRITD3Av1G023870.9	TRITD3Bv1G027900.9	A<B	0.020761	0.0284769	2634	2751		pairs9921	TRITD3Av1G150460.5	TRITD3Bv1G133330.8	A<B	0.00612049	0.0118481	50.634	53.237		pairs24803	TRITD7Av1G159430.1	TRITD7Bv1G117710.1	A>B	0.0143669
pairs21719	TRITD6Av1G161110.2	TRITD6Bv1G146580.2	A<B	0.00882518	0.014527	1104	1380											pairs17797	TRITD5Av1G172900.2	TRITD5Bv1G163500.2	A<B	0.000120022	0.00254812	231	279		pairs12451	TRITD3Av1G286770.1	TRITD3Bv1G281900.1	A<B	0.014928	0.0412305	2229	2343		pairs25673	TRITD7Av1G224400.1	TRITD7Bv1G174020.1	A<B	0.0016672	0.00544277	47.339	49.935		pairs26680	TRITD7Av1G277110.1	TRITD7Bv1G230060.1	A>B	0.0255856
pairs24408	TRITD7Av1G101970.1	TRITD7Bv1G075150.3	A<B	0.000561872	0.0015563	641	917											pairs5609	TRITD2Av1G177360.1	TRITD2Bv1G145490.2	A<B	0.00476782	0.00868174	285	333		pairs1597	TRITD1Av1G141030.1	TRITD1Bv1G134510.1	A<B	0.00872281	0.0173055	804	918		pairs10649	TRITD3Av1G201290.1	TRITD3Bv1G178970.1	A<B	0.0001	0.00672132	40.479	43.054		pairs5572	TRITD2Av1G172590.4	TRITD2Bv1G142930.3	A>B	0.0434802
pairs4137	TRITD2Av1G028700.1	TRITD2Bv1G037620.1	A<B	0.0327859	0.0819126	1035	1311											pairs16724	TRITD5Av1G109850.1	TRITD5Bv1G091720.1	A<B	0.00188899	0.00415716	180	227		pairs7330	TRITD2Av1G272170.2	TRITD2Bv1G235360.5	A<B	0.000968861	0.0124774	1869	1983		pairs22207	TRITD6Av1G192440.2	TRITD6Bv1G183470.2	A<B	0.000545466	0.000764952	46.725	49.288		pairs22397	TRITD6Av1G202080.10	TRITD6Bv1G197040.6	A>B	0.0601629
pairs873	TRITD1Av1G058060.1	TRITD1Bv1G067540.1	A<B	0.0212807	0.0621055	1314	1590											pairs21133	TRITD6Av1G076620.1	TRITD6Bv1G085940.3	A<B	0.034385	0.0764532	438	485		pairs14863	TRITD4Av1G202640.1	TRITD4Bv1G002580.1	A<B	0.0216624	0.0381856	2367	2478		pairs12160	TRITD3Av1G273770.2	TRITD3Bv1G268810.3	A<B	0.0109333	0.0333646	39.008	41.559		pairs7310	TRITD2Av1G270990.1	TRITD2Bv1G234180.1	A>B	0.00872804
pairs9727	TRITD3Av1G123290.2	TRITD3Bv1G109210.2	A<B	0.00244231	0.0114452	1396	1672											pairs24010	TRITD7Av1G071710.1	TRITD7Bv1G047810.1	A<B	0.0123997	0.0300065	186	233		pairs17947	TRITD5Av1G180610.3	TRITD5Bv1G170780.2	A<B	0.0001	0.00414978	1608	1719		pairs3129	TRITD1Av1G220400.1	TRITD1Bv1G218110.2	A<B	0.0155941	0.0504918	27.984	30.534		pairs20570	TRITD6Av1G030110.4	TRITD6Bv1G043500.3	A>B	0.0341316
pairs22711	TRITD6Av1G215740.1	TRITD6Bv1G213980.4	A<B	0.00764818	0.0140663	2940	3215											pairs680	TRITD1Av1G039990.3	TRITD1Bv1G052710.3	A<B	0.000150696	0.000299407	256	303		pairs18344	TRITD5Av1G198030.1	TRITD5Bv1G191310.4	A<B	0.0950503	0.117249	2226	2337		pairs13040	TRITD4Av1G028820.1	TRITD4Bv1G140670.1	A<B	0.029978	0.0378164	36.617	39.162		pairs5047	TRITD2Av1G084660.4	TRITD2Bv1G090190.4	A>B	0.00483809
pairs25107	TRITD7Av1G184670.3	TRITD7Bv1G136240.6	A<B	0.00392152	0.00744836	1898	2173											pairs9546	TRITD3Av1G086520.3	TRITD3Bv1G089350.1	A<B	0.000106435	0.0131667	60	107		pairs20936	TRITD6Av1G055130.5	TRITD6Bv1G066050.4	A<B	0.00383739	0.0230947	1887	1998		pairs5323	TRITD2Av1G139850.1	TRITD2Bv1G120730.1	A<B	0.00370123	0.0128232	43.799	46.343		pairs4754	TRITD2Av1G060750.10	TRITD2Bv1G071150.9	A>B	0.00168541
pairs26157	TRITD7Av1G254010.1	TRITD7Bv1G202990.1	A<B	0.00638653	0.0155878	438	712											pairs12985	TRITD4Av1G025010.8	TRITD4Bv1G145050.3	A<B	0.0001	0.0100435	189	235		pairs10232	TRITD3Av1G175410.1	TRITD3Bv1G156040.1	A<B	0.0380513	0.0579378	2145	2253		pairs17875	TRITD5Av1G177970.2	TRITD5Bv1G166940.1	A<B	0.0133339	0.0379979	48.249	50.789		pairs22934	TRITD6Av1G223270.7	TRITD6Bv1G223620.7	A>B	0.0487848
pairs10111	TRITD3Av1G166790.10	TRITD3Bv1G145170.6	A<B	0.00664898	0.010491	7176	7449											pairs1979	TRITD1Av1G167630.1	TRITD1Bv1G153430.3	A<B	0.0001	0.000472727	147	192		pairs10756	TRITD3Av1G206050.1	TRITD3Bv1G186750.3	A<B	0.00028757	0.000927331	762	870		pairs24887	TRITD7Av1G166830.3	TRITD7Bv1G124240.6	A<B	0.0203634	0.0720559	34.469	37		pairs1615	TRITD1Av1G142080.1	TRITD1Bv1G135020.1	A>B	0.00301158
pairs12612	TRITD4Av1G004930.2	TRITD4Bv1G169190.1	A<B	0.00693228	0.0124492	1056	1327											pairs22199	TRITD6Av1G192010.11	TRITD6Bv1G182920.10	A<B	0.00175591	0.00336307	338	383		pairs12569	TRITD4Av1G003350.1	TRITD4Bv1G171340.1	A<B	0.00774057	0.0305539	318	426		pairs24759	TRITD7Av1G155750.1	TRITD7Bv1G115110.4	A<B	0.0001	0.00373794	51.744	54.273		pairs9363	TRITD3Av1G066900.1	TRITD3Bv1G072010.2	A>B	0.0436223
pairs5975	TRITD2Av1G202260.4	TRITD2Bv1G165600.7	A<B	0.0001	0.00407319	654	925											pairs25071	TRITD7Av1G181630.2	TRITD7Bv1G142410.1	A<B	0.000771385	0.00268046	211	256		pairs13555	TRITD4Av1G068020.4	TRITD4Bv1G107620.3	A<B	0.00248512	0.00506673	1536	1644		pairs3946	TRITD2Av1G019330.1	TRITD2Bv1G025480.7	A<B	0.000390435	0.000742784	35.534	38.06		pairs22127	TRITD6Av1G187520.3	TRITD6Bv1G177050.1	A>B	0.0207297
pairs9243	TRITD3Av1G055800.1	TRITD3Bv1G060650.7	A<B	0.000906157	0.00210862	1062	1333											pairs25477	TRITD7Av1G209230.2	TRITD7Bv1G162100.1	A<B	0.00124531	0.00234024	197	242		pairs13774	TRITD4Av1G113600.2	TRITD4Bv1G077410.2	A<B	0.0152635	0.025847	1467	1575		pairs15874	TRITD5Av1G014320.2	TRITD5Bv1G013500.1	A<B	0.0001	0.00634253	45.449	47.973		pairs17183	TRITD5Av1G141490.3	TRITD5Bv1G130810.2	A>B	0.0462203
pairs21845	TRITD6Av1G170010.1	TRITD6Bv1G156200.1	A<B	0.00299057	0.00778571	1140	1409											pairs13569	TRITD4Av1G069300.1	TRITD4Bv1G106860.1	A<B	0.00156616	0.00802571	233	277		pairs17433	TRITD5Av1G153940.1	TRITD5Bv1G142550.3	A<B	0.0163961	0.0211551	1278	1386		pairs2104	TRITD1Av1G174950.1	TRITD1Bv1G160820.1	A<B	0.0175742	0.0217085	28.907	31.425		pairs19848	TRITD6Av1G001150.4	TRITD6Bv1G001950.1	A>B	0.10171
pairs11484	TRITD3Av1G240760.2	TRITD3Bv1G232550.2	A<B	0.0143304	0.0259887	2074	2342											pairs6868	TRITD2Av1G254850.2	TRITD2Bv1G216300.2	A<B	0.00980053	0.0212204	240	284		pairs18523	TRITD5Av1G205070.1	TRITD5Bv1G201040.1	A<B	0.0501739	0.0573765	2946	3054		pairs7717	TRITD2Av1G285840.1	TRITD2Bv1G253630.3	A<B	0.000703284	0.0251899	46.238	48.75		pairs14167	TRITD4Av1G162740.1	TRITD4Bv1G038650.1	A>B	0.0140905
pairs24887	TRITD7Av1G166830.3	TRITD7Bv1G124240.6	A<B	0.0203634	0.0720559	1233	1500											pairs13273	TRITD4Av1G044770.1	TRITD4Bv1G126670.1	A<B	0.023656	0.0385732	386	429		pairs2441	TRITD1Av1G192020.4	TRITD1Bv1G182220.1	A<B	0.0001	0.000262502	2103	2211		pairs14052	TRITD4Av1G153990.1	TRITD4Bv1G050360.1	A<B	0.0100377	0.0292883	43.798	46.291		pairs2031	TRITD1Av1G169660.2	TRITD1Bv1G155680.2	A>B	0.0103442
pairs25312	TRITD7Av1G199520.1	TRITD7Bv1G146730.1	A<B	0.000308738	0.00267568	315	582											pairs15755	TRITD5Av1G006400.1	TRITD5Bv1G005300.1	A<B	0.0127842	0.020695	170	213		pairs738	TRITD1Av1G043710.3	TRITD1Bv1G054600.3	A<B	0.00188113	0.00332	1320	1428		pairs10261	TRITD3Av1G178000.2	TRITD3Bv1G157260.1	A<B	0.142761	0.177092	30.469	32.959		pairs2157	TRITD1Av1G177770.1	TRITD1Bv1G167400.1	A>B	0.00228517
pairs20189	TRITD6Av1G011370.1	TRITD6Bv1G019690.1	A<B	0.00203713	0.00451761	261	527											pairs1704	TRITD1Av1G149230.2	TRITD1Bv1G141150.2	A<B	0.000359408	0.000611526	154	197		pairs9326	TRITD3Av1G063380.1	TRITD3Bv1G069290.1	A<B	0.000459779	0.00185275	1893	2001		pairs16870	TRITD5Av1G120240.1	TRITD5Bv1G099530.1	A<B	0.0239047	0.0432783	32.747	35.231		pairs18352	TRITD5Av1G198290.4	TRITD5Bv1G191620.5	A>B	0.0052889
pairs12826	TRITD4Av1G016250.1	TRITD4Bv1G158260.3	A<B	0.0001	0.0107324	711	975											pairs21465	TRITD6Av1G140150.1	TRITD6Bv1G137060.2	A<B	0.00298306	0.00428145	286	329		pairs1822	TRITD1Av1G159780.2	TRITD1Bv1G145310.2	A<B	0.00149963	0.0121754	924	1029		pairs16098	TRITD5Av1G029340.3	TRITD5Bv1G028990.2	A<B	0.00981753	0.0636336	49.391	51.852		pairs13523	TRITD4Av1G064550.1	TRITD4Bv1G110980.6	A>B	0.000584354
pairs2477	TRITD1Av1G193960.2	TRITD1Bv1G183830.3	A<B	0.000116479	0.000416595	2336	2599											pairs3143	TRITD1Av1G221050.2	TRITD1Bv1G218730.1	A<B	0.0001	0.000256215	165	208		pairs24635	TRITD7Av1G130930.3	TRITD7Bv1G103330.1	A<B	0.0001	0.000934937	828	933		pairs6340	TRITD2Av1G224680.3	TRITD2Bv1G187180.1	A<B	0.0001	0.0106286	47.427	49.882		pairs8104	TRITD3Av1G001460.1	TRITD3Bv1G005570.1	A>B	0.0176714
pairs12016	TRITD3Av1G266990.2	TRITD3Bv1G261280.1	A<B	0.00116674	0.00596587	1635	1897											pairs7717	TRITD2Av1G285840.1	TRITD2Bv1G253630.3	A<B	0.000703284	0.0251899	274	317		pairs6029	TRITD2Av1G205850.2	TRITD2Bv1G168820.3	A<B	0.00322805	0.00451663	1608	1713		pairs24317	TRITD7Av1G093570.2	TRITD7Bv1G067210.2	A<B	0.00661854	0.00952107	32.04	34.492		pairs11524	TRITD3Av1G243490.2	TRITD3Bv1G234850.2	A>B	0.00731276
pairs13663	TRITD4Av1G088730.1	TRITD4Bv1G067450.1	A<B	0.00291495	0.0122435	467	729											pairs18916	TRITD5Av1G219970.1	TRITD5Bv1G217630.2	A<B	0.00849986	0.0098405	269	311		pairs8198	TRITD3Av1G003450.1	TRITD3Bv1G001540.1	A<B	0.0001	0.000291101	888	993		pairs24637	TRITD7Av1G131220.3	TRITD7Bv1G111870.2	A<B	0.0001	0.000810825	47.251	49.702		pairs1690	TRITD1Av1G147600.1	TRITD1Bv1G137950.5	A>B	0.00752329
pairs1533	TRITD1Av1G135900.2	TRITD1Bv1G130020.2	A<B	0.0175666	0.0271657	1591	1853											pairs22669	TRITD6Av1G214160.1	TRITD6Bv1G212660.1	A<B	0.00489795	0.00982972	148	190		pairs12160	TRITD3Av1G273770.2	TRITD3Bv1G268810.3	A<B	0.0109333	0.0333646	939	1041		pairs21301	TRITD6Av1G111270.1	TRITD6Bv1G111920.2	A<B	0.0166824	0.029058	37.31	39.75		pairs18808	TRITD5Av1G216060.2	TRITD5Bv1G212890.2	A>B	0.00635052
pairs25954	TRITD7Av1G242060.3	TRITD7Bv1G190970.3	A<B	0.000211633	0.00614469	1113	1375											pairs26073	TRITD7Av1G249890.3	TRITD7Bv1G198420.2	A<B	0.0273335	0.0417861	63	105		pairs15748	TRITD5Av1G006030.1	TRITD5Bv1G004940.2	A<B	0.0001	0.000551724	477	579		pairs13576	TRITD4Av1G070060.4	TRITD4Bv1G106450.3	A<B	0.0001	0.00654678	46.343	48.782		pairs22222	TRITD6Av1G192940.1	TRITD6Bv1G184950.2	A>B	0.0215668
pairs26172	TRITD7Av1G254480.1	TRITD7Bv1G204560.1	A<B	0.0001	0.00508163	662	924											pairs4275	TRITD2Av1G034570.2	TRITD2Bv1G043610.1	A<B	0.0001	0.0110167	136	178		pairs18714	TRITD5Av1G212620.5	TRITD5Bv1G208600.7	A<B	0.00817553	0.0130297	1284	1386		pairs22052	TRITD6Av1G182670.9	TRITD6Bv1G172170.5	A<B	0.000608557	0.00374999	45.823	48.258		pairs7773	TRITD2Av1G287360.1	TRITD2Bv1G256280.2	A>B	0.0690566
pairs13449	TRITD4Av1G058260.2	TRITD4Bv1G116300.3	A<B	0.00107824	0.00578547	1875	2136											pairs9762	TRITD3Av1G130530.4	TRITD3Bv1G119630.4	A<B	0.00893392	0.0111934	377	419		pairs22815	TRITD6Av1G219240.3	TRITD6Bv1G218780.3	A<B	0.0104251	0.0173138	1104	1206		pairs7092	TRITD2Av1G263180.2	TRITD2Bv1G225590.1	A<B	0.000577189	0.00676267	46.924	49.356		pairs21166	TRITD6Av1G081760.3	TRITD6Bv1G082580.4	A>B	0.00534039
pairs21851	TRITD6Av1G170430.12	TRITD6Bv1G156730.1	A<B	0.0432884	0.0871258	2514	2775											pairs14731	TRITD4Av1G198520.3	TRITD4Bv1G008740.1	A<B	0.0001	0.00681374	253	294		pairs23556	TRITD7Av1G047410.2	TRITD7Bv1G021310.3	A<B	0.000153405	0.000727567	1602	1704		pairs13012	TRITD4Av1G026690.4	TRITD4Bv1G143100.1	A<B	0.0173771	0.0258599	43.572	45.984		pairs8186	TRITD3Av1G003130.4	TRITD3Bv1G001850.3	A>B	0.00819963
pairs24077	TRITD7Av1G076430.2	TRITD7Bv1G051760.1	A<B	0.0434954	0.0853665	1764	2025											pairs23767	TRITD7Av1G056510.1	TRITD7Bv1G033260.5	A<B	0.00894759	0.0155519	125	166		pairs24001	TRITD7Av1G070740.1	TRITD7Bv1G046960.2	A<B	0.0168799	0.0376624	1449	1551		pairs16221	TRITD5Av1G039800.1	TRITD5Bv1G037050.8	A<B	0.00584087	0.0149138	51.114	53.525		pairs1425	TRITD1Av1G129110.5	TRITD1Bv1G124550.4	A>B	0.0110916
pairs24418	TRITD7Av1G102620.1	TRITD7Bv1G076080.2	A<B	0.00135592	0.00172193	1092	1353											pairs9600	TRITD3Av1G091270.1	TRITD3Bv1G093220.4	A<B	0.0155005	0.020556	241	282		pairs2979	TRITD1Av1G214330.1	TRITD1Bv1G201580.1	A<B	0.00106467	0.00177448	360	462		pairs22245	TRITD6Av1G194330.4	TRITD6Bv1G186420.3	A<B	0.00704753	0.0121765	40.819	43.225		pairs2270	TRITD1Av1G183030.8	TRITD1Bv1G170760.5	A>B	0.0346917
pairs4880	TRITD2Av1G069290.1	TRITD2Bv1G074150.2	A<B	0.00270107	0.0200044	1221	1482											pairs1270	TRITD1Av1G115590.1	TRITD1Bv1G119280.1	A<B	0.0217797	0.0368057	380	420		pairs4831	TRITD2Av1G066230.2	TRITD2Bv1G077190.1	A<B	0.001978	0.0282911	1605	1707		pairs23565	TRITD7Av1G047790.1	TRITD7Bv1G021610.1	A<B	0.0247578	0.0891528	26.418	28.823		pairs14713	TRITD4Av1G198070.1	TRITD4Bv1G008980.1	A>B	0.0194266
pairs6345	TRITD2Av1G225000.7	TRITD2Bv1G187480.9	A<B	0.00797545	0.0181251	2730	2990											pairs14569	TRITD4Av1G190750.1	TRITD4Bv1G015900.8	A<B	0.0185747	0.0207661	411	451		pairs6592	TRITD2Av1G241780.1	TRITD2Bv1G202650.2	A<B	0.0197218	0.0594357	1401	1503		pairs8066	TRITD3Av1G000580.1	TRITD3Bv1G007450.4	A<B	0.0001	0.0111769	50.366	52.77		pairs4721	TRITD2Av1G058890.1	TRITD2Bv1G069250.1	A>B	0.0166006
pairs18267	TRITD5Av1G194400.9	TRITD5Bv1G187270.1	A<B	0.000291465	0.000542641	2325	2584											pairs22026	TRITD6Av1G181270.1	TRITD6Bv1G170040.1	A<B	0.00492462	0.0332672	213	253		pairs6866	TRITD2Av1G254760.1	TRITD2Bv1G216420.4	A<B	0.0147	0.0355366	1722	1824		pairs25623	TRITD7Av1G219900.2	TRITD7Bv1G169260.1	A<B	0.000503867	0.00109611	40.771	43.171		pairs705	TRITD1Av1G041130.9	TRITD1Bv1G044190.1	A>B	0.0119595
pairs12468	TRITD3Av1G287460.1	TRITD3Bv1G283190.2	A<B	0.000653307	0.007918	1590	1848											pairs23800	TRITD7Av1G059230.4	TRITD7Bv1G036460.1	A<B	0.0158581	0.0272541	177	217		pairs12741	TRITD4Av1G010800.1	TRITD4Bv1G162290.3	A<B	0.00188768	0.00429252	1149	1248		pairs4774	TRITD2Av1G062030.5	TRITD2Bv1G072860.2	A<B	0.0001	0.00147908	35.234	37.626		pairs14006	TRITD4Av1G149980.4	TRITD4Bv1G047280.4	A>B	0.0881153
pairs26181	TRITD7Av1G255010.2	TRITD7Bv1G204930.2	A<B	0.00345461	0.0141392	1185	1443											pairs3446	TRITD2Av1G002680.1	TRITD2Bv1G003150.2	A<B	0.00229228	0.0163792	318	358		pairs14456	TRITD4Av1G183450.1	TRITD4Bv1G022320.1	A<B	0.000289287	0.00182904	1539	1638		pairs4135	TRITD2Av1G028590.2	TRITD2Bv1G037800.2	A<B	0.00656132	0.0115339	30.642	33.015		pairs6562	TRITD2Av1G239640.7	TRITD2Bv1G201440.8	A>B	0.0124516
pairs6486	TRITD2Av1G234870.2	TRITD2Bv1G196940.3	A<B	0.0360855	0.0634006	3516	3774											pairs4821	TRITD2Av1G064770.1	TRITD2Bv1G078150.1	A<B	0.00249433	0.00869662	257	297		pairs1760	TRITD1Av1G155410.1	TRITD1Bv1G142190.1	A<B	0.0160216	0.0499095	2100	2199		pairs24769	TRITD7Av1G156570.2	TRITD7Bv1G115870.3	A<B	0.0163356	0.0292513	54.772	57.143		pairs13994	TRITD4Av1G148480.1	TRITD4Bv1G046360.3	A>B	0.00587939
pairs1662	TRITD1Av1G145610.1	TRITD1Bv1G137390.2	A<B	0.000230976	0.000533459	1356	1613											pairs10209	TRITD3Av1G173980.1	TRITD3Bv1G154680.1	A<B	0.00800395	0.0130405	355	394		pairs17885	TRITD5Av1G178410.1	TRITD5Bv1G167480.1	A<B	0.00338064	0.00951361	1839	1938		pairs6177	TRITD2Av1G215290.2	TRITD2Bv1G179450.4	A<B	0.00612473	0.0193396	46.465	48.819		pairs762	TRITD1Av1G046070.3	TRITD1Bv1G043220.2	A>B	0.00843762
pairs16640	TRITD5Av1G102340.1	TRITD5Bv1G082420.3	A<B	0.0001	0.00328578	711	967											pairs12569	TRITD4Av1G003350.1	TRITD4Bv1G171340.1	A<B	0.00774057	0.0305539	267	306		pairs22064	TRITD6Av1G183290.3	TRITD6Bv1G172800.2	A<B	0.0068269	0.00866726	1833	1932		pairs10444	TRITD3Av1G187890.3	TRITD3Bv1G171160.2	A<B	0.0477805	0.068914	42.936	45.283		pairs5336	TRITD2Av1G141140.1	TRITD2Bv1G131070.5	A>B	0.00567719
pairs23712	TRITD7Av1G054250.3	TRITD7Bv1G029640.1	A<B	0.000257878	0.000594815	555	811											pairs544	TRITD1Av1G029130.1	TRITD1Bv1G038220.1	A<B	0.0556118	0.0727888	239	278		pairs22712	TRITD6Av1G215810.4	TRITD6Bv1G214000.1	A<B	0.0299766	0.0555109	2223	2322		pairs11576	TRITD3Av1G246020.1	TRITD3Bv1G238310.1	A<B	0.0187956	0.0371722	28.977	31.319		pairs2185	TRITD1Av1G179050.1	TRITD1Bv1G165280.1	A>B	0.0176043
pairs23028	TRITD6Av1G226400.8	TRITD6Bv1G227000.1	A<B	0.0001	0.027893	3127	3382											pairs7357	TRITD2Av1G273280.4	TRITD2Bv1G236610.2	A<B	0.000665818	0.00801759	116	155		pairs2334	TRITD1Av1G186400.1	TRITD1Bv1G174810.1	A<B	0.00401244	0.00657428	705	804		pairs19813	TRITD6Av1G000010.3	TRITD6Bv1G006900.2	A<B	0.000881094	0.00729375	37.298	39.615		pairs25220	TRITD7Av1G192250.1	TRITD7Bv1G152110.7	A>B	0.00101054
pairs23790	TRITD7Av1G058510.1	TRITD7Bv1G035400.1	A<B	0.12443	0.136153	1089	1344											pairs14051	TRITD4Av1G153930.5	TRITD4Bv1G050350.2	A<B	0.0455265	0.0589502	233	271		pairs23526	TRITD7Av1G045940.2	TRITD7Bv1G019770.2	A<B	0.0001	0.0146585	1650	1749		pairs22386	TRITD6Av1G201010.1	TRITD6Bv1G196180.1	A<B	0.0568488	0.1034	61.394	63.707		pairs24297	TRITD7Av1G091040.2	TRITD7Bv1G069100.1	A>B	0.0284368
pairs7038	TRITD2Av1G261170.1	TRITD2Bv1G223960.1	A<B	0.0001	0.00712091	1107	1361											pairs14146	TRITD4Av1G161190.4	TRITD4Bv1G044520.4	A<B	0.0237624	0.0302248	227	265		pairs24496	TRITD7Av1G110100.9	TRITD7Bv1G082750.5	A<B	0.00852156	0.0106222	2313	2412		pairs22415	TRITD6Av1G203050.1	TRITD6Bv1G198030.1	A<B	0.0170274	0.222533	34.133	36.429		pairs10582	TRITD3Av1G195630.1	TRITD3Bv1G182990.1	A>B	0.027144
pairs1681	TRITD1Av1G147010.1	TRITD1Bv1G138420.1	A<B	0.0643626	0.0779962	1113	1366											pairs24485	TRITD7Av1G109450.1	TRITD7Bv1G081550.2	A<B	0.0061464	0.006714	286	324		pairs26255	TRITD7Av1G259330.2	TRITD7Bv1G209600.2	A<B	0.00962208	0.0146075	1581	1680		pairs2066	TRITD1Av1G172310.4	TRITD1Bv1G157660.4	A<B	0.0001	0.000327118	51.65	53.943		pairs17146	TRITD5Av1G139020.3	TRITD5Bv1G119070.3	A>B	0.0199119
pairs10920	TRITD3Av1G214890.2	TRITD3Bv1G199580.1	A<B	0.0224303	0.0257198	1098	1350											pairs2542	TRITD1Av1G197990.2	TRITD1Bv1G187410.2	A<B	0.00581171	0.00810905	193	231		pairs7510	TRITD2Av1G279460.1	TRITD2Bv1G244640.1	A<B	0.0364014	0.0606013	1257	1356		pairs11164	TRITD3Av1G227580.2	TRITD3Bv1G213740.3	A<B	0.000971635	0.0101808	45.417	47.706		pairs297	TRITD1Av1G013800.1	TRITD1Bv1G017690.1	A>B	0.0827579
pairs1384	TRITD1Av1G126070.1	TRITD1Bv1G121880.1	A<B	0.0159243	0.0300421	1566	1818											pairs6472	TRITD2Av1G233580.1	TRITD2Bv1G195600.1	A<B	0.00395545	0.013318	194	232		pairs915	TRITD1Av1G064200.2	TRITD1Bv1G068400.2	A<B	0.0001	0.000269759	2361	2460		pairs12468	TRITD3Av1G287460.1	TRITD3Bv1G283190.2	A<B	0.000653307	0.007918	34.025	36.31		pairs21591	TRITD6Av1G152730.2	TRITD6Bv1G139020.1	A>B	0.0124339
pairs4958	TRITD2Av1G076330.1	TRITD2Bv1G085060.1	A<B	0.0407175	0.0566876	1455	1707											pairs916	TRITD1Av1G064510.2	TRITD1Bv1G068960.4	A<B	0.0144364	0.0281619	268	306		pairs980	TRITD1Av1G083270.1	TRITD1Bv1G082800.2	A<B	0.00813956	0.0114396	1767	1866		pairs12826	TRITD4Av1G016250.1	TRITD4Bv1G158260.3	A<B	0.0001	0.0107324	46.132	48.41		pairs18147	TRITD5Av1G189370.2	TRITD5Bv1G181340.2	A>B	0.106212
pairs7135	TRITD2Av1G264310.2	TRITD2Bv1G226940.3	A<B	0.0102334	0.0556255	2468	2720											pairs978	TRITD1Av1G083170.5	TRITD1Bv1G080450.3	A<B	0.0104477	0.0127693	378	416		pairs11166	TRITD3Av1G227650.2	TRITD3Bv1G213640.6	A<B	0.000937024	0.0142317	1650	1746		pairs8308	TRITD3Av1G008720.2	TRITD3Bv1G012140.1	A<B	0.00285083	0.00650536	51.914	54.191		pairs11490	TRITD3Av1G241180.2	TRITD3Bv1G232830.2	A>B	0.00231668
pairs19362	TRITD5Av1G240040.2	TRITD4Bv1G185720.1	A<B	0.0370607	0.0687587	885	1136											pairs1735	TRITD1Av1G153280.5	TRITD1Bv1G139880.3	A<B	0.0185421	0.0254491	544	581		pairs12390	TRITD3Av1G283400.1	TRITD3Bv1G279420.2	A<B	0.0001	0.000685274	753	849		pairs25197	TRITD7Av1G190310.1	TRITD7Bv1G153940.1	A<B	0.00706064	0.0181392	20.927	23.194		pairs1206	TRITD1Av1G108390.2	TRITD1Bv1G109450.6	A>B	0.00914361
pairs13991	TRITD4Av1G148330.4	TRITD4Bv1G046250.1	A<B	0.000716792	0.00245225	1962	2212											pairs20688	TRITD6Av1G037380.4	TRITD6Bv1G050510.6	A<B	0.00124497	0.0171211	253	290		pairs13147	TRITD4Av1G035980.7	TRITD4Bv1G134390.1	A<B	0.000908879	0.0195171	3234	3330		pairs4637	TRITD2Av1G052300.1	TRITD2Bv1G064030.1	A<B	0.0241206	0.0338274	39.562	41.822		pairs26070	TRITD7Av1G249750.3	TRITD7Bv1G198280.4	A>B	0.00459056
pairs6340	TRITD2Av1G224680.3	TRITD2Bv1G187180.1	A<B	0.0001	0.0106286	1438	1688											pairs22230	TRITD6Av1G193490.2	TRITD6Bv1G185260.3	A<B	0.00969989	0.014345	458	495		pairs171	TRITD1Av1G006460.1	TRITD1Bv1G006750.1	A<B	0.000210328	0.00100152	1446	1542		pairs16720	TRITD5Av1G109380.12	TRITD5Bv1G091190.8	A<B	0.0001	0.00839499	52.818	55.074		pairs6957	TRITD2Av1G258530.1	TRITD2Bv1G220960.1	A>B	0.0511276
pairs18935	TRITD5Av1G220870.2	TRITD5Bv1G218570.5	A<B	0.00186344	0.00700165	681	930											pairs2441	TRITD1Av1G192020.4	TRITD1Bv1G182220.1	A<B	0.0001	0.000262502	325	362		pairs18942	TRITD5Av1G221040.1	TRITD5Bv1G218900.2	A<B	0.0001	0.00140786	615	711		pairs20707	TRITD6Av1G038690.2	TRITD6Bv1G051540.1	A<B	0.00596846	0.0123743	51.58	53.833		pairs16676	TRITD5Av1G105940.4	TRITD5Bv1G088740.2	A>B	0.000266217
pairs5137	TRITD2Av1G096340.5	TRITD2Bv1G096630.1	A<B	0.00187696	0.01352	1728	1977											pairs26457	TRITD7Av1G268160.1	TRITD7Bv1G220390.1	A<B	0.0001	0.0192763	218	255		pairs21931	TRITD6Av1G174610.1	TRITD6Bv1G162910.4	A<B	0.0001	0.000577085	1800	1896		pairs18916	TRITD5Av1G219970.1	TRITD5Bv1G217630.2	A<B	0.00849986	0.0098405	39.714	41.96		pairs2261	TRITD1Av1G182620.2	TRITD1Bv1G170290.1	A>B	0.000131299
pairs23047	TRITD6Av1G226850.1	TRITD6Bv1G227550.1	A<B	0.0326793	0.0456637	1877	2125											pairs10649	TRITD3Av1G201290.1	TRITD3Bv1G178970.1	A<B	0.0001	0.00672132	274	310		pairs23502	TRITD7Av1G044020.12	TRITD7Bv1G017330.7	A<B	0.00182933	0.0244561	3819	3915		pairs2223	TRITD1Av1G180680.1	TRITD1Bv1G167630.1	A<B	0.0001	0.00578014	43.718	45.964		pairs4859	TRITD2Av1G067960.2	TRITD2Bv1G075540.3	A>B	0.0117723
pairs7575	TRITD2Av1G281440.2	TRITD2Bv1G248100.1	A<B	0.00544417	0.0861549	1017	1265											pairs24835	TRITD7Av1G161580.2	TRITD7Bv1G119380.3	A<B	0.00995792	0.0113392	173	209		pairs23712	TRITD7Av1G054250.3	TRITD7Bv1G029640.1	A<B	0.000257878	0.000594815	555	651		pairs19485	TRITD5Av1G245460.1	TRITD4Bv1G194410.1	A<B	0.0336024	0.0715922	39.431	41.671		pairs17188	TRITD5Av1G141560.1	TRITD5Bv1G131010.2	A>B	0.000653718
pairs19298	TRITD5Av1G237640.1	TRITD4Bv1G182450.1	A<B	0.0103502	0.0182044	656	903											pairs4508	TRITD2Av1G044290.7	TRITD2Bv1G057950.2	A<B	0.0402419	0.0452546	191	227		pairs721	TRITD1Av1G042220.1	TRITD1Bv1G045530.1	A<B	0.00406356	0.0121311	573	669		pairs3099	TRITD1Av1G218990.3	TRITD1Bv1G217200.2	A<B	0.00595921	0.00695186	45.108	47.347		pairs18330	TRITD5Av1G197480.1	TRITD5Bv1G190570.1	A>B	0.027006
pairs1494	TRITD1Av1G134120.2	TRITD1Bv1G128160.2	A<B	0.00860695	0.021116	411	657											pairs4873	TRITD2Av1G068810.1	TRITD2Bv1G074740.1	A<B	0.175356	0.246465	28	64		pairs8569	TRITD3Av1G018690.3	TRITD3Bv1G023110.1	A<B	0.0163327	0.0522464	3042	3138		pairs9023	TRITD3Av1G042760.2	TRITD3Bv1G051360.4	A<B	0.0135026	0.0164375	31.466	33.704		pairs9103	TRITD3Av1G046940.2	TRITD3Bv1G055600.1	A>B	0.000420924
pairs953	TRITD1Av1G075820.1	TRITD1Bv1G073620.1	A<B	0.0363838	0.0424451	1017	1262											pairs16259	TRITD5Av1G043340.2	TRITD5Bv1G038010.2	A<B	0.0256403	0.0287594	238	273		pairs9610	TRITD3Av1G092680.11	TRITD3Bv1G093700.16	A<B	0.024786	0.0374246	3252	3348		pairs11581	TRITD3Av1G246380.31	TRITD3Bv1G238870.6	A<B	0.00880815	0.018151	50.819	53.052		pairs25068	TRITD7Av1G181450.4	TRITD7Bv1G142240.2	A>B	0.00436965
pairs11738	TRITD3Av1G253570.2	TRITD3Bv1G247020.7	A<B	0.010792	0.0199388	2106	2350											pairs19668	TRITD5Av1G253430.1	TRITD4Bv1G202270.2	A<B	0.000212848	0.0435837	121	156		pairs12852	TRITD4Av1G017250.3	TRITD4Bv1G153550.4	A<B	0.0116664	0.0335565	3066	3159		pairs24296	TRITD7Av1G090940.1	TRITD7Bv1G069250.1	A<B	0.0738998	0.0971437	28.164	30.39		pairs11290	TRITD3Av1G232690.5	TRITD3Bv1G220670.7	A>B	0.000504566
pairs12852	TRITD4Av1G017250.3	TRITD4Bv1G153550.4	A<B	0.0116664	0.0335565	3276	3519											pairs20737	TRITD6Av1G041270.2	TRITD6Bv1G053420.1	A<B	0.0672772	0.08154	99	134		pairs18287	TRITD5Av1G195200.1	TRITD5Bv1G188010.4	A<B	0.00618718	0.0185094	1503	1596		pairs1833	TRITD1Av1G160250.1	TRITD1Bv1G145660.1	A<B	0.0001	0.0103557	53.943	56.167		pairs22852	TRITD6Av1G220580.2	TRITD6Bv1G221200.10	A>B	0.0265003
pairs21788	TRITD6Av1G166950.1	TRITD6Bv1G152060.2	A<B	0.0001	0.0129261	810	1053											pairs22752	TRITD6Av1G217510.1	TRITD6Bv1G215920.1	A<B	0.000271994	0.000389094	242	277		pairs20729	TRITD6Av1G040660.6	TRITD6Bv1G052970.4	A<B	0.0130551	0.0203029	2256	2349		pairs721	TRITD1Av1G042220.1	TRITD1Bv1G045530.1	A<B	0.00406356	0.0121311	27.923	30.127		pairs23992	TRITD7Av1G070410.1	TRITD7Bv1G046320.1	A>B	0.00422942
pairs19167	TRITD5Av1G231510.3	TRITD5Bv1G230680.2	A<B	0.00419001	0.0215147	828	1069											pairs8629	TRITD3Av1G021050.1	TRITD3Bv1G029580.2	A<B	0.00265145	0.00547963	155	190		pairs24882	TRITD7Av1G166080.3	TRITD7Bv1G123820.1	A<B	0.0001	0.000245518	1230	1323		pairs25001	TRITD7Av1G176440.1	TRITD7Bv1G138270.1	A<B	0.00188585	0.0107684	43.085	45.28		pairs23775	TRITD7Av1G057030.1	TRITD7Bv1G033750.1	A>B	0.0120279
pairs9759	TRITD3Av1G130310.4	TRITD3Bv1G119720.4	A<B	0.00717616	0.0182082	798	1039											pairs12749	TRITD4Av1G011420.1	TRITD4Bv1G161750.1	A<B	0.00599048	0.00913008	207	241		pairs26137	TRITD7Av1G252740.1	TRITD7Bv1G202240.1	A<B	0.000516183	0.0177525	792	885		pairs15446	TRITD4Av1G228760.1	TRITD4Bv1G177120.4	A<B	0.0001	0.0154846	50	52.193		pairs1609	TRITD1Av1G141620.1	TRITD1Bv1G134750.1	A>B	0.0182425
pairs10673	TRITD3Av1G202250.2	TRITD3Bv1G230050.1	A<B	0.00220774	0.0140829	675	915											pairs20971	TRITD6Av1G059170.13	TRITD6Bv1G067950.7	A<B	0.0149349	0.0199543	211	245		pairs8081	TRITD3Av1G000900.1	TRITD3Bv1G006230.1	A<B	0.0001	0.00026315	1167	1260		pairs22601	TRITD6Av1G212340.2	TRITD6Bv1G208590.1	A<B	0.0177819	0.0703777	25.691	27.882		pairs24721	TRITD7Av1G149300.1	TRITD7Bv1G107740.1	A>B	0.00847839
pairs23978	TRITD7Av1G069650.2	TRITD7Bv1G045380.3	A<B	0.00230278	0.00958497	839	1079											pairs22319	TRITD6Av1G197280.2	TRITD6Bv1G191310.1	A<B	0.0001	0.00430538	310	344		pairs13576	TRITD4Av1G070060.4	TRITD4Bv1G106450.3	A<B	0.0001	0.00654678	915	1005		pairs4898	TRITD2Av1G070390.3	TRITD2Bv1G079930.2	A<B	0.016763	0.0382694	53.571	55.753		pairs17279	TRITD5Av1G146150.1	TRITD5Bv1G136080.2	A>B	0.0628699
pairs9023	TRITD3Av1G042760.2	TRITD3Bv1G051360.4	A<B	0.0135026	0.0164375	3267	3507											pairs24918	TRITD7Av1G169570.1	TRITD7Bv1G127580.2	A<B	0.00475615	0.0084488	239	273		pairs6257	TRITD2Av1G220310.4	TRITD2Bv1G182760.1	A<B	0.0240418	0.0467592	1986	2076		pairs23398	TRITD7Av1G039470.1	TRITD7Bv1G012870.1	A<B	0.0001	0.00689274	38.988	41.16		pairs10575	TRITD3Av1G195330.2	TRITD3Bv1G177300.2	A>B	0.00551361
pairs9620	TRITD3Av1G093950.2	TRITD3Bv1G094400.1	A<B	0.000457909	0.00526326	1017	1257											pairs2494	TRITD1Av1G194670.1	TRITD1Bv1G185360.1	A<B	0.0190273	0.0301883	77	111		pairs7709	TRITD2Av1G285580.2	TRITD2Bv1G253260.2	A<B	0.1159	0.134862	552	642		pairs25376	TRITD7Av1G203280.1	TRITD7Bv1G156830.1	A<B	0.0061203	0.0228687	48.588	50.757		pairs24624	TRITD7Av1G127910.1	TRITD1Bv1G213650.2	A>B	0.0148378
pairs15343	TRITD4Av1G224360.1	TRITD5Bv1G237050.4	A<B	0.00768511	0.0153252	955	1194											pairs13417	TRITD4Av1G055680.1	TRITD4Bv1G118260.2	A<B	0.00710139	0.0177453	156	189		pairs9684	TRITD3Av1G111000.2	TRITD3Bv1G100350.15	A<B	0.00353777	0.00494895	2106	2196		pairs15412	TRITD4Av1G227130.6	TRITD4Bv1G179100.6	A<B	0.0138559	0.0189171	53.976	56.143		pairs6735	TRITD2Av1G249090.1	TRITD2Bv1G211290.1	A>B	0.0117406
pairs20038	TRITD6Av1G006320.1	TRITD6Bv1G009610.1	A<B	0.00138369	0.00466178	441	680											pairs16951	TRITD5Av1G126470.11	TRITD5Bv1G105850.9	A<B	0.0119913	0.0309637	284	317		pairs1814	TRITD1Av1G159000.2	TRITD1Bv1G144610.1	A<B	0.00912992	0.0212328	2238	2325		pairs11785	TRITD3Av1G256170.2	TRITD3Bv1G249250.2	A<B	0.0001	0.00400391	49.385	51.55		pairs5602	TRITD2Av1G176620.4	TRITD2Bv1G144910.1	A>B	0.0754802
pairs20423	TRITD6Av1G021400.1	TRITD6Bv1G033150.1	A<B	0.0001	0.0012008	1213	1451											pairs26172	TRITD7Av1G254480.1	TRITD7Bv1G204560.1	A<B	0.0001	0.00508163	137	170		pairs22448	TRITD6Av1G204670.7	TRITD6Bv1G200120.7	A<B	0.00458594	0.0178202	2385	2472		pairs14573	TRITD4Av1G190940.1	TRITD4Bv1G015310.1	A<B	0.00258139	0.0123592	26.385	28.549		pairs10554	TRITD3Av1G194450.2	TRITD3Bv1G176910.3	A>B	0.00826062
pairs9361	TRITD3Av1G066740.1	TRITD3Bv1G071920.1	A<B	0.0136464	0.0242358	1654	1892											pairs26249	TRITD7Av1G258990.3	TRITD7Bv1G209380.2	A<B	0.0001	0.0027908	372	405		pairs23628	TRITD7Av1G051150.4	TRITD7Bv1G025440.2	A<B	0.0001	0.00587664	960	1047		pairs8166	TRITD3Av1G002790.1	TRITD3Bv1G002230.2	A<B	0.0249255	0.0581907	49.311	51.473		pairs25824	TRITD7Av1G233580.1	TRITD7Bv1G182970.3	A>B	0.0992199
pairs24106	TRITD7Av1G078670.2	TRITD7Bv1G053580.1	A<B	0.00230896	0.00360634	723	960											pairs9326	TRITD3Av1G063380.1	TRITD3Bv1G069290.1	A<B	0.000459779	0.00185275	160	193		pairs2445	TRITD1Av1G192070.1	TRITD1Bv1G182380.1	A<B	0.0107091	0.0331928	2418	2505		pairs2083	TRITD1Av1G173210.4	TRITD1Bv1G158720.6	A<B	0.0117373	0.0136862	41.282	43.44		pairs6608	TRITD2Av1G242830.1	TRITD2Bv1G203440.5	A>B	0.0687829
pairs24437	TRITD7Av1G104600.1	TRITD5Bv1G160570.2	A<B	0.000512115	0.0174945	720	957											pairs9602	TRITD3Av1G091650.1	TRITD3Bv1G093360.2	A<B	0.000760163	0.00256377	241	274		pairs2607	TRITD1Av1G200220.1	TRITD1Bv1G191110.1	A<B	0.003855	0.00853578	1359	1446		pairs8529	TRITD3Av1G017440.1	TRITD3Bv1G020550.1	A<B	0.0597676	0.0763953	49.288	51.429		pairs11626	TRITD3Av1G249320.3	TRITD3Bv1G240990.3	A>B	0.00145452
pairs5092	TRITD2Av1G088370.1	TRITD2Bv1G093200.2	A<B	0.00092358	0.0150307	2004	2241											pairs10695	TRITD3Av1G203110.2	TRITD3Bv1G183160.2	A<B	0.0149885	0.0167999	280	312		pairs15123	TRITD4Av1G213690.2	TRITD5Bv1G246440.3	A<B	0.0020939	0.00413434	573	657		pairs16185	TRITD5Av1G036890.2	TRITD5Bv1G034080.1	A<B	0.00876931	0.0605443	34.955	37.093		pairs13236	TRITD4Av1G041940.2	TRITD4Bv1G129210.4	A>B	0.0215065
pairs6317	TRITD2Av1G223470.2	TRITD2Bv1G185590.1	A<B	0.000347986	0.000876332	1200	1437											pairs1508	TRITD1Av1G134800.1	TRITD1Bv1G128810.2	A<B	0.0168501	0.0523185	164	196		pairs21035	TRITD6Av1G064890.1	TRITD6Bv1G071570.1	A<B	0.0297957	0.0457435	1194	1278		pairs507	TRITD1Av1G027140.1	TRITD1Bv1G034090.1	A<B	0.049662	0.0587427	49.583	51.716		pairs11349	TRITD3Av1G234660.7	TRITD3Bv1G224000.9	A>B	0.0202571
pairs7304	TRITD2Av1G270860.1	TRITD2Bv1G234020.2	A<B	0.0651829	0.0865328	1404	1641											pairs23362	TRITD7Av1G038000.1	TRITD7Bv1G010320.3	A<B	0.0190326	0.0215669	213	245		pairs24195	TRITD7Av1G083920.1	TRITD7Bv1G058480.2	A<B	0.0139736	0.0467165	2568	2652		pairs1501	TRITD1Av1G134460.2	TRITD1Bv1G128400.2	A<B	0.0120459	0.0216466	49.69	51.822		pairs16053	TRITD5Av1G024770.1	TRITD5Bv1G025620.1	A>B	0.0603297
pairs9246	TRITD3Av1G055900.1	TRITD3Bv1G060650.7	A<B	0.000616432	0.00210862	1096	1333											pairs25744	TRITD7Av1G228650.5	TRITD7Bv1G178280.2	A<B	0.0001	0.012045	203	235		pairs4286	TRITD2Av1G034950.1	TRITD2Bv1G044040.2	A<B	0.00339056	0.014791	999	1083		pairs939	TRITD1Av1G070310.1	TRITD7Bv1G126790.1	A<B	0.0001	0.00740596	55.168	57.299		pairs21776	TRITD6Av1G166130.1	TRITD6Bv1G151270.1	A>B	0.00110363
pairs11917	TRITD3Av1G262280.2	TRITD3Bv1G256770.2	A<B	0.00592354	0.0119138	1425	1660											pairs12284	TRITD3Av1G278940.3	TRITD3Bv1G274930.1	A<B	0.0001	0.00675795	283	314		pairs946	TRITD1Av1G071980.9	TRITD1Bv1G081770.12	A<B	0.0113669	0.0249399	3948	4032		pairs16008	TRITD5Av1G021800.3	TRITD5Bv1G022080.3	A<B	0.00427341	0.00993568	38.748	40.865		pairs442	TRITD1Av1G023200.2	TRITD1Bv1G029250.1	A>B	0.00157334
pairs11632	TRITD3Av1G249700.1	TRITD3Bv1G241230.1	A<B	0.0242634	0.030633	927	1161											pairs24156	TRITD7Av1G081490.1	TRITD7Bv1G057060.1	A<B	0.00896508	0.0179241	230	261		pairs13757	TRITD4Av1G110580.1	TRITD4Bv1G079940.1	A<B	0.0137818	0.0180603	4755	4836		pairs13115	TRITD4Av1G033230.2	TRITD4Bv1G136790.2	A<B	0.047407	0.111192	37.959	40.076		pairs18257	TRITD5Av1G194140.3	TRITD5Bv1G186990.3	A>B	0.043473
pairs22908	TRITD6Av1G222360.1	TRITD6Bv1G222910.3	A<B	0.000610015	0.0048259	778	1012											pairs11387	TRITD3Av1G236520.3	TRITD3Bv1G226090.3	A<B	0.0140318	0.0316053	451	481		pairs14683	TRITD4Av1G195760.1	TRITD4Bv1G010020.1	A<B	0.00190977	0.0105984	810	891		pairs1984	TRITD1Av1G167800.1	TRITD1Bv1G153560.1	A<B	0.00976617	0.0124544	45.414	47.527		pairs21904	TRITD6Av1G172770.1	TRITD6Bv1G160510.1	A>B	0.0105664
pairs26347	TRITD7Av1G263950.1	TRITD2Bv1G049630.1	A<B	0.04387	0.0546021	687	921											pairs16423	TRITD5Av1G062070.7	TRITD5Bv1G218800.1	A<B	0.0001	0.000327612	262	292		pairs16662	TRITD5Av1G105240.1	TRITD5Bv1G086130.2	A<B	0.0001	0.000613967	699	780		pairs22017	TRITD6Av1G181020.4	TRITD6Bv1G170540.1	A<B	0.0103127	0.084315	48.534	50.644		pairs9615	TRITD3Av1G093460.4	TRITD3Bv1G094220.2	A>B	0.0600827
pairs16780	TRITD5Av1G113500.2	TRITD5Bv1G094040.2	A<B	0.0794927	0.0938615	2112	2345											pairs1792	TRITD1Av1G156860.7	TRITD1Bv1G143460.1	A<B	0.0001	0.030589	99	129		pairs16854	TRITD5Av1G118840.3	TRITD5Bv1G098490.5	A<B	0.000432147	0.00100759	759	840		pairs21509	TRITD6Av1G145080.6	TRITD6Bv1G133610.1	A<B	0.000219719	0.00102879	47	49.109		pairs16430	TRITD5Av1G063860.3	TRITD5Bv1G062490.2	A>B	0.0386514
pairs5605	TRITD2Av1G176790.2	TRITD2Bv1G145140.1	A<B	0.004503	0.017282	3242	3475											pairs10081	TRITD3Av1G164580.3	TRITD3Bv1G142600.3	A<B	0.0204614	0.0313169	310	280		pairs21877	TRITD6Av1G171580.2	TRITD6Bv1G158820.3	A<B	0.0142433	0.0198243	1452	1533		pairs4937	TRITD2Av1G074100.1	TRITD2Bv1G083420.1	A<B	0.00453931	0.0208431	46.053	48.142		pairs17149	TRITD5Av1G139160.1	TRITD5Bv1G119110.1	A>B	0.0614324
pairs5781	TRITD2Av1G189640.4	TRITD2Bv1G155360.4	A<B	0.0234107	0.025502	2409	2642											pairs10625	TRITD3Av1G199010.1	TRITD3Bv1G180810.3	A<B	0.00446256	0.0363767	32	2		pairs26103	TRITD7Av1G251270.1	TRITD7Bv1G199460.1	A<B	0.00180825	0.00443935	1095	1176		pairs9727	TRITD3Av1G123290.2	TRITD3Bv1G109210.2	A<B	0.00244231	0.0114452	36.318	38.397		pairs21584	TRITD6Av1G152460.3	TRITD6Bv1G138700.8	A>B	0.031845
pairs939	TRITD1Av1G070310.1	TRITD7Bv1G126790.1	A<B	0.0001	0.00740596	774	1007											pairs14477	TRITD4Av1G184900.1	TRITD4Bv1G020940.4	A<B	0.00017413	0.0122879	206	176		pairs26427	TRITD7Av1G266730.1	TRITD7Bv1G219160.5	A<B	0.00517424	0.0207542	1755	1836		pairs13314	TRITD4Av1G047250.1	TRITD4Bv1G122420.4	A<B	0.00456054	0.030731	41.858	43.928		pairs15439	TRITD4Av1G228420.1	TRITD4Bv1G177750.3	A>B	0.0433893
pairs12147	TRITD3Av1G272740.9	TRITD3Bv1G267560.8	A<B	0.00149954	0.0141633	5424	5656											pairs4552	TRITD2Av1G046230.1	TRITD2Bv1G059750.1	A<B	0.0142084	0.0249797	243	213		pairs3559	TRITD2Av1G006210.5	TRITD2Bv1G007700.2	A<B	0.0001	0.000492597	1371	1452		pairs25202	TRITD7Av1G190530.1	TRITD7Bv1G153610.3	A<B	0.00699985	0.0340622	38.735	40.804		pairs5815	TRITD2Av1G191540.2	TRITD2Bv1G157850.1	A>B	0.0030404
pairs25178	TRITD7Av1G189080.2	TRITD7Bv1G155170.2	A<B	0.0225796	0.0345276	1426	1658											pairs4768	TRITD2Av1G061630.6	TRITD2Bv1G072480.8	A<B	0.0256677	0.0588674	284	254		pairs10088	TRITD3Av1G164850.1	TRITD3Bv1G142290.1	A<B	0.0903051	0.154265	2346	2424		pairs6195	TRITD2Av1G216260.1	TRITD2Bv1G180360.1	A<B	0.00254174	0.00846572	30.148	32.217		pairs16730	TRITD5Av1G110420.1	TRITD5Bv1G091990.1	A>B	0.0490097
pairs12300	TRITD3Av1G279500.14	TRITD3Bv1G275470.9	A<B	0.00258723	0.00612956	3780	4011											pairs5292	TRITD2Av1G137450.1	TRITD2Bv1G122190.1	A<B	0.0159367	0.030726	179	149		pairs12360	TRITD3Av1G282020.1	TRITD3Bv1G277420.4	A<B	0.00344755	0.00515889	1188	1266		pairs16905	TRITD5Av1G123730.1	TRITD5Bv1G101580.1	A<B	0.0001	0.0046464	47.235	49.287		pairs235	TRITD1Av1G009570.1	TRITD1Bv1G013050.1	A>B	0.0432665
pairs15369	TRITD4Av1G225400.3	TRITD5Bv1G235990.1	A<B	0.0020494	0.00431633	1257	1488											pairs10052	TRITD3Av1G162170.2	TRITD3Bv1G140680.2	A<B	0.00252876	0.0148318	219	188		pairs13314	TRITD4Av1G047250.1	TRITD4Bv1G122420.4	A<B	0.00456054	0.030731	2088	2166		pairs1310	TRITD1Av1G119650.1	TRITD1Bv1G117090.1	A<B	0.0001	0.00810626	48.046	50.094		pairs9451	TRITD3Av1G075560.1	TRITD3Bv1G081990.1	A>B	0.00562511
pairs17941	TRITD5Av1G180450.6	TRITD5Bv1G170510.10	A<B	0.00251613	0.00755238	2144	2375											pairs10304	TRITD3Av1G181720.2	TRITD3Bv1G163160.2	A<B	0.0130245	0.0268963	292	261		pairs14230	TRITD4Av1G168340.1	TRITD4Bv1G031510.2	A<B	0.00199604	0.0554549	1206	1284		pairs3915	TRITD2Av1G018440.4	TRITD2Bv1G024350.2	A<B	0.0040755	0.0173505	51.423	53.471		pairs22942	TRITD6Av1G223540.3	TRITD6Bv1G223820.5	A>B	0.0284901
pairs22487	TRITD6Av1G206750.1	TRITD6Bv1G203180.1	A<B	0.00676469	0.0147977	525	756											pairs10628	TRITD3Av1G199290.1	TRITD3Bv1G180450.6	A<B	0.00569508	0.00896556	206	175		pairs15076	TRITD4Av1G211820.2	TRITD5Bv1G248670.1	A<B	0.00889502	0.0214571	1620	1698		pairs16508	TRITD5Av1G085030.6	TRITD5Bv1G064320.3	A<B	0.00287046	0.0125663	53.216	55.261		pairs19636	TRITD5Av1G251070.1	TRITD4Bv1G200610.1	A>B	0.0117904
pairs7081	TRITD2Av1G262580.3	TRITD2Bv1G206600.1	A<B	0.0293158	0.045673	1353	1584											pairs1173	TRITD1Av1G106470.2	TRITD1Bv1G106670.1	A<B	0.00337207	0.00727614	264	233		pairs17604	TRITD5Av1G162360.3	TRITD5Bv1G154100.1	A<B	0.0001	0.000314442	771	849		pairs16498	TRITD5Av1G080200.11	TRITD5Bv1G067830.3	A<B	0.0236134	0.0519055	36.097	38.134		pairs7955	TRITD2Av1G293170.1	TRITD2Bv1G262850.1	A>B	0.0125296
pairs19102	TRITD5Av1G228540.2	TRITD5Bv1G227360.2	A<B	0.0758023	0.104751	2565	2794											pairs19504	TRITD5Av1G246080.2	TRITD4Bv1G195200.2	A<B	0.0226733	0.0276078	329	298		pairs19722	TRITD5Av1G255390.1	TRITD4Bv1G204040.2	A<B	0.00159265	0.0158425	1461	1539		pairs420	TRITD1Av1G021720.4	TRITD1Bv1G025150.8	A<B	0.000610799	0.00755004	44.426	46.46		pairs24399	TRITD7Av1G100580.3	TRITD7Bv1G073280.5	A>B	0.0284194
pairs2471	TRITD1Av1G193340.1	TRITD1Bv1G183540.7	A<B	0.00255916	0.00900092	2355	2584											pairs24113	TRITD7Av1G079150.1	TRITD7Bv1G053960.2	A<B	0.0177542	0.0286262	221	190		pairs21138	TRITD6Av1G077470.2	TRITD6Bv1G085600.3	A<B	0.000498121	0.000990132	576	654		pairs25338	TRITD7Av1G200820.1	TRITD7Bv1G145400.2	A<B	0.00202135	0.00492239	42.274	44.307		pairs712	TRITD1Av1G041770.2	TRITD1Bv1G044750.1	A>B	0.0560468
pairs14115	TRITD4Av1G159450.1	TRITD4Bv1G042610.1	A<B	0.0141334	0.0521215	1833	2059											pairs7138	TRITD2Av1G264560.2	TRITD2Bv1G227170.2	A<B	0.0001	0.0030986	304	273		pairs21430	TRITD6Av1G135410.2	TRITD6Bv1G128830.4	A<B	0.0001	0.0084052	1941	2019		pairs19279	TRITD5Av1G236500.4	TRITD4Bv1G207650.1	A<B	0.0001	0.000635998	44.72	46.743		pairs21377	TRITD6Av1G129320.1	TRITD6Bv1G122080.1	A>B	0.0123497
pairs21842	TRITD6Av1G169930.2	TRITD6Bv1G156140.1	A<B	0.000114936	0.000199489	474	700											pairs10335	TRITD3Av1G183240.3	TRITD3Bv1G164510.1	A<B	0.0132593	0.0306356	418	386		pairs5781	TRITD2Av1G189640.4	TRITD2Bv1G155360.4	A<B	0.0234107	0.025502	2409	2487		pairs18996	TRITD5Av1G223840.3	TRITD5Bv1G223320.3	A<B	0.00602159	0.0139353	28.674	30.688		pairs560	TRITD1Av1G030230.2	TRITD1Bv1G039500.3	A>B	0.0750231
pairs7746	TRITD2Av1G286550.2	TRITD2Bv1G255410.2	A<B	0.00284594	0.00871881	2615	2841											pairs1718	TRITD1Av1G150990.3	TRITD1Bv1G140270.4	A<B	0.0169716	0.0283328	296	264		pairs916	TRITD1Av1G064510.2	TRITD1Bv1G068960.4	A<B	0.0144364	0.0281619	1482	1560		pairs10743	TRITD3Av1G205490.1	TRITD3Bv1G186180.1	A<B	0.0108886	0.0152418	40.191	42.205		pairs16049	TRITD5Av1G024620.1	TRITD5Bv1G025760.4	A>B	0.0362833
pairs14429	TRITD4Av1G181670.1	TRITD4Bv1G023520.2	A<B	0.00345683	0.00818588	1440	1665											pairs9052	TRITD3Av1G044190.3	TRITD3Bv1G052770.3	A<B	0.0117973	0.0256861	447	415		pairs10502	TRITD3Av1G192020.2	TRITD3Bv1G174620.2	A<B	0.0001	0.02678	807	882		pairs16372	TRITD5Av1G053480.1	TRITD5Bv1G048950.1	A<B	0.00516655	0.00998796	42.096	44.101		pairs6126	TRITD2Av1G211500.8	TRITD2Bv1G175470.9	A>B	0.0105274
pairs22414	TRITD6Av1G203000.1	TRITD6Bv1G197980.1	A<B	0.00636994	0.025259	2472	2697											pairs12931	TRITD4Av1G021070.1	TRITD4Bv1G149130.2	A<B	0.00447263	0.0164581	169	136		pairs16083	TRITD5Av1G027360.1	TRITD5Bv1G024050.2	A<B	0.0214591	0.0356315	570	645		pairs1312	TRITD1Av1G119750.4	TRITD1Bv1G117270.3	A<B	0.00381034	0.0181403	45.281	47.285		pairs13265	TRITD4Av1G043840.3	TRITD4Bv1G127290.1	A>B	0.0505473
pairs4637	TRITD2Av1G052300.1	TRITD2Bv1G064030.1	A<B	0.0241206	0.0338274	1279	1504											pairs13147	TRITD4Av1G035980.7	TRITD4Bv1G134390.1	A<B	0.000908879	0.0195171	244	211		pairs16180	TRITD5Av1G036260.1	TRITD5Bv1G033800.1	A<B	0.0105741	0.0251789	1392	1467		pairs17545	TRITD5Av1G159850.1	TRITD5Bv1G149940.1	A<B	0.0181983	0.0354192	29.658	31.654		pairs23845	TRITD7Av1G061590.4	TRITD7Bv1G038750.5	A>B	0.0197763
pairs17737	TRITD5Av1G170670.6	TRITD5Bv1G161720.11	A<B	0.0184098	0.032497	2205	2429											pairs20845	TRITD6Av1G046710.3	TRITD6Bv1G059890.11	A<B	0.0274298	0.0377787	395	362		pairs19672	TRITD5Av1G253490.4	TRITD4Bv1G202220.2	A<B	0.00232123	0.00512269	3657	3732		pairs4362	TRITD2Av1G037410.1	TRITD2Bv1G048610.1	A<B	0.0001	0.0242451	51.061	53.042		pairs13044	TRITD4Av1G028890.2	TRITD4Bv1G140400.2	A>B	0.00816203
pairs24017	TRITD7Av1G072350.1	TRITD7Bv1G053920.2	A<B	0.00177124	0.011857	1715	1939											pairs23612	TRITD7Av1G049970.2	TRITD7Bv1G023730.2	A<B	0.00564547	0.0129804	357	324		pairs23222	TRITD7Av1G031640.6	TRITD7Bv1G002330.4	A<B	0.0125596	0.0252912	1209	1284		pairs6985	TRITD2Av1G259440.4	TRITD2Bv1G222200.2	A<B	0.102735	0.135488	40.307	42.286		pairs5268	TRITD2Av1G134220.1	TRITD2Bv1G118960.4	A>B	0.0134608
pairs8676	TRITD3Av1G023440.7	TRITD3Bv1G027480.6	A<B	0.030929	0.0936828	2895	3119											pairs10394	TRITD3Av1G185960.1	TRITD3Bv1G168690.1	A<B	0.00967842	0.0165484	379	345		pairs25383	TRITD7Av1G204030.3	TRITD7Bv1G157470.2	A<B	0.0001	0.0276606	1266	1341		pairs19421	TRITD5Av1G242530.1	TRITD4Bv1G190600.5	A<B	0.00188489	0.0214633	52.494	54.467		pairs12829	TRITD4Av1G016340.3	TRITD4Bv1G155090.4	A>B	0.00767439
pairs3906	TRITD2Av1G017950.1	TRITD2Bv1G024140.2	A<B	0.0163831	0.0210473	1926	2149											pairs14357	TRITD4Av1G176690.2	TRITD5Bv1G185360.1	A<B	0.00219348	0.00437974	170	136		pairs7685	TRITD2Av1G284370.4	TRITD2Bv1G252080.1	A<B	0.00520512	0.0121884	1251	1326		pairs12965	TRITD4Av1G023790.4	TRITD4Bv1G146720.2	A<B	0.00224515	0.00589544	36.179	38.146		pairs19471	TRITD5Av1G244880.1	TRITD4Bv1G193650.2	A>B	0.0150721
pairs22920	TRITD6Av1G222930.1	TRITD6Bv1G223200.1	A<B	0.0267991	0.0480674	3580	3802											pairs17190	TRITD5Av1G141680.5	TRITD5Bv1G131170.3	A<B	0.0001	0.000726004	290	256		pairs8869	TRITD3Av1G032230.2	TRITD3Bv1G039450.3	A<B	0.0001	0.00640222	1734	1809		pairs5830	TRITD2Av1G192960.1	TRITD2Bv1G158460.1	A<B	0.000301726	0.000687772	35.4	37.363		pairs2966	TRITD1Av1G213680.1	TRITD4Bv1G039130.2	A>B	0.000300192
pairs334	TRITD1Av1G016000.1	TRITD1Bv1G019150.1	A<B	0.00124836	0.00563355	882	1104											pairs23377	TRITD7Av1G038760.1	TRITD7Bv1G011570.2	A<B	0.000214161	0.00805226	327	293		pairs11118	TRITD3Av1G224700.1	TRITD3Bv1G203640.1	A<B	0.0271852	0.045207	942	1014		pairs11042	TRITD3Av1G220860.1	TRITD3Bv1G209110.1	A<B	0.0114547	0.0339079	30.898	32.85		pairs5286	TRITD2Av1G136500.3	TRITD2Bv1G119990.1	A>B	0.0101978
pairs11432	TRITD3Av1G238660.7	TRITD3Bv1G228380.3	A<B	0.00458002	0.0244435	2037	2258											pairs24981	TRITD7Av1G174880.2	TRITD7Bv1G131710.2	A<B	0.000323295	0.000500403	201	167		pairs13262	TRITD4Av1G043440.2	TRITD4Bv1G127580.1	A<B	0.00104174	0.0759173	1713	1785		pairs16418	TRITD5Av1G060800.3	TRITD5Bv1G052600.1	A<B	0.0133188	0.0288602	49.851	51.795		pairs5608	TRITD2Av1G177240.1	TRITD2Bv1G145450.1	A>B	0.0413954
pairs21090	TRITD6Av1G071960.3	TRITD6Bv1G076700.1	A<B	0.00300097	0.0133227	1182	1403											pairs10553	TRITD3Av1G194410.2	TRITD3Bv1G176870.3	A<B	0.0126373	0.0143947	414	379		pairs13631	TRITD4Av1G080010.3	TRITD4Bv1G089190.1	A<B	0.00225234	0.00744644	1629	1701		pairs7709	TRITD2Av1G285580.2	TRITD2Bv1G253260.2	A<B	0.1159	0.134862	33.152	35.095		pairs10248	TRITD3Av1G176970.5	TRITD3Bv1G158120.1	A>B	0.0217074
pairs5129	TRITD2Av1G095370.1	TRITD2Bv1G096090.5	A<B	0.000348779	0.0138985	2356	2577											pairs11249	TRITD3Av1G231240.1	TRITD3Bv1G218000.2	A<B	0.00719123	0.0114428	166	131		pairs1391	TRITD1Av1G126650.5	TRITD1Bv1G122270.2	A<B	0.000189157	0.00261964	2106	2178		pairs11235	TRITD3Av1G230710.2	TRITD3Bv1G217320.1	A<B	0.00156676	0.0109343	41.542	43.482		pairs10170	TRITD3Av1G171120.1	TRITD3Bv1G149650.3	A>B	0.0062838
pairs18329	TRITD5Av1G197440.3	TRITD5Bv1G190560.3	A<B	0.00929792	0.0210735	1463	1683											pairs13014	TRITD4Av1G026730.3	TRITD4Bv1G143080.1	A<B	0.0053856	0.0193425	402	367		pairs14838	TRITD4Av1G201760.1	TRITD4Bv1G004120.4	A<B	0.0125085	0.045216	603	675		pairs11198	TRITD3Av1G229570.1	TRITD3Bv1G215700.3	A<B	0.0339291	0.036049	35.128	37.064		pairs14857	TRITD4Av1G202330.2	TRITD4Bv1G003110.2	A>B	0.000405592
pairs4675	TRITD2Av1G054720.1	TRITD2Bv1G066200.1	A<B	0.00535167	0.0232115	1960	2180											pairs19061	TRITD5Av1G226960.4	TRITD5Bv1G225890.3	A<B	0.00767087	0.0142837	363	328		pairs15432	TRITD4Av1G228050.5	TRITD4Bv1G178330.5	A<B	0.00330196	0.0065286	1911	1983		pairs13555	TRITD4Av1G068020.4	TRITD4Bv1G107620.3	A<B	0.00248512	0.00506673	50.147	52.083		pairs23287	TRITD7Av1G035190.1	TRITD7Bv1G005150.1	A>B	0.0124095
pairs8390	TRITD3Av1G011640.3	TRITD3Bv1G008580.1	A<B	0.000301588	0.00046473	1930	2150											pairs24169	TRITD7Av1G082330.2	TRITD7Bv1G056250.1	A<B	0.000160017	0.00343474	116	81		pairs4093	TRITD2Av1G026900.5	TRITD2Bv1G034950.10	A<B	0.00101426	0.00136076	1122	1194		pairs6316	TRITD2Av1G223220.1	TRITD2Bv1G185460.6	A<B	0.0128989	0.0233289	49.864	51.799		pairs5352	TRITD2Av1G145830.3	TRITD2Bv1G129810.4	A>B	0.030936
pairs9713	TRITD3Av1G120930.1	TRITD3Bv1G112710.1	A<B	0.000280271	0.00403381	1207	1427											pairs9726	TRITD3Av1G123010.1	TRITD3Bv1G190680.1	A<B	0.0001	0.0051194	98	63		pairs4956	TRITD2Av1G076270.2	TRITD2Bv1G085010.6	A<B	0.015358	0.0272344	3792	3864		pairs21138	TRITD6Av1G077470.2	TRITD6Bv1G085600.3	A<B	0.000498121	0.000990132	35.069	37.003		pairs1249	TRITD1Av1G112500.3	TRITD1Bv1G112280.1	A>B	0.0179257
pairs23347	TRITD7Av1G037330.1	TRITD7Bv1G009060.1	A<B	0.00481344	0.00616999	1431	1650											pairs12976	TRITD4Av1G024560.6	TRITD4Bv1G145710.5	A<B	0.0001	0.00929247	322	286		pairs5773	TRITD2Av1G189150.1	TRITD2Bv1G154500.2	A<B	0.00538314	0.0121582	1521	1593		pairs14381	TRITD4Av1G178670.4	TRITD4Bv1G025510.4	A<B	0.0001	0.00621151	39.111	41.037		pairs1742	TRITD1Av1G154010.1	TRITD1Bv1G139180.1	A>B	0.0104932
pairs8184	TRITD3Av1G003100.1	TRITD3Bv1G001800.2	A<B	0.000109939	0.0012446	570	789											pairs13648	TRITD4Av1G085190.1	TRITD4Bv1G098340.1	A<B	0.0124597	0.0239188	91	55		pairs6732	TRITD2Av1G248810.3	TRITD2Bv1G211130.3	A<B	0.0115217	0.0217128	2868	2940		pairs107	TRITD1Av1G004260.3	TRITD1Bv1G004170.1	A<B	0.000199859	0.0128667	45.406	47.331		pairs9548	TRITD3Av1G086560.1	TRITD3Bv1G089430.1	A>B	0.00871542
pairs8722	TRITD3Av1G025310.1	TRITD3Bv1G028930.2	A<B	0.00220566	0.00499439	971	1190											pairs22170	TRITD6Av1G190070.3	TRITD6Bv1G180360.3	A<B	0.00525501	0.0106879	340	304		pairs13087	TRITD4Av1G031870.1	TRITD4Bv1G137920.2	A<B	0.0142906	0.020227	1578	1647		pairs15093	TRITD4Av1G212380.3	TRITD5Bv1G247880.4	A<B	0.0001	0.00297663	44.444	46.366		pairs17084	TRITD5Av1G134660.1	TRITD5Bv1G113900.1	A>B	0.0121277
pairs14839	TRITD4Av1G201810.1	TRITD4Bv1G004090.1	A<B	0.0001	0.000695934	1065	1283											pairs2347	TRITD1Av1G187520.1	TRITD1Bv1G176360.1	A<B	0.0110064	0.0232493	251	215		pairs15754	TRITD5Av1G006360.1	TRITD5Bv1G005210.1	A<B	0.0194704	0.0288654	993	1062		pairs20391	TRITD6Av1G020060.1	TRITD6Bv1G030090.2	A<B	0.0070019	0.106795	34.788	36.701		pairs22864	TRITD6Av1G220910.2	TRITD6Bv1G222050.1	A>B	0.00824848
pairs1862	TRITD1Av1G161350.2	TRITD1Bv1G148010.1	A<B	0.0001	0.00422559	585	803											pairs4686	TRITD2Av1G055500.2	TRITD2Bv1G066690.2	A<B	0.000736024	0.0103809	260	224		pairs17139	TRITD5Av1G138730.1	TRITD5Bv1G118510.1	A<B	0.0134248	0.0277876	1581	1650		pairs9999	TRITD3Av1G156740.1	TRITD3Bv1G137700.2	A<B	0.0308389	0.0528572	33.054	34.966		pairs25389	TRITD7Av1G204210.1	TRITD7Bv1G157800.2	A>B	0.0209034
pairs1310	TRITD1Av1G119650.1	TRITD1Bv1G117090.1	A<B	0.0001	0.00810626	1382	1599											pairs13356	TRITD4Av1G050060.1	TRITD4Bv1G125030.1	A<B	0.0001	0.00548983	234	197		pairs17285	TRITD5Av1G146440.3	TRITD5Bv1G136250.1	A<B	0.0001	0.00470432	2133	2202		pairs11081	TRITD3Av1G223170.1	TRITD3Bv1G206770.4	A<B	0.0089208	0.0140672	55.104	57.014		pairs10633	TRITD3Av1G199780.12	TRITD3Bv1G180240.9	A>B	0.0245338
pairs14948	TRITD4Av1G205860.2	TRITD5Bv1G252790.1	A<B	0.0149307	0.109041	917	1134											pairs20283	TRITD6Av1G015440.1	TRITD6Bv1G021740.1	A<B	0.015079	0.0658256	231	194		pairs1821	TRITD1Av1G159710.1	TRITD1Bv1G145220.2	A<B	0.0046468	0.00705002	1746	1815		pairs14549	TRITD4Av1G189710.1	TRITD4Bv1G016750.1	A<B	0.0001	0.000525241	44.57	46.473		pairs16926	TRITD5Av1G124740.1	TRITD5Bv1G103120.1	A>B	0.00274263
pairs1501	TRITD1Av1G134460.2	TRITD1Bv1G128400.2	A<B	0.0120459	0.0216466	1292	1509											pairs2169	TRITD1Av1G178400.1	TRITD1Bv1G164370.1	A<B	0.000132276	0.00300577	325	288		pairs22220	TRITD6Av1G192840.1	TRITD6Bv1G184840.1	A<B	0.0174846	0.0280618	1845	1914		pairs13007	TRITD4Av1G026050.1	TRITD4Bv1G143590.1	A<B	0.00363472	0.0160695	47.003	48.889		pairs5242	TRITD2Av1G127240.1	TRITD2Bv1G117090.1	A>B	0.0204439
pairs2032	TRITD1Av1G169690.3	TRITD1Bv1G155780.2	A<B	0.00158742	0.0039458	894	1111											pairs11889	TRITD3Av1G260770.1	TRITD3Bv1G255450.1	A<B	0.00722058	0.012641	221	183		pairs2837	TRITD1Av1G208540.7	TRITD5Bv1G243210.1	A<B	0.00474922	0.00791416	1287	1356		pairs3927	TRITD2Av1G018880.2	TRITD2Bv1G025000.2	A<B	0.00547635	0.0237642	46.989	48.871		pairs14546	TRITD4Av1G189520.2	TRITD4Bv1G016970.1	A>B	0.00477234
pairs24562	TRITD7Av1G116870.6	TRITD7Bv1G086720.3	A<B	0.00779172	0.0259673	1884	2101											pairs14620	TRITD4Av1G193600.1	TRITD4Bv1G012840.1	A<B	0.00139826	0.0114896	245	207		pairs3017	TRITD1Av1G216510.1	TRITD1Bv1G205810.1	A<B	0.0001	0.0300387	1224	1293		pairs4873	TRITD2Av1G068810.1	TRITD2Bv1G074740.1	A<B	0.175356	0.246465	46.012	47.893		pairs9799	TRITD3Av1G135370.1	TRITD3Bv1G123490.5	A>B	0.0196044
pairs25174	TRITD7Av1G188760.1	TRITD7Bv1G155610.3	A<B	0.000650748	0.0186489	2340	2557											pairs16443	TRITD5Av1G065140.5	TRITD5Bv1G062590.1	A<B	0.00147151	0.00541487	284	246		pairs4190	TRITD2Av1G030450.3	TRITD2Bv1G039620.1	A<B	0.0001	0.0300391	1203	1272		pairs24740	TRITD7Av1G153390.3	TRITD7Bv1G113970.1	A<B	0.00225304	0.0156186	50.275	52.154		pairs4625	TRITD2Av1G051700.1	TRITD2Bv1G063460.1	A>B	0.000924495
pairs4668	TRITD2Av1G054000.1	TRITD2Bv1G065540.1	A<B	0.00428529	0.0224871	1113	1330											pairs1822	TRITD1Av1G159780.2	TRITD1Bv1G145310.2	A<B	0.00149963	0.0121754	221	183		pairs5083	TRITD2Av1G087340.1	TRITD2Bv1G092410.1	A<B	0.00563837	0.0216606	630	699		pairs6484	TRITD2Av1G234710.1	TRITD2Bv1G196890.1	A<B	0.0312752	0.0656163	47.787	49.659		pairs4139	TRITD2Av1G028770.1	TRITD2Bv1G037460.2	A>B	0.0452274
pairs12160	TRITD3Av1G273770.2	TRITD3Bv1G268810.3	A<B	0.0109333	0.0333646	1028	1244											pairs22083	TRITD6Av1G184410.2	TRITD6Bv1G173700.2	A<B	0.00546605	0.00864804	342	304		pairs5364	TRITD2Av1G147330.2	TRITD2Bv1G128900.1	A<B	0.0215482	0.0247265	3252	3321		pairs7295	TRITD2Av1G270620.2	TRITD2Bv1G233860.2	A<B	0.000873753	0.00143471	44.795	46.667		pairs5216	TRITD2Av1G120580.1	TRITD2Bv1G160300.2	A>B	0.00497614
pairs17904	TRITD5Av1G179190.1	TRITD5Bv1G168270.1	A<B	0.00418242	0.00559229	908	1124											pairs23655	TRITD7Av1G052070.2	TRITD7Bv1G026560.2	A<B	0.0001	0.00277231	254	216		pairs9243	TRITD3Av1G055800.1	TRITD3Bv1G060650.7	A<B	0.000906157	0.00210862	1062	1131		pairs17196	TRITD5Av1G142030.1	TRITD5Bv1G131480.1	A<B	0.00921542	0.0277287	38.455	40.321		pairs13582	TRITD4Av1G070860.9	TRITD4Bv1G105990.1	A>B	0.00544384
pairs24275	TRITD7Av1G089520.4	TRITD7Bv1G070980.1	A<B	0.00092859	0.0067675	2022	2238											pairs4660	TRITD2Av1G053670.4	TRITD2Bv1G065220.1	A<B	0.000382791	0.0182832	269	231		pairs11784	TRITD3Av1G256070.1	TRITD3Bv1G249350.2	A<B	0.00330878	0.00433791	864	930		pairs7707	TRITD2Av1G285490.2	TRITD2Bv1G253000.3	A<B	0.00710659	0.0103237	45.385	47.248		pairs13788	TRITD4Av1G119570.1	TRITD4Bv1G083670.1	A>B	0.00334244
pairs25175	TRITD7Av1G188810.2	TRITD7Bv1G155470.2	A<B	0.0112877	0.0284697	1017	1232											pairs8689	TRITD3Av1G023870.9	TRITD3Bv1G027900.9	A<B	0.020761	0.0284769	301	263		pairs1273	TRITD1Av1G115850.1	TRITD1Bv1G119110.1	A<B	0.000529885	0.00592909	1110	1176		pairs3259	TRITD1Av1G225760.4	TRITD1Bv1G223600.6	A<B	0.0277555	0.0421909	52.632	54.484		pairs11646	TRITD3Av1G250030.1	TRITD3Bv1G241690.1	A>B	0.0251445
pairs12609	TRITD4Av1G004760.1	TRITD4Bv1G169390.1	A<B	0.0496142	0.102757	506	720											pairs11066	TRITD3Av1G221800.2	TRITD3Bv1G207910.2	A<B	0.0437555	0.0615102	427	388		pairs17036	TRITD5Av1G131660.1	TRITD5Bv1G110890.1	A<B	0.0016685	0.00403242	873	939		pairs13448	TRITD4Av1G058050.1	TRITD4Bv1G116420.1	A<B	0.00504243	0.00765492	32.002	33.854		pairs12075	TRITD3Av1G269170.6	TRITD3Bv1G263770.3	A>B	0.00206361
pairs15266	TRITD4Av1G219620.1	TRITD5Bv1G240850.1	A<B	0.0158943	0.0213526	1416	1630											pairs2019	TRITD1Av1G169360.1	TRITD1Bv1G155170.2	A<B	0.00962839	0.0196252	245	206		pairs19485	TRITD5Av1G245460.1	TRITD4Bv1G194410.1	A<B	0.0336024	0.0715922	1476	1542		pairs25578	TRITD7Av1G216480.1	TRITD7Bv1G165520.4	A<B	0.00263232	0.0155817	49.475	51.322		pairs13828	TRITD4Av1G130470.2	TRITD7Bv1G173260.1	A>B	0.0260902
pairs26012	TRITD7Av1G246940.2	TRITD7Bv1G194830.7	A<B	0.00841448	0.0225393	3516	3730											pairs2098	TRITD1Av1G174470.2	TRITD1Bv1G160300.1	A<B	0.000524529	0.0113318	385	346		pairs2095	TRITD1Av1G174320.2	TRITD1Bv1G159930.2	A<B	0.0238168	0.0797124	1011	1077		pairs1821	TRITD1Av1G159710.1	TRITD1Bv1G145220.2	A<B	0.0046468	0.00705002	34.545	36.389		pairs9031	TRITD3Av1G043240.1	TRITD3Bv1G051540.1	A>B	0.000381573
pairs2095	TRITD1Av1G174320.2	TRITD1Bv1G159930.2	A<B	0.0238168	0.0797124	1011	1224											pairs21236	TRITD6Av1G093140.2	TRITD6Bv1G094010.2	A<B	0.0001	0.00637075	250	211		pairs211	TRITD1Av1G008410.1	TRITD1Bv1G010590.2	A<B	0.0001	0.000463186	402	468		pairs14302	TRITD4Av1G173670.1	TRITD4Bv1G009420.4	A<B	0.0101602	0.0266016	53.672	55.515		pairs21531	TRITD6Av1G147380.3	TRITD6Bv1G131940.2	A>B	0.0111786
pairs4354	TRITD2Av1G037240.1	TRITD2Bv1G048190.1	A<B	0.0159067	0.0253727	2349	2562											pairs24200	TRITD7Av1G084400.2	TRITD7Bv1G058860.2	A<B	0.0001	0.00853001	272	233		pairs4334	TRITD2Av1G036400.4	TRITD2Bv1G046730.3	A<B	0.0001	0.0121756	987	1053		pairs2471	TRITD1Av1G193340.1	TRITD1Bv1G183540.7	A<B	0.00255916	0.00900092	52.611	54.45		pairs3296	TRITD1Av1G227520.1	TRITD1Bv1G225390.1	A>B	0.00647922
pairs6616	TRITD2Av1G243390.1	TRITD2Bv1G204060.1	A<B	0.0515432	0.108217	696	908											pairs8267	TRITD3Av1G007370.2	TRITD3Bv1G004480.1	A<B	0.00272146	0.0319223	79	40		pairs9246	TRITD3Av1G055900.1	TRITD3Bv1G060650.7	A<B	0.000616432	0.00210862	1065	1131		pairs14678	TRITD4Av1G195550.2	TRITD4Bv1G010370.1	A<B	0.0321205	0.0460938	41.898	43.728		pairs16352	TRITD5Av1G051880.1	TRITD5Bv1G047790.1	A>B	0.00667108
pairs24576	TRITD7Av1G118220.1	TRITD7Bv1G087960.1	A<B	0.00250528	0.00425935	984	1194											pairs8268	TRITD3Av1G007380.3	TRITD3Bv1G004490.5	A<B	0.00411477	0.0210397	205	166		pairs10130	TRITD3Av1G168180.3	TRITD3Bv1G146350.6	A<B	0.0131391	0.0193302	3510	3573		pairs8016	TRITD2Av1G295120.2	TRITD2Bv1G264510.3	A<B	0.0125228	0.0197365	46.762	48.589		pairs751	TRITD1Av1G044640.1	TRITD1Bv1G053790.4	A>B	0.0111058
pairs7814	TRITD2Av1G288700.1	TRITD2Bv1G257410.1	A<B	0.00584735	0.0296156	570	780											pairs14386	TRITD4Av1G178860.1	TRITD4Bv1G025270.1	A<B	0.0001	0.0358555	177	137		pairs10563	TRITD3Av1G194970.2	TRITD3Bv1G177650.8	A<B	0.0261127	0.0448201	4140	4203		pairs18598	TRITD5Av1G207890.1	TRITD5Bv1G232370.2	A<B	0.0043428	0.0500653	28.497	30.323		pairs6775	TRITD2Av1G251190.1	TRITD2Bv1G213040.2	A>B	0.0818291
pairs14640	TRITD4Av1G194590.4	TRITD4Bv1G011590.2	A<B	0.00759175	0.0168984	2502	2710											pairs16815	TRITD5Av1G115900.8	TRITD5Bv1G096850.1	A<B	0.00101425	0.00361173	375	335		pairs11165	TRITD3Av1G227640.1	TRITD3Bv1G213690.1	A<B	0.00052965	0.0175906	291	354		pairs20847	TRITD6Av1G047260.2	TRITD6Bv1G060180.2	A<B	0.0001	0.0135081	43.958	45.774		pairs12293	TRITD3Av1G279110.1	TRITD3Bv1G275050.6	A>B	0.00425109
pairs6361	TRITD2Av1G226090.1	TRITD2Bv1G188540.1	A<B	0.0146582	0.0268168	846	1054											pairs18378	TRITD5Av1G199200.1	TRITD5Bv1G193570.2	A<B	0.000287756	0.000633862	287	247		pairs14115	TRITD4Av1G159450.1	TRITD4Bv1G042610.1	A<B	0.0141334	0.0521215	1833	1896		pairs443	TRITD1Av1G023330.3	TRITD1Bv1G029370.3	A<B	0.00586867	0.00620768	27.513	29.327		pairs25130	TRITD7Av1G185820.1	TRITD7Bv1G134940.1	A>B	0.000384189
pairs18764	TRITD5Av1G214800.2	TRITD5Bv1G211190.2	A<B	0.0001	0.0015853	891	1098											pairs22650	TRITD6Av1G213630.1	TRITD6Bv1G187910.1	A<B	0.0178653	0.0300649	244	204		pairs18374	TRITD5Av1G199090.1	TRITD5Bv1G192800.4	A<B	0.00881538	0.0158652	1911	1974		pairs17433	TRITD5Av1G153940.1	TRITD5Bv1G142550.3	A<B	0.0163961	0.0211551	36.541	38.348		pairs13812	TRITD4Av1G127440.1	TRITD4Bv1G071720.1	A>B	0.0271862
pairs25254	TRITD7Av1G196240.1	TRITD7Bv1G149010.2	A<B	0.00435921	0.00730996	1719	1926											pairs26191	TRITD7Av1G255680.1	TRITD7Bv1G205530.1	A<B	0.0267487	0.0724396	431	391		pairs18588	TRITD5Av1G207370.3	TRITD5Bv1G203440.2	A<B	0.00150671	0.00336326	978	1041		pairs7344	TRITD2Av1G272960.2	TRITD2Bv1G236070.1	A<B	0.0294445	0.0429346	32.78	34.579		pairs21806	TRITD6Av1G167780.2	TRITD6Bv1G153190.2	A>B	0.0855371
pairs7484	TRITD2Av1G278680.3	TRITD2Bv1G243450.1	A<B	0.00215392	0.00396727	2643	2850											pairs6069	TRITD2Av1G207830.4	TRITD2Bv1G172190.3	A<B	0.00749457	0.0146688	449	409		pairs23350	TRITD7Av1G037490.1	TRITD7Bv1G009700.1	A<B	0.000570278	0.0245839	849	912		pairs25710	TRITD7Av1G226780.2	TRITD7Bv1G176040.1	A<B	0.0197359	0.101273	36.172	37.967		pairs12939	TRITD4Av1G021410.1	TRITD4Bv1G148590.2	A>B	0.00931259
pairs13728	TRITD4Av1G102730.3	TRITD4Bv1G078600.4	A<B	0.0001	0.0109731	4976	5182											pairs11050	TRITD3Av1G221070.2	TRITD3Bv1G208860.1	A<B	0.000608943	0.00221011	300	259		pairs24296	TRITD7Av1G090940.1	TRITD7Bv1G069250.1	A<B	0.0738998	0.0971437	1296	1359		pairs13240	TRITD4Av1G042280.4	TRITD4Bv1G128950.3	A<B	0.000700075	0.0048219	52.174	53.965		pairs20246	TRITD6Av1G014150.1	TRITD6Bv1G019810.1	A>B	0.0043854
pairs14838	TRITD4Av1G201760.1	TRITD4Bv1G004120.4	A<B	0.0125085	0.045216	904	1110											pairs11934	TRITD3Av1G263380.3	TRITD3Bv1G257760.5	A<B	0.000391687	0.00093675	325	284		pairs25071	TRITD7Av1G181630.2	TRITD7Bv1G142410.1	A<B	0.000771385	0.00268046	1071	1134		pairs9117	TRITD3Av1G047940.1	TRITD3Bv1G055760.3	A<B	0.000310673	0.00514306	45.782	47.566		pairs16327	TRITD5Av1G049890.3	TRITD5Bv1G046150.3	A>B	0.0141264
pairs6485	TRITD2Av1G234740.1	TRITD2Bv1G196900.2	A<B	0.000684446	0.00895697	1192	1398											pairs1926	TRITD1Av1G165070.1	TRITD1Bv1G150710.1	A<B	0.0001	0.00903887	281	240		pairs25194	TRITD7Av1G190190.1	TRITD7Bv1G154290.2	A<B	0.0224765	0.0287222	1560	1623		pairs26081	TRITD7Av1G250490.1	TRITD7Bv1G198590.1	A<B	0.00720975	0.024044	44.091	45.872		pairs20448	TRITD6Av1G022810.1	TRITD6Bv1G034300.1	A>B	0.00534101
pairs11164	TRITD3Av1G227580.2	TRITD3Bv1G213740.3	A<B	0.000971635	0.0101808	1713	1918											pairs24619	TRITD7Av1G127010.2	TRITD7Bv1G110370.3	A<B	0.0001	0.0083529	356	315		pairs6268	TRITD2Av1G220940.4	TRITD2Bv1G183300.1	A<B	0.00443015	0.0228244	1506	1569		pairs9924	TRITD3Av1G150710.1	TRITD3Bv1G122250.17	A<B	0.000517257	0.0158425	55.98	57.755		pairs17099	TRITD5Av1G135960.1	TRITD5Bv1G114890.2	A>B	0.0494179
pairs13242	TRITD4Av1G042370.2	TRITD4Bv1G128880.1	A<B	0.00255156	0.00471451	1542	1746											pairs9547	TRITD3Av1G086530.1	TRITD3Bv1G089390.1	A<B	0.0120183	0.0229565	164	123		pairs9636	TRITD3Av1G096840.5	TRITD3Bv1G096860.1	A<B	0.000597277	0.00587651	1275	1338		pairs8765	TRITD3Av1G027200.1	TRITD3Bv1G031000.1	A<B	0.00989233	0.0153417	29.423	31.198		pairs10832	TRITD3Av1G210260.3	TRITD3Bv1G192380.2	A>B	0.0224917
pairs14551	TRITD4Av1G189730.3	TRITD4Bv1G016710.1	A<B	0.000323001	0.000654653	2517	2721											pairs11346	TRITD3Av1G234550.2	TRITD3Bv1G223720.1	A<B	0.00183963	0.00360953	231	189		pairs11197	TRITD3Av1G229470.4	TRITD3Bv1G215650.7	A<B	0.0001	0.000563739	2475	2535		pairs11539	TRITD3Av1G244740.1	TRITD3Bv1G236270.1	A<B	0.0187842	0.026149	32.574	34.343		pairs393	TRITD1Av1G019210.1	TRITD1Bv1G022870.1	A>B	0.00617825
pairs18598	TRITD5Av1G207890.1	TRITD5Bv1G232370.2	A<B	0.0043428	0.0500653	1158	1362											pairs14378	TRITD4Av1G178380.2	TRITD4Bv1G025770.1	A<B	0.023663	0.0536355	259	217		pairs17196	TRITD5Av1G142030.1	TRITD5Bv1G131480.1	A<B	0.00921542	0.0277287	1185	1245		pairs6213	TRITD2Av1G217670.1	TRITD2Bv1G180900.1	A<B	0.00535766	0.0132686	30.448	32.217		pairs18313	TRITD5Av1G196500.8	TRITD5Bv1G189700.10	A>B	0.0636758
pairs23456	TRITD7Av1G041890.3	TRITD3Bv1G269490.2	A<B	0.0001	0.00291047	2178	2382											pairs19250	TRITD5Av1G234900.1	TRITD5Bv1G234330.1	A<B	0.00166025	0.00301512	383	341		pairs19026	TRITD5Av1G224960.2	TRITD5Bv1G224410.4	A<B	0.0435696	0.0578578	915	975		pairs1260	TRITD1Av1G113630.3	TRITD1Bv1G120240.1	A<B	0.00587718	0.00703837	31.513	33.276		pairs13857	TRITD4Av1G136700.3	TRITD4Bv1G063360.1	A>B	0.0675836
pairs26212	TRITD7Av1G256400.6	TRITD7Bv1G206480.4	A<B	0.00994279	0.0447564	2808	3012											pairs24246	TRITD7Av1G087190.1	TRITD7Bv1G061540.1	A<B	0.000325109	0.0145954	195	153		pairs19291	TRITD5Av1G237000.2	TRITD4Bv1G183100.1	A<B	0.00961629	0.0125942	1206	1266		pairs17481	TRITD5Av1G157030.2	TRITD5Bv1G145910.1	A<B	0.0196542	0.0678056	35.501	37.259		pairs1683	TRITD1Av1G147150.1	TRITD1Bv1G138370.1	A>B	0.0315932
pairs464	TRITD1Av1G024580.3	TRITD1Bv1G032230.3	A<B	0.00184858	0.00493949	1494	1698											pairs10362	TRITD3Av1G184340.9	TRITD3Bv1G166380.5	A<B	0.00530355	0.0178998	489	446		pairs20166	TRITD6Av1G010520.28	TRITD6Bv1G015870.4	A<B	0.0226719	0.0343525	4323	4383		pairs9246	TRITD3Av1G055900.1	TRITD3Bv1G060650.7	A<B	0.000616432	0.00210862	36.131	37.884		pairs13125	TRITD4Av1G034010.1	TRITD4Bv1G135880.2	A>B	0.0215195
pairs773	TRITD1Av1G046870.1	TRITD1Bv1G055180.2	A<B	0.000637325	0.000740022	938	1142											pairs10783	TRITD3Av1G207890.1	TRITD3Bv1G188010.1	A<B	0.00557272	0.0101935	345	302		pairs939	TRITD1Av1G070310.1	TRITD7Bv1G126790.1	A<B	0.0001	0.00740596	693	753		pairs6868	TRITD2Av1G254850.2	TRITD2Bv1G216300.2	A<B	0.00980053	0.0212204	42.355	44.097		pairs20817	TRITD6Av1G045160.1	TRITD6Bv1G058210.2	A>B	0.0163276
pairs2104	TRITD1Av1G174950.1	TRITD1Bv1G160820.1	A<B	0.0175742	0.0217085	723	926											pairs13258	TRITD4Av1G043310.2	TRITD4Bv1G127700.2	A<B	0.0001	0.010513	245	202		pairs13110	TRITD4Av1G033010.1	TRITD4Bv1G136980.4	A<B	0.00463037	0.00977561	1485	1542		pairs19346	TRITD5Av1G239450.1	TRITD4Bv1G184920.1	A<B	0.00589476	0.01903	49.814	51.554		pairs7016	TRITD2Av1G260620.13	TRITD2Bv1G223060.8	A>B	0.0145202
pairs24563	TRITD7Av1G116880.4	TRITD7Bv1G086680.3	A<B	0.000188637	0.000746091	1332	1535											pairs19369	TRITD5Av1G240260.4	TRITD4Bv1G186200.6	A<B	0.0001	0.00056845	317	274		pairs14055	TRITD4Av1G154330.1	TRITD4Bv1G050650.2	A<B	0.00152242	0.00169918	1296	1353		pairs6643	TRITD2Av1G244650.1	TRITD2Bv1G205420.1	A<B	0.00740126	0.0169936	35.951	37.684		pairs11017	TRITD3Av1G220000.1	TRITD3Bv1G210170.5	A>B	0.025446
pairs357	TRITD1Av1G017070.1	TRITD1Bv1G020170.1	A<B	0.00760029	0.0393106	333	535											pairs429	TRITD1Av1G022070.2	TRITD1Bv1G025610.3	A<B	0.000373776	0.000669851	362	319		pairs1612	TRITD1Av1G141790.11	TRITD1Bv1G134830.7	A<B	0.00830233	0.00975181	6453	6510		pairs16565	TRITD5Av1G093900.11	TRITD5Bv1G076670.7	A<B	0.0001	0.00106241	50.947	52.661		pairs4662	TRITD2Av1G053910.1	TRITD2Bv1G065400.1	A>B	0.0120643
pairs7992	TRITD2Av1G294580.2	TRITD2Bv1G264060.1	A<B	0.0352838	0.0388563	5862	6064											pairs5231	TRITD2Av1G123720.3	TRITD2Bv1G109760.3	A<B	0.00616908	0.0115642	325	282		pairs16604	TRITD5Av1G098680.1	TRITD5Bv1G079480.2	A<B	0.0001	0.000261441	1386	1443		pairs20482	TRITD6Av1G024690.1	TRITD6Bv1G037920.2	A<B	0.016857	0.029626	40.697	42.409		pairs24989	TRITD7Av1G175550.1	TRITD7Bv1G132090.2	A>B	0.0182924
pairs10607	TRITD3Av1G197780.1	TRITD3Bv1G181830.2	A<B	0.00796407	0.0138618	2482	2683											pairs8092	TRITD3Av1G001210.1	TRITD3Bv1G005960.3	A<B	0.00295308	0.006065	333	290		pairs19298	TRITD5Av1G237640.1	TRITD4Bv1G182450.1	A<B	0.0103502	0.0182044	603	660		pairs14277	TRITD4Av1G171210.1	TRITD4Bv1G034640.1	A<B	0.00112814	0.00138731	39.1	40.806		pairs5669	TRITD2Av1G180750.1	TRITD2Bv1G148680.2	A>B	0.0745043
pairs15285	TRITD4Av1G220310.1	TRITD5Bv1G239810.2	A<B	0.000135444	0.00225047	705	906											pairs14277	TRITD4Av1G171210.1	TRITD4Bv1G034640.1	A<B	0.00112814	0.00138731	162	118		pairs20075	TRITD6Av1G007220.1	TRITD6Bv1G010780.1	A<B	0.0109258	0.0141124	1092	1149		pairs23990	TRITD7Av1G070280.1	TRITD7Bv1G046280.1	A<B	0.000149118	0.000447401	46.382	48.087		pairs17168	TRITD5Av1G140680.10	TRITD5Bv1G120790.6	A>B	0.0111041
pairs16951	TRITD5Av1G126470.11	TRITD5Bv1G105850.9	A<B	0.0119913	0.0309637	3569	3770											pairs22539	TRITD6Av1G209250.1	TRITD6Bv1G205700.1	A<B	0.0001	0.00793023	401	357		pairs2390	TRITD1Av1G189600.1	TRITD1Bv1G178260.1	A<B	0.000575864	0.00216393	504	561		pairs13378	TRITD4Av1G053230.5	TRITD4Bv1G119970.3	A<B	0.0125198	0.0286392	35.529	37.225		pairs4141	TRITD2Av1G028830.4	TRITD2Bv1G037270.4	A>B	0.0154086
pairs26427	TRITD7Av1G266730.1	TRITD7Bv1G219160.5	A<B	0.00517424	0.0207542	2324	2525											pairs2497	TRITD1Av1G194760.1	TRITD1Bv1G185460.1	A<B	0.0161442	0.0215541	216	172		pairs26607	TRITD7Av1G274190.2	TRITD7Bv1G226550.5	A<B	0.0001	0.000252603	780	837		pairs13361	TRITD4Av1G050690.3	TRITD4Bv1G125280.5	A<B	0.000329243	0.0101595	46.68	48.371		pairs14757	TRITD4Av1G199460.3	TRITD4Bv1G007620.1	A>B	0.019576
pairs15076	TRITD4Av1G211820.2	TRITD5Bv1G248670.1	A<B	0.00889502	0.0214571	2014	2214											pairs2963	TRITD1Av1G213650.1	TRITD1Bv1G209470.1	A<B	0.0189705	0.0494858	366	321		pairs3696	TRITD2Av1G010220.4	TRITD2Bv1G013420.1	A<B	0.0123306	0.0625739	3090	3147		pairs10987	TRITD3Av1G218510.1	TRITD3Bv1G212410.1	A<B	0.00224558	0.00540037	36.581	38.272		pairs13164	TRITD4Av1G037280.3	TRITD4Bv1G133190.1	A>B	0.00879138
pairs19269	TRITD5Av1G235650.1	TRITD5Bv1G233600.2	A<B	0.00218977	0.0222182	1167	1367											pairs3028	TRITD1Av1G216770.1	TRITD1Bv1G205340.1	A<B	0.000519313	0.000899417	305	260		pairs5273	TRITD2Av1G134910.1	TRITD2Bv1G122630.1	A<B	0.0438991	0.073058	1041	1098		pairs17003	TRITD5Av1G129840.1	TRITD5Bv1G108650.1	A<B	0.126934	0.150795	35.618	37.309		pairs14164	TRITD4Av1G162460.4	TRITD4Bv1G038770.5	A>B	0.0271116
pairs2732	TRITD1Av1G205310.1	TRITD1Bv1G196800.1	A<B	0.00304396	0.00484637	368	568											pairs8099	TRITD3Av1G001320.2	TRITD3Bv1G005840.2	A<B	0.0232476	0.0307374	162	117		pairs8309	TRITD3Av1G008730.1	TRITD3Bv1G012020.4	A<B	0.0001	0.0311449	1380	1437		pairs10165	TRITD3Av1G170790.1	TRITD3Bv1G149550.1	A<B	0.00164364	0.120602	35.794	37.481		pairs7991	TRITD2Av1G294570.1	TRITD2Bv1G263980.3	A>B	0.0371421
pairs1666	TRITD1Av1G145930.5	TRITD1Bv1G137560.3	A<B	0.0160336	0.0184341	3581	3780											pairs1883	TRITD1Av1G162120.1	TRITD1Bv1G147240.4	A<B	0.000585728	0.0112429	428	382		pairs9341	TRITD3Av1G064930.1	TRITD3Bv1G070040.3	A<B	0.0276418	0.0459799	3780	3837		pairs22876	TRITD6Av1G221290.1	TRITD6Bv1G221730.1	A<B	0.01511	0.0281443	24.516	26.195		pairs14033	TRITD4Av1G152660.3	TRITD4Bv1G049070.1	A>B	0.00172768
pairs17733	TRITD5Av1G170450.2	TRITD5Bv1G161590.1	A<B	0.044117	0.0761092	699	897											pairs9355	TRITD3Av1G066120.1	TRITD3Bv1G071610.1	A<B	0.00282127	0.00749903	273	227		pairs9473	TRITD3Av1G077440.2	TRITD3Bv1G081110.2	A<B	0.00590132	0.0238347	1926	1983		pairs23695	TRITD7Av1G053480.1	TRITD7Bv1G028550.1	A<B	0.00457368	0.00679062	43.967	45.646		pairs15681	TRITD5Av1G002760.1	TRITD5Bv1G002800.1	A>B	0.04772
pairs19813	TRITD6Av1G000010.3	TRITD6Bv1G006900.2	A<B	0.000881094	0.00729375	1362	1560											pairs25108	TRITD7Av1G184680.5	TRITD7Bv1G136230.3	A<B	0.000455521	0.003597	244	197		pairs9489	TRITD3Av1G079690.1	TRITD3Bv1G085760.2	A<B	0.0001	0.000251829	267	324		pairs20334	TRITD6Av1G017570.1	TRITD6Bv1G025030.1	A<B	0.0102733	0.0146594	50.991	52.657		pairs3840	TRITD2Av1G015370.1	TRITD2Bv1G020620.1	A>B	0.0359336
pairs21600	TRITD6Av1G153400.4	TRITD6Bv1G139650.3	A<B	0.00595877	0.0208727	2923	3121											pairs8608	TRITD3Av1G020080.1	TRITD3Bv1G023730.1	A<B	0.0325229	0.0771558	112	65		pairs12079	TRITD3Av1G269290.10	TRITD3Bv1G263900.23	A<B	0.0130296	0.0170492	3060	3114		pairs19455	TRITD5Av1G244130.1	TRITD4Bv1G192480.1	A<B	0.0222279	0.0316692	27.778	29.433		pairs24852	TRITD7Av1G163110.3	TRITD7Bv1G120510.2	A>B	0.0234822
pairs5684	TRITD2Av1G181950.1	TRITD2Bv1G149220.2	A<B	0.0427282	0.0549649	2240	2438											pairs9017	TRITD3Av1G042300.4	TRITD3Bv1G050320.3	A<B	0.00632136	0.00969217	317	270		pairs13777	TRITD4Av1G114330.4	TRITD4Bv1G087110.4	A<B	0.0001	0.00920556	1296	1350		pairs8914	TRITD3Av1G034860.3	TRITD3Bv1G044050.3	A<B	0.00614972	0.0302496	41.327	42.982		pairs17077	TRITD5Av1G134070.1	TRITD5Bv1G113310.1	A>B	0.0524022
pairs7128	TRITD2Av1G264140.3	TRITD2Bv1G226680.3	A<B	0.0135846	0.0306986	4010	4207											pairs959	TRITD1Av1G077980.1	TRITD1Bv1G085520.1	A<B	0.000326424	0.000566452	386	339		pairs14263	TRITD4Av1G170150.3	TRITD4Bv1G037070.2	A<B	0.0001	0.000770473	702	756		pairs20904	TRITD6Av1G052250.4	TRITD6Bv1G064260.3	A<B	0.0289711	0.0425383	48.936	50.588		pairs8870	TRITD3Av1G032400.12	TRITD3Bv1G039510.6	A>B	0.020308
pairs13273	TRITD4Av1G044770.1	TRITD4Bv1G126670.1	A<B	0.023656	0.0385732	2534	2730											pairs10535	TRITD3Av1G193560.2	TRITD3Bv1G175950.4	A<B	0.0001	0.00824934	282	234		pairs18967	TRITD5Av1G222230.2	TRITD5Bv1G219910.1	A<B	0.00223837	0.00888301	1023	1077		pairs23766	TRITD7Av1G056490.1	TRITD7Bv1G033210.1	A<B	0.00226422	0.040072	42.113	43.764		pairs24270	TRITD7Av1G089130.1	TRITD7Bv1G071130.1	A>B	0.0320231
pairs3852	TRITD2Av1G015970.2	TRITD2Bv1G021690.3	A<B	0.00538765	0.0196556	1395	1591											pairs13181	TRITD4Av1G038230.4	TRITD4Bv1G132390.5	A<B	0.0105456	0.018169	597	549		pairs2000	TRITD1Av1G168420.1	TRITD1Bv1G154340.3	A<B	0.00519076	0.00928285	1779	1833		pairs17210	TRITD5Av1G142660.2	TRITD5Bv1G132180.2	A<B	0.00209861	0.0180411	30.846	32.482		pairs9793	TRITD3Av1G134560.6	TRITD3Bv1G123070.1	A>B	0.0121681
pairs6316	TRITD2Av1G223220.1	TRITD2Bv1G185460.6	A<B	0.0128989	0.0233289	1833	2029											pairs18513	TRITD5Av1G204570.1	TRITD5Bv1G200470.2	A<B	0.0182897	0.0292246	377	329		pairs23047	TRITD6Av1G226850.1	TRITD6Bv1G227550.1	A<B	0.0326793	0.0456637	1473	1527		pairs4595	TRITD2Av1G049820.1	TRITD2Bv1G061860.1	A<B	0.00110054	0.0180225	24.744	26.38		pairs13156	TRITD4Av1G036700.1	TRITD4Bv1G133570.2	A>B	0.0336274
pairs13216	TRITD4Av1G040600.1	TRITD4Bv1G130490.1	A<B	0.0001	0.00177177	1011	1206											pairs720	TRITD1Av1G042210.1	TRITD1Bv1G045520.1	A<B	0.000208342	0.00040879	387	339		pairs23141	TRITD7Av1G023250.2	TRITD7Bv1G193170.5	A<B	0.000173525	0.0234175	1995	2049		pairs7443	TRITD2Av1G276980.1	TRITD2Bv1G241260.1	A<B	0.00186914	0.00449655	22.98	24.615		pairs10690	TRITD3Av1G203010.1	TRITD3Bv1G229280.1	A>B	0.00190099
pairs2412	TRITD1Av1G190850.1	TRITD1Bv1G179550.1	A<B	0.0246294	0.0444902	2373	2568											pairs8823	TRITD3Av1G029920.1	TRITD3Bv1G034800.1	A<B	0.0302802	0.0499235	52	4		pairs2403	TRITD1Av1G190030.1	TRITD1Bv1G178850.5	A<B	0.00103365	0.00857316	840	894		pairs21834	TRITD6Av1G169510.4	TRITD6Bv1G155540.1	A<B	0.00347183	0.00843066	26.762	28.395		pairs22729	TRITD6Av1G216470.7	TRITD6Bv1G214780.4	A>B	0.00565058
pairs2770	TRITD1Av1G206070.1	TRITD1Bv1G201170.1	A<B	0.0001	0.00429733	1114	1309											pairs1871	TRITD1Av1G161710.2	TRITD1Bv1G147830.2	A<B	0.0001	0.0038825	235	186		pairs25926	TRITD7Av1G240500.1	TRITD7Bv1G189970.1	A<B	0.0334505	0.0400857	831	885		pairs16400	TRITD5Av1G056680.1	TRITD5Bv1G050980.1	A<B	0.00994628	0.0303896	52.833	54.465		pairs7917	TRITD2Av1G292200.1	TRITD2Bv1G261900.1	A>B	0.000573434
pairs18572	TRITD5Av1G206890.1	TRITD5Bv1G203100.1	A<B	0.00302097	0.00430029	423	617											pairs23141	TRITD7Av1G023250.2	TRITD7Bv1G193170.5	A<B	0.000173525	0.0234175	229	180		pairs6070	TRITD2Av1G207840.2	TRITD2Bv1G172200.4	A<B	0.0011276	0.00221454	675	729		pairs4262	TRITD2Av1G034270.1	TRITD2Bv1G043180.1	A<B	0.00472271	0.0306698	40.676	42.308		pairs20628	TRITD6Av1G033700.2	TRITD6Bv1G046530.1	A>B	0.00907041
pairs22838	TRITD6Av1G220100.4	TRITD6Bv1G220680.1	A<B	0.000833155	0.00416483	1140	1334											pairs24067	TRITD7Av1G075810.5	TRITD7Bv1G051450.7	A<B	0.000136385	0.000296448	434	385		pairs9755	TRITD3Av1G130080.5	TRITD3Bv1G120080.2	A<B	0.000159397	0.00390205	2271	2325		pairs4958	TRITD2Av1G076330.1	TRITD2Bv1G085060.1	A<B	0.0407175	0.0566876	32.234	33.861		pairs26101	TRITD7Av1G251230.1	TRITD7Bv1G199230.1	A>B	0.00185754
pairs23362	TRITD7Av1G038000.1	TRITD7Bv1G010320.3	A<B	0.0190326	0.0215669	2877	3071											pairs10232	TRITD3Av1G175410.1	TRITD3Bv1G156040.1	A<B	0.0380513	0.0579378	321	271		pairs10601	TRITD3Av1G197390.4	TRITD3Bv1G182170.2	A<B	0.0001	0.0100271	591	642		pairs9948	TRITD3Av1G152380.1	TRITD3Bv1G134780.1	A<B	0.019022	0.0434042	32.252	33.87		pairs20281	TRITD6Av1G015290.4	TRITD6Bv1G021670.4	A>B	0.00811357
pairs6142	TRITD2Av1G212620.1	TRITD2Bv1G176180.1	A<B	0.0304978	0.0891824	474	668											pairs18057	TRITD5Av1G186900.3	TRITD5Bv1G176540.2	A<B	0.0001	0.0287964	251	200		pairs13115	TRITD4Av1G033230.2	TRITD4Bv1G136790.2	A<B	0.047407	0.111192	735	786		pairs1662	TRITD1Av1G145610.1	TRITD1Bv1G137390.2	A<B	0.000230976	0.000533459	52.507	54.123		pairs21145	TRITD6Av1G079280.1	TRITD6Bv1G084800.2	A>B	0.00242027
pairs8629	TRITD3Av1G021050.1	TRITD3Bv1G029580.2	A<B	0.00265145	0.00547963	446	640											pairs7012	TRITD2Av1G260530.1	TRITD2Bv1G223010.1	A<B	0.0004844	0.000744852	340	289		pairs20188	TRITD6Av1G011360.1	TRITD6Bv1G019690.1	A<B	0.000981474	0.00451761	261	312		pairs22619	TRITD6Av1G212740.1	TRITD6Bv1G210000.1	A<B	0.0123439	0.0247234	42.21	43.821		pairs16588	TRITD5Av1G096780.5	TRITD5Bv1G078520.2	A>B	0.0170769
pairs4947	TRITD2Av1G075180.4	TRITD2Bv1G084150.4	A<B	0.0161583	0.0209219	4158	4350											pairs9632	TRITD3Av1G095960.1	TRITD3Bv1G140750.1	A<B	0.00445737	0.00912647	436	385		pairs20189	TRITD6Av1G011370.1	TRITD6Bv1G019690.1	A<B	0.00203713	0.00451761	261	312		pairs13289	TRITD4Av1G045760.5	TRITD4Bv1G121120.1	A<B	0.0001	0.00017337	47.476	49.084		pairs13662	TRITD4Av1G088580.5	TRITD4Bv1G088420.4	A>B	0.00770663
pairs21603	TRITD6Av1G153740.2	TRITD6Bv1G139920.1	A<B	0.0001	0.00472372	510	701											pairs11289	TRITD3Av1G232670.1	TRITD3Bv1G220660.1	A<B	0.0103976	0.0140825	535	483		pairs21104	TRITD6Av1G073500.1	TRITD6Bv1G077810.4	A<B	0.00884438	0.0148585	897	948		pairs16474	TRITD5Av1G074960.1	TRITD5Bv1G054890.8	A<B	0.00364868	0.0145309	50.083	51.691		pairs22346	TRITD6Av1G198670.1	TRITD6Bv1G193250.2	A>B	0.0233383
pairs9625	TRITD3Av1G094530.1	TRITD3Bv1G094580.1	A<B	0.00643535	0.0220707	1519	1710											pairs1316	TRITD1Av1G120510.7	TRITD1Bv1G120890.6	A<B	0.00453447	0.00667524	347	295		pairs23027	TRITD6Av1G226380.4	TRITD6Bv1G227030.1	A<B	0.000308029	0.0204426	2607	2658		pairs1033	TRITD1Av1G088920.1	TRITD1Bv1G091080.2	A<B	0.0287156	0.0707545	32.704	34.31		pairs6693	TRITD2Av1G247540.2	TRITD2Bv1G209050.1	A>B	0.0287306
pairs16726	TRITD5Av1G110030.1	TRITD5Bv1G091750.2	A<B	0.00829726	0.0245711	1311	1501											pairs18483	TRITD5Av1G203670.4	TRITD5Bv1G199470.2	A<B	0.0001	0.00422392	341	289		pairs23225	TRITD7Av1G031890.3	TRITD7Bv1G002610.14	A<B	0.0330939	0.0461639	2730	2781		pairs24598	TRITD7Av1G122130.5	TRITD7Bv1G090720.2	A<B	0.0287587	0.0599733	46.736	48.341		pairs8873	TRITD3Av1G032480.3	TRITD3Bv1G039670.2	A>B	0.0449705
pairs24214	TRITD7Av1G085320.1	TRITD7Bv1G059650.1	A<B	0.0111914	0.0466903	2256	2446											pairs21414	TRITD6Av1G133600.1	TRITD6Bv1G127190.2	A<B	0.00589823	0.0104011	309	257		pairs24437	TRITD7Av1G104600.1	TRITD5Bv1G160570.2	A<B	0.000512115	0.0174945	678	729		pairs25088	TRITD7Av1G183230.1	TRITD7Bv1G137430.1	A<B	0.0177471	0.0478812	29.635	31.228		pairs8359	TRITD3Av1G010640.1	TRITD3Bv1G010160.5	A>B	0.0042532
pairs13012	TRITD4Av1G026690.4	TRITD4Bv1G143100.1	A<B	0.0173771	0.0258599	1579	1768											pairs23922	TRITD7Av1G066890.1	TRITD7Bv1G042770.9	A<B	0.0225722	0.0455219	618	566		pairs3313	TRITD1Av1G228790.2	TRITD1Bv1G226860.2	A<B	0.0181494	0.0360916	5598	5649		pairs1530	TRITD1Av1G135600.1	TRITD1Bv1G129550.1	A<B	0.00103822	0.00670811	53.872	55.463		pairs8623	TRITD3Av1G020920.3	TRITD3Bv1G025010.6	A>B	0.00390812
pairs16712	TRITD5Av1G108750.2	TRITD5Bv1G090640.2	A<B	0.0001	0.000465343	1662	1851											pairs24823	TRITD7Av1G160810.1	TRITD7Bv1G118740.2	A<B	0.0165502	0.0279789	202	150		pairs3961	TRITD2Av1G019750.7	TRITD2Bv1G026090.7	A<B	0.0001	0.00105256	3804	3855		pairs21249	TRITD6Av1G097150.7	TRITD3Bv1G076120.14	A<B	0.00157053	0.0109525	56.777	58.362		pairs21473	TRITD6Av1G140650.6	TRITD6Bv1G136060.3	A>B	0.0216171
pairs24156	TRITD7Av1G081490.1	TRITD7Bv1G057060.1	A<B	0.00896508	0.0179241	1268	1457											pairs2538	TRITD1Av1G197770.2	TRITD1Bv1G187190.1	A<B	0.000957291	0.00191618	418	366		pairs4742	TRITD2Av1G060240.1	TRITD2Bv1G070880.1	A<B	0.00240056	0.026911	1035	1086		pairs2416	TRITD1Av1G190990.3	TRITD1Bv1G179840.3	A<B	0.0001	0.000505471	54.427	56.009		pairs18689	TRITD5Av1G211010.1	TRITD5Bv1G207310.2	A>B	0.0191444
pairs17802	TRITD5Av1G173190.4	TRITD5Bv1G164440.2	A<B	0.0015437	0.0139451	1305	1493											pairs7128	TRITD2Av1G264140.3	TRITD2Bv1G226680.3	A<B	0.0135846	0.0306986	374	322		pairs5411	TRITD2Av1G151980.1	TRITD2Bv1G126180.3	A<B	0.0001	0.0047185	2214	2265		pairs1818	TRITD1Av1G159370.3	TRITD1Bv1G144840.1	A<B	0.000471006	0.00286727	40.691	42.267		pairs8938	TRITD3Av1G035960.1	TRITD3Bv1G045120.1	A>B	0.0227239
pairs20391	TRITD6Av1G020060.1	TRITD6Bv1G030090.2	A<B	0.0070019	0.106795	1673	1861											pairs7708	TRITD2Av1G285560.1	TRITD2Bv1G253090.2	A<B	0.000157056	0.00138476	177	125		pairs7	TRITD1Av1G000570.2	TRITD1Bv1G000960.4	A<B	0.0003727	0.013651	2253	2304		pairs9684	TRITD3Av1G111000.2	TRITD3Bv1G100350.15	A<B	0.00353777	0.00494895	50.665	52.241		pairs1948	TRITD1Av1G166340.3	TRITD1Bv1G152070.2	A>B	0.0163287
pairs20963	TRITD6Av1G058510.1	TRITD6Bv1G067830.1	A<B	0.00136299	0.00408201	1376	1564											pairs13570	TRITD4Av1G069320.1	TRITD4Bv1G106850.1	A<B	0.00435907	0.0125965	144	91		pairs1033	TRITD1Av1G088920.1	TRITD1Bv1G091080.2	A<B	0.0287156	0.0707545	1590	1638		pairs11725	TRITD3Av1G253040.1	TRITD3Bv1G246130.1	A<B	0.0001	0.00206901	53.054	54.626		pairs913	TRITD1Av1G063530.2	TRITD1Bv1G068310.1	A>B	0.00196235
pairs985	TRITD1Av1G084150.3	TRITD1Bv1G074550.1	A<B	0.00608831	0.00956497	1581	1768											pairs17264	TRITD5Av1G145180.1	TRITD5Bv1G135070.1	A<B	0.0001	0.000626255	270	217		pairs11120	TRITD3Av1G224750.4	TRITD3Bv1G203690.1	A<B	0.00772815	0.0133083	1689	1737		pairs10756	TRITD3Av1G206050.1	TRITD3Bv1G186750.3	A<B	0.00028757	0.000927331	51.969	53.532		pairs21345	TRITD6Av1G123230.2	TRITD6Bv1G091280.2	A>B	0.00870919
pairs1413	TRITD1Av1G128640.1	TRITD1Bv1G124100.1	A<B	0.000868438	0.0334338	972	1157											pairs24410	TRITD7Av1G102170.4	TRITD7Bv1G075430.1	A<B	0.00402844	0.0059507	89	36		pairs16192	TRITD5Av1G037430.1	TRITD5Bv1G034160.1	A<B	0.019242	0.0322634	777	825		pairs5775	TRITD2Av1G189400.2	TRITD2Bv1G154620.1	A<B	0.0172773	0.0231811	50.797	52.359		pairs4789	TRITD2Av1G063080.1	TRITD2Bv1G079370.1	A>B	0.00866854
pairs4135	TRITD2Av1G028590.2	TRITD2Bv1G037800.2	A<B	0.00656132	0.0115339	966	1151											pairs6804	TRITD2Av1G252330.1	TRITD2Bv1G213460.2	A<B	0.08849	0.0971063	118	65		pairs17499	TRITD5Av1G158070.1	TRITD5Bv1G133070.2	A<B	0.0001	0.00192005	1026	1074		pairs25256	TRITD7Av1G196300.2	TRITD7Bv1G149310.6	A<B	0.0046246	0.00590697	52.013	53.574		pairs7926	TRITD2Av1G292540.3	TRITD2Bv1G262420.2	A>B	0.0354275
pairs17094	TRITD5Av1G135600.3	TRITD5Bv1G114340.4	A<B	0.0121988	0.0280124	3318	3502											pairs1369	TRITD1Av1G124530.2	TRITD1Bv1G113350.4	A<B	0.0024643	0.00380067	482	428		pairs20717	TRITD6Av1G039500.1	TRITD6Bv1G052150.2	A<B	0.0578959	0.0710107	1041	1089		pairs3981	TRITD2Av1G020940.1	TRITD2Bv1G027910.1	A<B	0.00765656	0.00974641	31.085	32.637		pairs11162	TRITD3Av1G227510.1	TRITD3Bv1G214000.1	A>B	0.00843502
pairs7813	TRITD2Av1G288690.2	TRITD2Bv1G257450.3	A<B	0.000466407	0.0177656	5868	6052											pairs11238	TRITD3Av1G230800.1	TRITD3Bv1G217320.1	A<B	0.00242567	0.0109343	259	204		pairs22874	TRITD6Av1G221260.1	TRITD6Bv1G221870.2	A<B	0.0001	0.00252101	1227	1275		pairs22414	TRITD6Av1G203000.1	TRITD6Bv1G197980.1	A<B	0.00636994	0.025259	34.304	35.855		pairs26016	TRITD7Av1G247000.1	TRITD7Bv1G195020.3	A>B	0.0226321
pairs15035	TRITD4Av1G210120.1	TRITD5Bv1G249840.3	A<B	0.0215332	0.0532033	1941	2124											pairs19706	TRITD5Av1G254630.1	TRITD4Bv1G203460.2	A<B	0.00272393	0.00971072	290	235		pairs23687	TRITD7Av1G053310.3	TRITD7Bv1G028270.1	A<B	0.000155716	0.00613277	2661	2709		pairs5377	TRITD2Av1G148240.1	TRITD2Bv1G128180.1	A<B	0.00243802	0.00369428	31.282	32.826		pairs21158	TRITD6Av1G080730.2	TRITD6Bv1G083310.2	A>B	0.0045744
pairs17025	TRITD5Av1G130930.1	TRITD5Bv1G109780.8	A<B	0.00413573	0.0113222	2166	2349											pairs1980	TRITD1Av1G167640.2	TRITD1Bv1G153430.3	A<B	0.0001	0.000472727	247	192		pairs25588	TRITD7Av1G217470.2	TRITD7Bv1G165990.1	A<B	0.00269453	0.00921004	978	1026		pairs15238	TRITD4Av1G218340.1	TRITD5Bv1G241190.3	A<B	0.0495232	0.0553174	53.543	55.081		pairs7482	TRITD2Av1G278650.1	TRITD2Bv1G243400.1	A>B	0.0087997
pairs23500	TRITD7Av1G043940.1	TRITD7Bv1G017280.1	A<B	0.0981431	0.106076	459	642											pairs20625	TRITD6Av1G033470.7	TRITD6Bv1G046390.4	A<B	0.0298799	0.0743659	310	255		pairs25617	TRITD7Av1G219580.2	TRITD7Bv1G168860.1	A<B	0.0001	0.00960143	969	1017		pairs19030	TRITD5Av1G225270.1	TRITD5Bv1G224670.2	A<B	0.00233835	0.00679277	37.336	38.874		pairs25702	TRITD7Av1G226420.8	TRITD7Bv1G171800.3	A>B	0.0228566
pairs11851	TRITD3Av1G259280.1	TRITD3Bv1G252860.1	A<B	0.0272045	0.0617876	1344	1526											pairs24810	TRITD7Av1G159860.2	TRITD7Bv1G118140.2	A<B	0.0001	0.0161511	198	143		pairs26012	TRITD7Av1G246940.2	TRITD7Bv1G194830.7	A<B	0.00841448	0.0225393	3516	3564		pairs9239	TRITD3Av1G055470.2	TRITD3Bv1G060840.1	A<B	0.00174369	0.00414947	34.027	35.565		pairs15040	TRITD4Av1G210410.1	TRITD5Bv1G249710.1	A>B	0.00997331
pairs14573	TRITD4Av1G190940.1	TRITD4Bv1G015310.1	A<B	0.00258139	0.0123592	1065	1247											pairs25680	TRITD7Av1G224940.2	TRITD7Bv1G173290.1	A<B	0.00132979	0.00595322	237	182		pairs6953	TRITD2Av1G258200.1	TRITD2Bv1G220600.4	A<B	0.0001	0.0173105	2988	3036		pairs13449	TRITD4Av1G058260.2	TRITD4Bv1G116300.3	A<B	0.00107824	0.00578547	43.36	44.897		pairs15557	TRITD4Av1G250030.5	TRITD7Bv1G017220.11	A>B	0.0155141
pairs17604	TRITD5Av1G162360.3	TRITD5Bv1G154100.1	A<B	0.0001	0.000314442	771	953											pairs26015	TRITD7Av1G246990.6	TRITD7Bv1G194970.4	A<B	0.00492838	0.00775721	185	130		pairs8676	TRITD3Av1G023440.7	TRITD3Bv1G027480.6	A<B	0.030929	0.0936828	2895	2943		pairs24235	TRITD7Av1G086390.1	TRITD7Bv1G060890.1	A<B	0.00420312	0.0093508	35.577	37.114		pairs15849	TRITD5Av1G012780.5	TRITD5Bv1G010460.2	A>B	0.00396943
pairs13289	TRITD4Av1G045760.5	TRITD4Bv1G121120.1	A<B	0.0001	0.00017337	1129	1310											pairs10641	TRITD3Av1G200600.1	TRITD3Bv1G179900.1	A<B	0.0102919	0.0567673	190	134		pairs10987	TRITD3Av1G218510.1	TRITD3Bv1G212410.1	A<B	0.00224558	0.00540037	1170	1215		pairs26347	TRITD7Av1G263950.1	TRITD2Bv1G049630.1	A<B	0.04387	0.0546021	31.587	33.116		pairs21243	TRITD6Av1G095910.1	TRITD6Bv1G097930.2	A>B	0.0233821
pairs1505	TRITD1Av1G134710.1	TRITD1Bv1G128540.1	A<B	0.000154597	0.017173	3468	3649											pairs1166	TRITD1Av1G105800.1	TRITD1Bv1G106280.1	A<B	0.000194384	0.000502141	222	166		pairs13263	TRITD4Av1G043540.1	TRITD4Bv1G127510.2	A<B	0.0234362	0.0321287	1182	1227		pairs17715	TRITD5Av1G168440.2	TRITD5Bv1G160610.2	A<B	0.000226885	0.000542353	41.294	42.821		pairs12255	TRITD3Av1G277800.1	TRITD3Bv1G274040.2	A>B	0.0365488
pairs23863	TRITD7Av1G063180.7	TRITD7Bv1G039810.3	A<B	0.0256178	0.0396979	1914	2095											pairs17502	TRITD5Av1G158140.3	TRITD5Bv1G133070.2	A<B	0.0001	0.00192005	293	237		pairs14485	TRITD4Av1G185790.4	TRITD4Bv1G020650.1	A<B	0.00496009	0.0124577	2316	2361		pairs18414	TRITD5Av1G200940.1	TRITD5Bv1G195790.1	A<B	0.00156525	0.00844074	51.9	53.422		pairs12872	TRITD4Av1G018090.1	TRITD3Bv1G068190.1	A>B	0.000458193
pairs2600	TRITD1Av1G200080.3	TRITD1Bv1G190670.1	A<B	0.00101541	0.00217327	924	1105											pairs21350	TRITD6Av1G123880.2	TRITD6Bv1G116440.1	A<B	0.000105833	0.00892107	186	130		pairs17500	TRITD5Av1G158100.2	TRITD5Bv1G133070.2	A<B	0.0001	0.00192005	1029	1074		pairs25477	TRITD7Av1G209230.2	TRITD7Bv1G162100.1	A<B	0.00124531	0.00234024	34.517	36.039		pairs4814	TRITD2Av1G064440.3	TRITD2Bv1G078420.1	A>B	0.00566262
pairs16070	TRITD5Av1G025550.1	TRITD5Bv1G024650.3	A<B	0.00345837	0.00699635	1675	1855											pairs507	TRITD1Av1G027140.1	TRITD1Bv1G034090.1	A<B	0.049662	0.0587427	311	255		pairs21892	TRITD6Av1G172220.2	TRITD6Bv1G159860.3	A<B	0.00318593	0.018475	2310	2355		pairs85	TRITD1Av1G003780.2	TRITD1Bv1G003510.3	A<B	0.00833222	0.0160919	40.251	41.771		pairs7039	TRITD2Av1G261200.1	TRITD2Bv1G224020.2	A>B	0.0208685
pairs12965	TRITD4Av1G023790.4	TRITD4Bv1G146720.2	A<B	0.00224515	0.00589544	1968	2147											pairs11582	TRITD3Av1G246420.2	TRITD3Bv1G238940.2	A<B	0.000238236	0.00588444	345	288		pairs23361	TRITD7Av1G037990.1	TRITD7Bv1G010290.1	A<B	0.00667442	0.019453	2490	2535		pairs17713	TRITD5Av1G168410.2	TRITD5Bv1G160560.1	A<B	0.00481647	0.00555212	26.844	28.354		pairs14525	TRITD4Av1G188290.1	TRITD4Bv1G018290.1	A>B	0.0330325
pairs24001	TRITD7Av1G070740.1	TRITD7Bv1G046960.2	A<B	0.0168799	0.0376624	1579	1757											pairs21430	TRITD6Av1G135410.2	TRITD6Bv1G128830.4	A<B	0.0001	0.0084052	210	153		pairs25256	TRITD7Av1G196300.2	TRITD7Bv1G149310.6	A<B	0.0046246	0.00590697	1920	1965		pairs16595	TRITD5Av1G097420.3	TRITD5Bv1G078730.3	A<B	0.0108009	0.043908	50.175	51.684		pairs785	TRITD1Av1G048030.1	TRITD1Bv1G057100.1	A>B	0.163531
pairs6151	TRITD2Av1G213130.2	TRITD2Bv1G178680.1	A<B	0.00377498	0.0298745	1239	1417											pairs3826	TRITD2Av1G015150.1	TRITD2Bv1G019940.1	A<B	0.000894003	0.031482	256	199		pairs25964	TRITD7Av1G243020.3	TRITD7Bv1G191740.5	A<B	0.000617697	0.00223652	1509	1554		pairs18390	TRITD5Av1G199550.2	TRITD5Bv1G194440.2	A<B	0.00342367	0.0107112	53.7	55.203		pairs16886	TRITD5Av1G122510.1	TRITD5Bv1G100430.4	A>B	0.0167146
pairs16581	TRITD5Av1G095620.2	TRITD5Bv1G077820.2	A<B	0.0446743	0.0814748	1221	1398											pairs7731	TRITD2Av1G286120.1	TRITD2Bv1G254300.1	A<B	0.0001	0.000958304	350	293		pairs25987	TRITD7Av1G244860.3	TRITD7Bv1G193170.5	A<B	0.00670042	0.0234175	2004	2049		pairs4829	TRITD2Av1G066110.1	TRITD2Bv1G077230.3	A<B	0.0393557	0.0769103	33.656	35.159		pairs22701	TRITD6Av1G215130.5	TRITD6Bv1G213680.6	A>B	0.00268112
pairs19440	TRITD5Av1G243530.2	TRITD4Bv1G191790.6	A<B	0.0426108	0.0482669	1599	1776											pairs8809	TRITD3Av1G029290.2	TRITD3Bv1G033470.3	A<B	0.00292019	0.012067	396	339		pairs4370	TRITD2Av1G037770.5	TRITD2Bv1G050900.6	A<B	0.00584495	0.00894798	1548	1593		pairs25837	TRITD7Av1G234740.1	TRITD7Bv1G183150.1	A<B	0.00432691	0.00862306	29.213	30.712		pairs13711	TRITD4Av1G096260.1	TRITD4Bv1G087350.1	A>B	0.0101471
pairs1529	TRITD1Av1G135590.1	TRITD1Bv1G129540.4	A<B	0.00306181	0.00764921	1580	1756											pairs11194	TRITD3Av1G229430.1	TRITD3Bv1G215430.1	A<B	0.00016454	0.00184396	232	174		pairs6138	TRITD2Av1G212410.2	TRITD2Bv1G176600.2	A<B	0.000778865	0.000871754	1389	1434		pairs9361	TRITD3Av1G066740.1	TRITD3Bv1G071920.1	A<B	0.0136464	0.0242358	46.493	47.992		pairs23064	TRITD7Av1G000840.6	TRITD1Bv1G228560.1	A>B	0.000606239
pairs24010	TRITD7Av1G071710.1	TRITD7Bv1G047810.1	A<B	0.0123997	0.0300065	2241	2417											pairs13008	TRITD4Av1G026160.2	TRITD4Bv1G143480.1	A<B	0.0178839	0.025428	694	636		pairs6191	TRITD2Av1G215890.1	TRITD2Bv1G180060.1	A<B	0.00124046	0.0116089	1893	1938		pairs17510	TRITD5Av1G158770.3	TRITD5Bv1G147150.2	A<B	0.00497486	0.00604964	31.959	33.448		pairs21275	TRITD6Av1G103570.3	TRITD6Bv1G099910.9	A>B	0.0103401
pairs601	TRITD1Av1G033870.1	TRITD1Bv1G042710.1	A<B	0.00568901	0.0083955	2313	2489											pairs13920	TRITD4Av1G142980.2	TRITD4Bv1G009340.1	A<B	0.000349055	0.00338162	211	153		pairs8066	TRITD3Av1G000580.1	TRITD3Bv1G007450.4	A<B	0.0001	0.0111769	2037	2082		pairs22838	TRITD6Av1G220100.4	TRITD6Bv1G220680.1	A<B	0.000833155	0.00416483	37.193	38.681		pairs9549	TRITD3Av1G086570.1	TRITD3Bv1G089510.2	A>B	0.025786
pairs9776	TRITD3Av1G132190.2	TRITD3Bv1G121530.4	A<B	0.000922507	0.00901514	940	1116											pairs21276	TRITD6Av1G103930.6	TRITD6Bv1G100760.2	A<B	0.00163135	0.0123557	339	281		pairs8267	TRITD3Av1G007370.2	TRITD3Bv1G004480.1	A<B	0.00272146	0.0319223	1281	1326		pairs8081	TRITD3Av1G000900.1	TRITD3Bv1G006230.1	A<B	0.0001	0.00026315	42.159	43.646		pairs10831	TRITD3Av1G210250.1	TRITD3Bv1G192410.3	A>B	0.0300922
pairs22191	TRITD6Av1G191520.3	TRITD6Bv1G182490.1	A<B	0.000180865	0.00820154	2017	2192											pairs23786	TRITD7Av1G058130.3	TRITD6Bv1G175190.2	A<B	0.000248239	0.000354114	210	152		pairs9854	TRITD3Av1G142490.1	TRITD3Bv1G128310.3	A<B	0.0193792	0.0346067	1986	2031		pairs13396	TRITD4Av1G054680.1	TRITD4Bv1G118870.1	A<B	0.0218722	0.0732615	31.847	33.333		pairs17191	TRITD5Av1G141700.3	TRITD5Bv1G131260.2	A>B	0.0157143
pairs18523	TRITD5Av1G205070.1	TRITD5Bv1G201040.1	A<B	0.0501739	0.0573765	2991	3165											pairs24375	TRITD7Av1G098320.1	TRITD7Bv1G072010.1	A<B	0.00603318	0.0133016	193	135		pairs15236	TRITD4Av1G218320.2	TRITD5Bv1G241860.1	A<B	0.00307183	0.0165747	627	669		pairs9849	TRITD3Av1G141620.1	TRITD3Bv1G127710.1	A<B	0.0191429	0.0241401	50.421	51.904		pairs17464	TRITD5Av1G155730.3	TRITD5Bv1G144410.3	A>B	0.0200408
pairs26131	TRITD7Av1G252400.1	TRITD6Bv1G078110.2	A<B	0.000230346	0.00239689	484	657											pairs4450	TRITD2Av1G040470.3	TRITD2Bv1G054700.3	A<B	0.00504054	0.01504	194	136		pairs17052	TRITD5Av1G132650.1	TRITD5Bv1G111680.2	A<B	0.000787292	0.00989479	1590	1632		pairs15343	TRITD4Av1G224360.1	TRITD5Bv1G237050.4	A<B	0.00768511	0.0153252	47.853	49.33		pairs4865	TRITD2Av1G068580.1	TRITD2Bv1G075100.1	A>B	0.00477538
pairs26328	TRITD7Av1G262910.2	TRITD7Bv1G213460.1	A<B	0.00107205	0.0129817	1322	1495											pairs9331	TRITD3Av1G063760.2	TRITD3Bv1G069390.1	A<B	0.00312351	0.0110597	395	337		pairs17502	TRITD5Av1G158140.3	TRITD5Bv1G133070.2	A<B	0.0001	0.00192005	1032	1074		pairs16854	TRITD5Av1G118840.3	TRITD5Bv1G098490.5	A<B	0.000432147	0.00100759	50.198	51.667		pairs5895	TRITD2Av1G198070.1	TRITD2Bv1G161820.1	A>B	0.00558684
pairs10938	TRITD3Av1G215840.2	TRITD3Bv1G201070.1	A<B	0.000764249	0.00164157	1359	1531											pairs14505	TRITD4Av1G187330.1	TRITD4Bv1G019400.2	A<B	0.00300827	0.0165277	250	191		pairs18090	TRITD5Av1G187860.1	TRITD5Bv1G177770.2	A<B	0.0001	0.0112911	1953	1995		pairs23141	TRITD7Av1G023250.2	TRITD7Bv1G193170.5	A<B	0.000173525	0.0234175	45.189	46.658		pairs1716	TRITD1Av1G150360.1	TRITD1Bv1G140910.2	A>B	0.268628
pairs23323	TRITD7Av1G036520.1	TRITD7Bv1G008490.1	A<B	0.000456165	0.00176549	998	1169											pairs1554	TRITD1Av1G137220.3	TRITD1Bv1G131340.5	A<B	0.0001	0.00383515	336	277		pairs21415	TRITD6Av1G133690.7	TRITD6Bv1G127240.7	A<B	0.0433132	0.0497943	2121	2163		pairs1666	TRITD1Av1G145930.5	TRITD1Bv1G137560.3	A<B	0.0160336	0.0184341	53.002	54.471		pairs3376	TRITD2Av1G000610.4	TRITD2Bv1G001290.3	A>B	0.00490884
pairs3129	TRITD1Av1G220400.1	TRITD1Bv1G218110.2	A<B	0.0155941	0.0504918	972	1143											pairs965	TRITD1Av1G079790.3	TRITD1Bv1G085950.7	A<B	0.000581726	0.0134505	271	212		pairs22921	TRITD6Av1G222950.1	TRITD6Bv1G223210.1	A<B	0.0680581	0.0870171	1374	1416		pairs19911	TRITD6Av1G002710.11	TRITD6Bv1G004010.1	A<B	0.00883391	0.051438	36.446	37.914		pairs15915	TRITD5Av1G016650.2	TRITD5Bv1G015920.3	A>B	0.00997202
pairs4469	TRITD2Av1G041650.13	TRITD2Bv1G056090.7	A<B	0.00628528	0.0207542	1815	1984											pairs16297	TRITD5Av1G046930.3	TRITD5Bv1G043790.5	A<B	0.00257667	0.0136206	332	272		pairs2416	TRITD1Av1G190990.3	TRITD1Bv1G179840.3	A<B	0.0001	0.000505471	840	882		pairs21979	TRITD6Av1G178480.1	TRITD6Bv1G166850.6	A<B	0.00528	0.00773692	30.585	32.049
pairs12358	TRITD3Av1G282000.1	TRITD3Bv1G277440.1	A<B	0.000308808	0.0033835	1311	1478											pairs17662	TRITD5Av1G165870.1	TRITD5Bv1G228460.1	A<B	0.0001	0.000152917	251	191		pairs24216	TRITD7Av1G085470.1	TRITD7Bv1G059730.1	A<B	0.00888932	0.016784	2187	2229		pairs4619	TRITD2Av1G051450.1	TRITD2Bv1G063160.1	A<B	0.00142227	0.0125418	30.409	31.871
pairs17666	TRITD5Av1G166160.1	TRITD5Bv1G157530.1	A<B	0.00413923	0.00846108	548	715											pairs5240	TRITD2Av1G126510.1	TRITD2Bv1G099920.2	A<B	0.0001	0.0053761	241	181		pairs12471	TRITD3Av1G287500.1	TRITD3Bv1G283140.1	A<B	0.0114569	0.0274319	504	543		pairs21813	TRITD6Av1G168170.1	TRITD6Bv1G153980.3	A<B	0.000317402	0.000596867	50.412	51.87
pairs25001	TRITD7Av1G176440.1	TRITD7Bv1G138270.1	A<B	0.00188585	0.0107684	564	731											pairs13441	TRITD4Av1G057300.3	TRITD4Bv1G116940.3	A<B	0.0057439	0.0238685	473	412		pairs12809	TRITD4Av1G015540.1	TRITD4Bv1G157150.1	A<B	0.00516277	0.0172423	858	897		pairs20717	TRITD6Av1G039500.1	TRITD6Bv1G052150.2	A<B	0.0578959	0.0710107	46.728	48.184
pairs4854	TRITD2Av1G067680.4	TRITD2Bv1G075720.1	A<B	0.000295699	0.00229505	1107	1274											pairs20915	TRITD6Av1G052860.2	TRITD6Bv1G065060.1	A<B	0.0001	0.00772478	189	128		pairs14933	TRITD4Av1G205510.1	TRITD4Bv1G000990.2	A<B	0.0140722	0.0335653	1737	1776		pairs24437	TRITD7Av1G104600.1	TRITD5Bv1G160570.2	A<B	0.000512115	0.0174945	51.528	52.978
pairs10731	TRITD3Av1G204990.2	TRITD3Bv1G185630.2	A<B	0.00398867	0.00497605	1576	1742											pairs22777	TRITD6Av1G218250.1	TRITD6Bv1G217110.1	A<B	0.00161059	0.00256695	179	118		pairs14941	TRITD4Av1G205670.3	TRITD4Bv1G001200.1	A<B	0.00984227	0.0238385	1302	1341		pairs12016	TRITD3Av1G266990.2	TRITD3Bv1G261280.1	A<B	0.00116674	0.00596587	49.052	50.501
pairs14569	TRITD4Av1G190750.1	TRITD4Bv1G015900.8	A<B	0.0185747	0.0207661	3774	3940											pairs4352	TRITD2Av1G037220.3	TRITD2Bv1G048160.4	A<B	0.00323967	0.010641	106	45		pairs16565	TRITD5Av1G093900.11	TRITD5Bv1G076670.7	A<B	0.0001	0.00106241	1584	1623		pairs20703	TRITD6Av1G038480.2	TRITD6Bv1G051290.2	A<B	0.00252866	0.00664831	40.686	42.135
pairs14863	TRITD4Av1G202640.1	TRITD4Bv1G002580.1	A<B	0.0216624	0.0381856	2932	3098											pairs5973	TRITD2Av1G202060.2	TRITD2Bv1G165170.3	A<B	0.00847538	0.0454395	123	62		pairs17990	TRITD5Av1G184050.2	TRITD5Bv1G173430.2	A<B	0.0001	0.00104776	993	1032		pairs21061	TRITD6Av1G068000.1	TRITD6Bv1G074050.3	A<B	0.0381069	0.0884059	34.06	35.506
pairs21541	TRITD6Av1G148380.5	TRITD6Bv1G131420.1	A<B	0.00481265	0.020541	2015	2180											pairs24708	TRITD7Av1G146530.13	TRITD7Bv1G106940.11	A<B	0.0155977	0.0236221	445	383		pairs20491	TRITD6Av1G025150.1	TRITD6Bv1G038600.4	A<B	0.0001	0.000198442	1719	1758		pairs14456	TRITD4Av1G183450.1	TRITD4Bv1G022320.1	A<B	0.000289287	0.00182904	32.939	34.378
pairs2289	TRITD1Av1G184020.2	TRITD1Bv1G171930.2	A<B	0.00974229	0.0242594	1494	1659											pairs5243	TRITD2Av1G127480.1	TRITD2Bv1G104890.1	A<B	0.000207157	0.0111803	284	222		pairs21509	TRITD6Av1G145080.6	TRITD6Bv1G133610.1	A<B	0.000219719	0.00102879	1926	1965		pairs11019	TRITD3Av1G220090.1	TRITD3Bv1G210110.1	A<B	0.000676003	0.00143186	30.807	32.244
pairs4647	TRITD2Av1G052770.2	TRITD2Bv1G064500.5	A<B	0.0175792	0.048719	2582	2747											pairs5873	TRITD2Av1G196180.1	TRITD2Bv1G160470.1	A<B	0.0197567	0.0256701	199	137		pairs4219	TRITD2Av1G031740.1	TRITD2Bv1G041070.1	A<B	0.0358117	0.0501231	981	1020		pairs19319	TRITD5Av1G238340.1	TRITD4Bv1G181720.1	A<B	0.00409816	0.0167499	27.232	28.667
pairs24327	TRITD7Av1G094340.3	TRITD7Bv1G066340.3	A<B	0.0200115	0.0302324	2077	2241											pairs13819	TRITD4Av1G128470.1	TRITD4Bv1G064890.1	A<B	0.000845767	0.0051862	338	275		pairs7986	TRITD2Av1G294390.1	TRITD2Bv1G263600.1	A<B	0.0257615	0.0510591	804	843		pairs18280	TRITD5Av1G194760.3	TRITD5Bv1G187710.19	A<B	0.00352026	0.012638	55.623	57.054
pairs6881	TRITD2Av1G255370.4	TRITD2Bv1G217790.1	A<B	0.00278015	0.0291269	2849	3013											pairs16418	TRITD5Av1G060800.3	TRITD5Bv1G052600.1	A<B	0.0133188	0.0288602	145	82		pairs8817	TRITD3Av1G029600.3	TRITD3Bv1G033880.1	A<B	0.0219845	0.0295047	4098	4137		pairs6610	TRITD2Av1G242940.1	TRITD2Bv1G203660.1	A<B	0.0117137	0.0224359	46.283	47.714
pairs11165	TRITD3Av1G227640.1	TRITD3Bv1G213690.1	A<B	0.00052965	0.0175906	449	612											pairs20160	TRITD6Av1G010380.1	TRITD6Bv1G015680.1	A<B	0.000729801	0.00105948	337	274		pairs8829	TRITD3Av1G030150.3	TRITD3Bv1G035380.5	A<B	0.0119785	0.0154774	4005	4044		pairs3451	TRITD2Av1G002920.9	TRITD2Bv1G003390.6	A<B	0.0117652	0.0127614	46.078	47.506
pairs16870	TRITD5Av1G120240.1	TRITD5Bv1G099530.1	A<B	0.0239047	0.0432783	2559	2722											pairs6229	TRITD2Av1G218340.3	TRITD2Bv1G181480.1	A<B	0.00333516	0.00632007	338	275		pairs13381	TRITD4Av1G053550.1	TRITD4Bv1G119710.2	A<B	0.0001	0.00060284	540	576		pairs17688	TRITD5Av1G167140.1	TRITD5Bv1G158700.2	A<B	0.00195644	0.00779307	53.001	54.425
pairs8311	TRITD3Av1G008770.1	TRITD3Bv1G011880.2	A<B	0.0109107	0.0214795	1022	1185											pairs773	TRITD1Av1G046870.1	TRITD1Bv1G055180.2	A<B	0.000637325	0.000740022	431	368		pairs13819	TRITD4Av1G128470.1	TRITD4Bv1G064890.1	A<B	0.000845767	0.0051862	714	750		pairs5416	TRITD2Av1G152760.1	TRITD2Bv1G125980.1	A<B	0.00710405	0.010027	50.381	51.805
pairs10919	TRITD3Av1G214880.3	TRITD3Bv1G199490.4	A<B	0.00738007	0.021103	1602	1764											pairs10495	TRITD3Av1G191790.3	TRITD3Bv1G174330.6	A<B	0.000662953	0.000803488	298	234		pairs14441	TRITD4Av1G182580.1	TRITD4Bv1G022790.1	A<B	0.0001	0.0106017	3273	3309		pairs22749	TRITD6Av1G217330.1	TRITD6Bv1G215750.2	A<B	0.00526036	0.0142323	45.743	47.162
pairs7472	TRITD2Av1G278350.3	TRITD2Bv1G242930.1	A<B	0.000147204	0.000396621	770	931											pairs24193	TRITD7Av1G083780.1	TRITD7Bv1G058420.1	A<B	0.00729084	0.0104982	276	212		pairs15343	TRITD4Av1G224360.1	TRITD5Bv1G237050.4	A<B	0.00768511	0.0153252	828	864		pairs5683	TRITD2Av1G181780.1	TRITD2Bv1G149100.1	A<B	0.00979792	0.0480459	24.343	25.758
pairs1131	TRITD1Av1G101850.2	TRITD1Bv1G103320.1	A<B	0.000498008	0.00054906	529	689											pairs26424	TRITD7Av1G266580.1	TRITD7Bv1G218970.1	A<B	0.00449433	0.0084914	363	299		pairs1710	TRITD1Av1G149730.1	TRITD3Bv1G031000.1	A<B	0.000324528	0.0153417	1500	1536		pairs17025	TRITD5Av1G130930.1	TRITD5Bv1G109780.8	A<B	0.00413573	0.0113222	54.017	55.428
pairs21984	TRITD6Av1G178880.8	TRITD6Bv1G167860.7	A<B	0.00283756	0.00489024	1476	1636											pairs6135	TRITD2Av1G212170.1	TRITD2Bv1G175920.1	A<B	0.000995418	0.0252534	70	6		pairs17955	TRITD5Av1G182200.10	TRITD5Bv1G171580.1	A<B	0.00748481	0.0168629	2088	2124		pairs20649	TRITD6Av1G035080.6	TRITD6Bv1G048360.3	A<B	0.005441	0.014749	52.225	53.635
pairs24134	TRITD7Av1G080140.2	TRITD7Bv1G055070.2	A<B	0.00581299	0.00671985	1110	1270											pairs10480	TRITD3Av1G190600.1	TRITD3Bv1G173240.1	A<B	0.010781	0.0192075	315	250		pairs19438	TRITD5Av1G243390.17	TRITD4Bv1G191670.10	A<B	0.00567154	0.0206525	1620	1656		pairs593	TRITD1Av1G032650.1	TRITD1Bv1G042210.2	A<B	0.0102824	0.0210926	28.188	29.596
pairs24621	TRITD7Av1G127490.3	TRITD7Bv1G112870.11	A<B	0.0001	0.00673138	1727	1887											pairs10600	TRITD3Av1G197080.8	TRITD3Bv1G182180.10	A<B	0.0182004	0.021675	405	340		pairs19706	TRITD5Av1G254630.1	TRITD4Bv1G203460.2	A<B	0.00272393	0.00971072	1086	1122		pairs9515	TRITD3Av1G082590.1	TRITD3Bv1G087110.1	A<B	0.00292846	0.0104641	21.975	23.383
pairs25987	TRITD7Av1G244860.3	TRITD7Bv1G193170.5	A<B	0.00670042	0.0234175	2069	2229											pairs11456	TRITD3Av1G239520.6	TRITD3Bv1G231370.4	A<B	0.00737154	0.0117014	367	302		pairs23766	TRITD7Av1G056490.1	TRITD7Bv1G033210.1	A<B	0.00226422	0.040072	1287	1323		pairs25174	TRITD7Av1G188760.1	TRITD7Bv1G155610.3	A<B	0.000650748	0.0186489	47.009	48.416
pairs11687	TRITD3Av1G251450.2	TRITD3Bv1G243990.2	A<B	0.0416485	0.0474303	576	735											pairs18052	TRITD5Av1G186770.2	TRITD5Bv1G176340.1	A<B	0.000285068	0.000509484	171	106		pairs24920	TRITD7Av1G169760.1	TRITD7Bv1G127620.1	A<B	0.00633078	0.0277079	2616	2652		pairs21066	TRITD6Av1G068690.3	TRITD6Bv1G074550.2	A<B	0.00531553	0.0187516	43.127	44.529
pairs20309	TRITD6Av1G016450.1	TRITD6Bv1G023540.1	A<B	0.0001	0.00441623	1513	1672											pairs24903	TRITD7Av1G168100.1	TRITD7Bv1G125420.2	A<B	0.00292305	0.00404623	338	273		pairs26131	TRITD7Av1G252400.1	TRITD6Bv1G078110.2	A<B	0.000230346	0.00239689	348	384		pairs1173	TRITD1Av1G106470.2	TRITD1Bv1G106670.1	A<B	0.00337207	0.00727614	46.858	48.255
pairs20491	TRITD6Av1G025150.1	TRITD6Bv1G038600.4	A<B	0.0001	0.000198442	2169	2328											pairs618	TRITD1Av1G035610.1	TRITD1Bv1G047620.1	A<B	0.000497461	0.00271477	368	303		pairs26769	TRITD7Av1G280970.1	TRITD7Bv1G233320.3	A<B	0.00408618	0.0181176	2052	2088		pairs6618	TRITD2Av1G243410.2	TRITD2Bv1G204120.2	A<B	0.0653428	0.108309	36.188	37.584
pairs24580	TRITD7Av1G118550.1	TRITD7Bv1G098250.2	A<B	0.000437176	0.000588676	2700	2859											pairs25458	TRITD7Av1G208090.3	TRITD7Bv1G161770.1	A<B	0.0102942	0.14641	225	159		pairs5525	TRITD2Av1G167010.3	TRITD2Bv1G139140.3	A<B	0.0001	0.002836	1395	1431		pairs18005	TRITD5Av1G184610.1	TRITD5Bv1G174100.1	A<B	0.0178265	0.0537877	31.583	32.978
pairs23553	TRITD7Av1G047290.2	TRITD7Bv1G021210.8	A<B	0.000380507	0.0342545	1867	2025											pairs7315	TRITD2Av1G271160.2	TRITD2Bv1G234390.1	A<B	0.00357453	0.00979674	216	150		pairs6345	TRITD2Av1G225000.7	TRITD2Bv1G187480.9	A<B	0.00797545	0.0181251	2730	2766		pairs1758	TRITD1Av1G155280.3	TRITD1Bv1G142110.1	A<B	0.00485257	0.0310614	42.099	43.482
pairs11581	TRITD3Av1G246380.31	TRITD3Bv1G238870.6	A<B	0.00880815	0.018151	2808	2965											pairs16604	TRITD5Av1G098680.1	TRITD5Bv1G079480.2	A<B	0.0001	0.000261441	266	199		pairs8360	TRITD3Av1G010680.1	TRITD3Bv1G010120.3	A<B	0.00279667	0.00660495	1800	1836		pairs521	TRITD1Av1G027780.2	TRITD1Bv1G033300.1	A<B	0.01375	0.0149617	35.396	36.777
pairs17090	TRITD5Av1G135130.2	TRITD5Bv1G114160.2	A<B	0.000305633	0.0116771	822	979											pairs19349	TRITD5Av1G239500.3	TRITD4Bv1G184990.4	A<B	0.0440969	0.0660256	516	449		pairs9486	TRITD3Av1G079570.4	TRITD3Bv1G085950.1	A<B	0.000206387	0.000369995	1578	1614		pairs6961	TRITD2Av1G258750.1	TRITD2Bv1G221300.1	A<B	0.000810568	0.00181076	49.272	50.653
pairs22799	TRITD6Av1G218960.1	TRITD6Bv1G218050.1	A<B	0.0001	0.000140685	1242	1399											pairs1273	TRITD1Av1G115850.1	TRITD1Bv1G119110.1	A<B	0.000529885	0.00592909	300	232		pairs9635	TRITD3Av1G096260.15	TRITD3Bv1G095490.25	A<B	0.014485	0.0191835	3249	3285		pairs8676	TRITD3Av1G023440.7	TRITD3Bv1G027480.6	A<B	0.030929	0.0936828	53.126	54.505
pairs12505	TRITD4Av1G000880.1	TRITD4Bv1G174830.1	A<B	0.0353974	0.0529795	3831	3987											pairs21078	TRITD6Av1G069950.1	TRITD6Bv1G075320.1	A<B	0.0108483	0.0196274	253	185		pairs10535	TRITD3Av1G193560.2	TRITD3Bv1G175950.4	A<B	0.0001	0.00824934	990	1023		pairs22091	TRITD6Av1G185090.2	TRITD6Bv1G174350.1	A<B	0.0121135	0.0162186	42.52	43.898
pairs1643	TRITD1Av1G144290.3	TRITD1Bv1G136360.2	A<B	0.0101015	0.0118191	1581	1737											pairs646	TRITD1Av1G037520.3	TRITD1Bv1G050120.4	A<B	0.00379615	0.00745319	254	186		pairs12153	TRITD3Av1G273490.1	TRITD3Bv1G268380.1	A<B	0.0016572	0.0280637	3480	3513		pairs13181	TRITD4Av1G038230.4	TRITD4Bv1G132390.5	A<B	0.0105456	0.018169	42.003	43.375
pairs17551	TRITD5Av1G160060.3	TRITD5Bv1G149570.1	A<B	0.0427575	0.0742377	1743	1899											pairs11239	TRITD3Av1G230860.1	TRITD3Bv1G217490.1	A<B	0.00713773	0.0118915	232	163		pairs13969	TRITD4Av1G146960.2	TRITD4Bv1G057590.5	A<B	0.00376671	0.0531236	1473	1506		pairs730	TRITD1Av1G042660.2	TRITD1Bv1G046770.2	A<B	0.00305274	0.0146182	42.328	43.7
pairs23398	TRITD7Av1G039470.1	TRITD7Bv1G012870.1	A<B	0.0001	0.00689274	2016	2172											pairs14196	TRITD4Av1G166820.2	TRITD4Bv1G033410.1	A<B	0.00458633	0.0109565	224	155		pairs1412	TRITD1Av1G128630.3	TRITD1Bv1G123860.1	A<B	0.0025655	0.0141136	2607	2640		pairs15770	TRITD5Av1G007150.1	TRITD5Bv1G006100.1	A<B	0.00156377	0.0062283	35.909	37.279
pairs23555	TRITD7Av1G047350.4	TRITD7Bv1G021300.2	A<B	0.00465989	0.00828638	821	977											pairs17298	TRITD5Av1G147230.1	TRITD5Bv1G136780.1	A<B	0.0001	0.00135514	302	232		pairs18555	TRITD5Av1G206190.2	TRITD5Bv1G202450.2	A<B	0.0250986	0.0380857	1554	1587		pairs21794	TRITD6Av1G167250.2	TRITD6Bv1G152400.2	A<B	0.0104182	0.0415113	51.165	52.534
pairs4316	TRITD2Av1G035800.1	TRITD2Bv1G045740.1	A<B	0.00325788	0.00447825	396	552											pairs11197	TRITD3Av1G229470.4	TRITD3Bv1G215650.7	A<B	0.0001	0.000563739	418	347		pairs18650	TRITD5Av1G209640.1	TRITD5Bv1G206220.3	A<B	0.00475255	0.00597777	2151	2184		pairs1645	TRITD1Av1G144530.3	TRITD1Bv1G136580.2	A<B	0.0105548	0.0286053	43.328	44.686
pairs11097	TRITD3Av1G223580.4	TRITD3Bv1G205940.2	A<B	0.0116556	0.0203844	1292	1447											pairs15356	TRITD4Av1G224990.1	TRITD5Bv1G236400.1	A<B	0.0001	0.00268238	266	195		pairs21396	TRITD6Av1G131740.2	TRITD6Bv1G126670.1	A<B	0.0001	0.00014398	885	918		pairs17139	TRITD5Av1G138730.1	TRITD5Bv1G118510.1	A<B	0.0134248	0.0277876	32.827	34.182
pairs17642	TRITD5Av1G164760.1	TRITD5Bv1G155660.1	A<B	0.012759	0.0238474	795	948											pairs1652	TRITD1Av1G144770.3	TRITD1Bv1G136900.2	A<B	0.0185847	0.0270497	395	324		pairs21968	TRITD6Av1G177560.1	TRITD6Bv1G165920.1	A<B	0.0001	0.000224729	1143	1176		pairs18621	TRITD5Av1G208510.2	TRITD5Bv1G204820.1	A<B	0.0001	0.00852083	47.03	48.374
pairs18463	TRITD5Av1G202900.3	TRITD5Bv1G198520.4	A<B	0.00490446	0.0155378	2152	2305											pairs17827	TRITD5Av1G174450.2	TRITD5Bv1G164790.1	A<B	0.00932552	0.0127	432	361		pairs26027	TRITD7Av1G247530.1	TRITD7Bv1G195630.6	A<B	0.00469792	0.0200703	2688	2721		pairs4528	TRITD2Av1G045220.1	TRITD2Bv1G058650.1	A<B	0.0462431	0.0538886	32.5	33.841
pairs11639	TRITD3Av1G249870.5	TRITD3Bv1G241480.1	A<B	0.00245772	0.00370282	1398	1550											pairs21840	TRITD6Av1G169910.2	TRITD6Bv1G156020.2	A<B	0.000811761	0.00290204	206	135		pairs26605	TRITD7Av1G274160.1	TRITD7Bv1G226540.2	A<B	0.000155107	0.00107606	1458	1491		pairs8072	TRITD3Av1G000760.1	TRITD3Bv1G006540.5	A<B	0.0055446	0.00870295	33.895	35.236
pairs21066	TRITD6Av1G068690.3	TRITD6Bv1G074550.2	A<B	0.00531553	0.0187516	1164	1316											pairs25221	TRITD7Av1G192430.2	TRITD7Bv1G151930.1	A<B	0.0001	0.000218702	346	275		pairs2770	TRITD1Av1G206070.1	TRITD1Bv1G201170.1	A<B	0.0001	0.00429733	1050	1083		pairs403	TRITD1Av1G020520.1	TRITD1Bv1G023560.2	A<B	0.00424329	0.00568866	43.785	45.125
pairs5550	TRITD2Av1G169260.1	TRITD2Bv1G140780.2	A<B	0.000361081	0.000900192	1441	1593											pairs5508	TRITD2Av1G164720.9	TRITD2Bv1G137920.2	A<B	0.0001	0.0245701	263	192		pairs8092	TRITD3Av1G001210.1	TRITD3Bv1G005960.3	A<B	0.00295308	0.006065	2970	3003		pairs14244	TRITD4Av1G168920.3	TRITD4Bv1G030630.2	A<B	0.00925801	0.0340799	34.268	35.608
pairs9069	TRITD3Av1G045380.1	TRITD3Bv1G053450.3	A<B	0.00686238	0.0171586	1087	1239											pairs17217	TRITD5Av1G142780.1	TRITD5Bv1G132680.2	A<B	0.0013814	0.0300663	299	227		pairs8872	TRITD3Av1G032470.1	TRITD3Bv1G039650.1	A<B	0.00113455	0.0278046	1551	1584		pairs17413	TRITD5Av1G152330.1	TRITD5Bv1G141370.1	A<B	0.00648935	0.0122693	43.67	45.01
pairs1136	TRITD1Av1G102510.3	TRITD1Bv1G103940.4	A<B	0.00106293	0.0107648	1587	1738											pairs253	TRITD1Av1G010520.2	TRITD1Bv1G014150.4	A<B	0.0137179	0.0257482	490	418		pairs9731	TRITD3Av1G124200.4	TRITD3Bv1G112120.5	A<B	0.0001	0.0125156	2127	2160		pairs13548	TRITD4Av1G067330.11	TRITD4Bv1G108570.2	A<B	0.000123855	0.000318906	34.707	36.045
pairs15388	TRITD4Av1G226240.2	TRITD4Bv1G180870.1	A<B	0.000856918	0.000990295	821	972											pairs5811	TRITD2Av1G191290.2	TRITD2Bv1G157400.2	A<B	0.0001	0.000815146	389	317		pairs9786	TRITD3Av1G133700.13	TRITD3Bv1G122250.17	A<B	0.00760379	0.0158425	4590	4623		pairs14010	TRITD4Av1G150820.3	TRITD4Bv1G047780.4	A<B	0.00484327	0.00745227	45.204	46.537
pairs20703	TRITD6Av1G038480.2	TRITD6Bv1G051290.2	A<B	0.00252866	0.00664831	2303	2454											pairs14838	TRITD4Av1G201760.1	TRITD4Bv1G004120.4	A<B	0.0125085	0.045216	301	227		pairs10011	TRITD3Av1G157780.1	TRITD3Bv1G138280.1	A<B	0.0283548	0.0319287	3858	3888		pairs23500	TRITD7Av1G043940.1	TRITD7Bv1G017280.1	A<B	0.0981431	0.106076	24.837	26.168
pairs12722	TRITD4Av1G010530.2	TRITD4Bv1G163000.2	A<B	0.00711589	0.0115892	2667	2817											pairs10296	TRITD3Av1G181400.3	TRITD3Bv1G163580.3	A<B	0.00121274	0.00441896	256	181		pairs12905	TRITD4Av1G019820.1	TRITD4Bv1G151070.2	A<B	0.0254003	0.0775705	2490	2520		pairs10670	TRITD3Av1G202200.8	TRITD3Bv1G178090.2	A<B	0.0189664	0.0391257	39.124	40.448
pairs14052	TRITD4Av1G153990.1	TRITD4Bv1G050360.1	A<B	0.0100377	0.0292883	1306	1456											pairs10442	TRITD3Av1G187820.5	TRITD3Bv1G171120.4	A<B	0.0140266	0.0336959	371	296		pairs1292	TRITD1Av1G117660.4	TRITD1Bv1G118160.6	A<B	0.00772736	0.0135892	3540	3570		pairs2032	TRITD1Av1G169690.3	TRITD1Bv1G155780.2	A<B	0.00158742	0.0039458	53.132	54.455
pairs4829	TRITD2Av1G066110.1	TRITD2Bv1G077230.3	A<B	0.0393557	0.0769103	1548	1698											pairs20325	TRITD6Av1G017210.1	TRITD6Bv1G024550.1	A<B	0.00134423	0.00347768	309	234		pairs1303	TRITD1Av1G118910.11	TRITD1Bv1G117690.3	A<B	0.00821351	0.012781	2145	2175		pairs13381	TRITD4Av1G053550.1	TRITD4Bv1G119710.2	A<B	0.0001	0.00060284	48.042	49.364
pairs7070	TRITD2Av1G262340.1	TRITD2Bv1G224930.2	A<B	0.0001	0.000159808	835	985											pairs5303	TRITD2Av1G138170.1	TRITD2Bv1G121870.1	A<B	0.00566336	0.0116843	179	103		pairs15003	TRITD4Av1G208940.1	TRITD5Bv1G250960.1	A<B	0.00431083	0.0179673	405	435		pairs18303	TRITD5Av1G195710.3	TRITD5Bv1G188680.2	A<B	0.00592543	0.0203948	53.957	55.277
pairs14284	TRITD4Av1G172030.1	TRITD4Bv1G035170.1	A<B	0.00221972	0.00386428	1982	2131											pairs10392	TRITD3Av1G185800.2	TRITD3Bv1G168520.1	A<B	0.00286186	0.0062838	400	323		pairs16163	TRITD5Av1G034890.2	TRITD5Bv1G032620.2	A<B	0.000843702	0.0264262	1137	1167		pairs9069	TRITD3Av1G045380.1	TRITD3Bv1G053450.3	A<B	0.00686238	0.0171586	53.726	55.044
pairs15147	TRITD4Av1G214840.2	TRITD5Bv1G245710.5	A<B	0.0117102	0.0246701	2649	2797											pairs16258	TRITD5Av1G043290.2	TRITD5Bv1G038080.2	A<B	0.00317435	0.0254317	291	214		pairs1643	TRITD1Av1G144290.3	TRITD1Bv1G136360.2	A<B	0.0101015	0.0118191	1434	1464		pairs5364	TRITD2Av1G147330.2	TRITD2Bv1G128900.1	A<B	0.0215482	0.0247265	49.328	50.644
pairs25305	TRITD7Av1G198930.3	TRITD7Bv1G146990.3	A<B	0.000897554	0.00182621	2601	2749											pairs19414	TRITD5Av1G242330.1	TRITD4Bv1G189840.1	A<B	0.00333891	0.0104942	401	324		pairs17195	TRITD5Av1G142000.2	TRITD5Bv1G131380.4	A<B	0.0001	0.0125287	1716	1746		pairs8311	TRITD3Av1G008770.1	TRITD3Bv1G011880.2	A<B	0.0109107	0.0214795	38.943	40.253
pairs25823	TRITD7Av1G233510.1	TRITD7Bv1G182870.2	A<B	0.00954194	0.0228858	3222	3370											pairs5078	TRITD2Av1G087140.2	TRITD2Bv1G092180.2	A<B	0.0112226	0.0285154	375	298		pairs1834	TRITD1Av1G160260.3	TRITD1Bv1G145670.4	A<B	0.00586872	0.00963614	2193	2223		pairs2770	TRITD1Av1G206070.1	TRITD1Bv1G201170.1	A<B	0.0001	0.00429733	49.192	50.497
pairs5474	TRITD2Av1G160570.1	TRITD2Bv1G135960.1	A<B	0.000718114	0.00187424	2330	2478											pairs8669	TRITD3Av1G023210.1	TRITD7Bv1G005570.1	A<B	0.00130542	0.0218791	150	73		pairs19010	TRITD5Av1G224410.2	TRITD5Bv1G224040.10	A<B	0.000503521	0.000640921	1911	1941		pairs15205	TRITD4Av1G217400.3	TRITD5Bv1G242640.3	A<B	0.0110098	0.0285319	46.69	47.992
pairs12569	TRITD4Av1G003350.1	TRITD4Bv1G171340.1	A<B	0.00774057	0.0305539	585	732											pairs7984	TRITD2Av1G294270.6	TRITD2Bv1G000260.3	A<B	0.00400733	0.0180864	346	268		pairs19116	TRITD5Av1G228890.4	TRITD5Bv1G227890.2	A<B	0.0001	0.000288271	564	594		pairs11699	TRITD3Av1G252280.4	TRITD3Bv1G244360.5	A<B	0.0001	0.0057292	51.717	53.018
pairs25426	TRITD7Av1G205970.7	TRITD7Bv1G160200.3	A<B	0.0001	0.000452268	1524	1671											pairs14284	TRITD4Av1G172030.1	TRITD4Bv1G035170.1	A<B	0.00221972	0.00386428	224	145		pairs19420	TRITD5Av1G242520.2	TRITD4Bv1G190490.2	A<B	0.00249943	0.0165173	630	660		pairs6842	TRITD2Av1G253870.2	TRITD2Bv1G217460.6	A<B	0.0001	0.0052621	48.466	49.767
pairs11934	TRITD3Av1G263380.3	TRITD3Bv1G257760.5	A<B	0.000391687	0.00093675	1696	1841											pairs5527	TRITD2Av1G167060.3	TRITD2Bv1G139240.3	A<B	0.00449414	0.00653311	358	279		pairs25823	TRITD7Av1G233510.1	TRITD7Bv1G182870.2	A<B	0.00954194	0.0228858	3222	3252		pairs10063	TRITD3Av1G163010.2	TRITD3Bv1G141390.1	A<B	0.0235041	0.044472	50.804	52.104
pairs14924	TRITD4Av1G204650.6	TRITD4Bv1G000040.1	A<B	0.036003	0.0765594	1395	1540											pairs15893	TRITD5Av1G015310.1	TRITD5Bv1G014330.3	A<B	0.0122928	0.0178218	439	359		pairs13012	TRITD4Av1G026690.4	TRITD4Bv1G143100.1	A<B	0.0173771	0.0258599	1533	1503		pairs6476	TRITD2Av1G234210.1	TRITD2Bv1G196340.2	A<B	0.00438709	0.0160428	53.935	55.233
pairs17563	TRITD5Av1G160450.3	TRITD5Bv1G152350.4	A<B	0.0171938	0.0309209	2273	2418											pairs20502	TRITD6Av1G025650.1	TRITD6Bv1G039290.2	A<B	0.00481213	0.0147925	286	206		pairs16164	TRITD5Av1G034950.2	TRITD5Bv1G032660.1	A<B	0.0001	0.00190863	507	477		pairs25954	TRITD7Av1G242060.3	TRITD7Bv1G190970.3	A<B	0.000211633	0.00614469	47.799	49.091
pairs10304	TRITD3Av1G181720.2	TRITD3Bv1G163160.2	A<B	0.0130245	0.0268963	2671	2814											pairs21211	TRITD6Av1G087270.4	TRITD6Bv1G094870.1	A<B	0.00829277	0.0253931	116	36		pairs16723	TRITD5Av1G109720.2	TRITD5Bv1G091600.2	A<B	0.0127321	0.0368009	1947	1917		pairs1862	TRITD1Av1G161350.2	TRITD1Bv1G148010.1	A<B	0.0001	0.00422559	50.769	52.055
pairs13040	TRITD4Av1G028820.1	TRITD4Bv1G140670.1	A<B	0.029978	0.0378164	1218	1361											pairs4898	TRITD2Av1G070390.3	TRITD2Bv1G079930.2	A<B	0.016763	0.0382694	378	298		pairs17733	TRITD5Av1G170450.2	TRITD5Bv1G161590.1	A<B	0.044117	0.0761092	699	669		pairs7472	TRITD2Av1G278350.3	TRITD2Bv1G242930.1	A<B	0.000147204	0.000396621	49.74	51.02
pairs17791	TRITD5Av1G172350.3	TRITD5Bv1G163190.2	A<B	0.00562512	0.0144476	1902	2045											pairs20109	TRITD6Av1G008190.1	TRITD6Bv1G012950.1	A<B	0.0001	0.00343169	229	148		pairs17802	TRITD5Av1G173190.4	TRITD5Bv1G164440.2	A<B	0.0015437	0.0139451	1305	1275		pairs16814	TRITD5Av1G115780.1	TRITD5Bv1G097020.1	A<B	0.0148179	0.0273361	22.321	23.599
pairs3384	TRITD2Av1G000930.1	TRITD2Bv1G002180.1	A<B	0.000870161	0.00343376	1680	1823											pairs4759	TRITD2Av1G060880.1	TRITD2Bv1G071500.1	A<B	0.0001	0.00702571	385	304		pairs17852	TRITD5Av1G175540.2	TRITD5Bv1G166040.2	A<B	0.0119484	0.0222569	2565	2535		pairs14079	TRITD4Av1G155840.1	TRITD4Bv1G056530.1	A<B	0.00608001	0.0086715	34.671	35.947
pairs21141	TRITD6Av1G078440.3	TRITD6Bv1G085410.1	A<B	0.0222912	0.0327998	1740	1882											pairs5334	TRITD2Av1G140940.2	TRITD2Bv1G131280.1	A<B	0.0417093	0.0863371	181	100		pairs18632	TRITD5Av1G208870.1	TRITD5Bv1G205200.2	A<B	0.0262856	0.0363947	966	936		pairs19657	TRITD5Av1G252080.1	TRITD4Bv1G203170.2	A<B	0.00430158	0.0241219	31.277	32.551
pairs25422	TRITD7Av1G205610.1	TRITD7Bv1G159900.1	A<B	0.00510992	0.0178224	1920	2062											pairs11863	TRITD3Av1G259790.5	TRITD3Bv1G253690.3	A<B	0.000264662	0.00407906	290	208		pairs20693	TRITD6Av1G037650.1	TRITD6Bv1G050720.1	A<B	0.0308473	0.0377305	8220	8190		pairs25987	TRITD7Av1G244860.3	TRITD7Bv1G193170.5	A<B	0.00670042	0.0234175	45.384	46.658
pairs10137	TRITD3Av1G168630.1	TRITD3Bv1G146760.1	A<B	0.00825103	0.033783	1342	1483											pairs17222	TRITD5Av1G142930.1	TRITD5Bv1G132830.1	A<B	0.0001	0.000233257	347	265		pairs20732	TRITD6Av1G041110.2	TRITD6Bv1G053210.2	A<B	0.000399616	0.0141371	5877	5847		pairs12351	TRITD3Av1G281820.8	TRITD3Bv1G277280.9	A<B	0.000470041	0.00371087	51.537	52.806
pairs19581	TRITD5Av1G248940.6	TRITD4Bv1G198550.8	A<B	0.00128823	0.00267656	2582	2723											pairs21184	TRITD6Av1G084140.1	TRITD6Bv1G089540.1	A<B	0.00554662	0.00951599	327	245		pairs23708	TRITD7Av1G054170.7	TRITD7Bv1G029520.1	A<B	0.00935699	0.0114602	1227	1197		pairs3641	TRITD2Av1G008260.2	TRITD2Bv1G011560.1	A<B	0.00515554	0.00760989	36.479	37.748
pairs7348	TRITD2Av1G273070.1	TRITD2Bv1G236320.2	A<B	0.0001	0.00489697	2544	2685											pairs5254	TRITD2Av1G131720.6	TRITD2Bv1G118340.3	A<B	0.00630641	0.00926865	508	426		pairs26038	TRITD7Av1G248130.3	TRITD7Bv1G196350.1	A<B	0.00816235	0.0181603	1731	1701		pairs21685	TRITD6Av1G158640.1	TRITD6Bv1G145040.1	A<B	0.0203788	0.024862	32.989	34.253
pairs9326	TRITD3Av1G063380.1	TRITD3Bv1G069290.1	A<B	0.000459779	0.00185275	2053	2194											pairs10167	TRITD3Av1G170970.1	TRITD3Bv1G149610.1	A<B	0.0226544	0.0730222	116	33		pairs26041	TRITD7Av1G248180.1	TRITD7Bv1G196410.1	A<B	0.0074172	0.0166412	1239	1209		pairs18493	TRITD5Av1G203860.1	TRITD5Bv1G199750.2	A<B	0.0079691	0.0129262	32.556	33.816
pairs10184	TRITD3Av1G172090.4	TRITD3Bv1G152200.5	A<B	0.0747362	0.0985158	3798	3937											pairs16355	TRITD5Av1G052020.5	TRITD5Bv1G047950.5	A<B	0.000106734	0.00545321	257	174		pairs3654	TRITD2Av1G008800.8	TRITD2Bv1G012070.1	A<B	0.0001	0.00347715	1659	1629		pairs3465	TRITD2Av1G003440.1	TRITD2Bv1G003970.1	A<B	0.00444281	0.00702575	39.06	40.32
pairs22220	TRITD6Av1G192840.1	TRITD6Bv1G184840.1	A<B	0.0174846	0.0280618	2000	2139											pairs22005	TRITD6Av1G180340.1	TRITD6Bv1G169220.1	A<B	0.00705967	0.0101305	178	95		pairs4589	TRITD2Av1G048640.1	TRITD2Bv1G061540.5	A<B	0.0188606	0.0269869	3246	3216		pairs14478	TRITD4Av1G184930.1	TRITD4Bv1G020920.1	A<B	0.00215504	0.00327415	23.118	24.373
pairs25256	TRITD7Av1G196300.2	TRITD7Bv1G149310.6	A<B	0.0046246	0.00590697	2211	2350											pairs23378	TRITD7Av1G038770.1	TRITD7Bv1G011580.1	A<B	0.000117985	0.00177342	208	125		pairs646	TRITD1Av1G037520.3	TRITD1Bv1G050120.4	A<B	0.00379615	0.00745319	1965	1935		pairs5058	TRITD2Av1G085490.2	TRITD2Bv1G091010.1	A<B	0.00400778	0.0114508	53.462	54.717
pairs15777	TRITD5Av1G007760.1	TRITD5Bv1G006260.2	A<B	0.000182795	0.00834239	2332	2470											pairs24239	TRITD7Av1G086760.5	TRITD7Bv1G061120.1	A<B	0.00566644	0.0100704	306	223		pairs8100	TRITD3Av1G001350.1	TRITD3Bv1G005730.1	A<B	0.0129617	0.0261803	1953	1923		pairs23047	TRITD6Av1G226850.1	TRITD6Bv1G227550.1	A<B	0.0326793	0.0456637	40.064	41.318
pairs21472	TRITD6Av1G140450.8	TRITD6Bv1G136050.3	A<B	0.0252653	0.0542984	1167	1305											pairs13113	TRITD4Av1G033200.1	TRITD4Bv1G136930.2	A<B	0.0541537	0.0876494	224	140		pairs11081	TRITD3Av1G223170.1	TRITD3Bv1G206770.4	A<B	0.0089208	0.0140672	1329	1296		pairs12871	TRITD4Av1G018080.1	TRITD4Bv1G152520.1	A<B	0.0594035	0.0633362	50.942	52.194
pairs21979	TRITD6Av1G178480.1	TRITD6Bv1G166850.6	A<B	0.00528	0.00773692	1419	1557											pairs2861	TRITD1Av1G209170.4	TRITD1Bv1G214970.2	A<B	0.00938448	0.0267639	200	116		pairs12543	TRITD4Av1G002400.4	TRITD4Bv1G172420.9	A<B	0.0033637	0.00774701	1560	1527		pairs6096	TRITD2Av1G209740.1	TRITD2Bv1G173970.1	A<B	0.000780997	0.00439688	48.148	49.399
pairs3615	TRITD2Av1G007470.1	TRITD2Bv1G010030.1	A<B	0.0315022	0.0419997	3363	3501											pairs16050	TRITD5Av1G024690.4	TRITD5Bv1G025700.4	A<B	0.0081751	0.0178365	376	291		pairs14924	TRITD4Av1G204650.6	TRITD4Bv1G000040.1	A<B	0.036003	0.0765594	1164	1131		pairs15236	TRITD4Av1G218320.2	TRITD5Bv1G241860.1	A<B	0.00307183	0.0165747	43.86	45.109
pairs5830	TRITD2Av1G192960.1	TRITD2Bv1G158460.1	A<B	0.000301726	0.000687772	1500	1638											pairs1996	TRITD1Av1G168310.1	TRITD1Bv1G154220.1	A<B	0.000933501	0.00326703	366	281		pairs17713	TRITD5Av1G168410.2	TRITD5Bv1G160560.1	A<B	0.00481647	0.00555212	1017	984		pairs4520	TRITD2Av1G044870.2	TRITD2Bv1G059110.5	A<B	0.00121423	0.0039112	44.087	45.335
pairs18387	TRITD5Av1G199510.5	TRITD5Bv1G194390.4	A<B	0.00342425	0.0160419	1714	1851											pairs4856	TRITD2Av1G067920.1	TRITD2Bv1G075440.2	A<B	0.00302058	0.00598141	376	291		pairs19349	TRITD5Av1G239500.3	TRITD4Bv1G184990.4	A<B	0.0440969	0.0660256	2751	2718		pairs5027	TRITD2Av1G083660.1	TRITD2Bv1G089360.1	A<B	0.0162712	0.0192045	41.126	42.368
pairs1547	TRITD1Av1G136830.2	TRITD1Bv1G130870.2	A<B	0.0050333	0.00597804	1164	1300											pairs6022	TRITD2Av1G205260.1	TRITD2Bv1G168530.1	A<B	0.0437744	0.0541004	447	362		pairs20111	TRITD6Av1G008240.1	TRITD6Bv1G012950.1	A<B	0.00217781	0.00343169	846	813		pairs694	TRITD1Av1G040850.5	TRITD1Bv1G053460.4	A<B	0.0041606	0.00487107	50.04	51.276
pairs8268	TRITD3Av1G007380.3	TRITD3Bv1G004490.5	A<B	0.00411477	0.0210397	2284	2420											pairs18502	TRITD5Av1G204050.2	TRITD5Bv1G200040.2	A<B	0.00263939	0.00467384	182	96		pairs21572	TRITD6Av1G151900.1	TRITD6Bv1G137900.2	A<B	0.0213846	0.0473651	2388	2355		pairs2403	TRITD1Av1G190030.1	TRITD1Bv1G178850.5	A<B	0.00103365	0.00857316	27.738	28.971
pairs23375	TRITD7Av1G038700.3	TRITD7Bv1G011340.6	A<B	0.00019281	0.0165772	2742	2877											pairs22815	TRITD6Av1G219240.3	TRITD6Bv1G218780.3	A<B	0.0104251	0.0173138	261	175		pairs23398	TRITD7Av1G039470.1	TRITD7Bv1G012870.1	A<B	0.0001	0.00689274	2016	1983		pairs25823	TRITD7Av1G233510.1	TRITD7Bv1G182870.2	A<B	0.00954194	0.0228858	31.595	32.819
pairs4747	TRITD2Av1G060490.1	TRITD2Bv1G070990.1	A<B	0.0116116	0.0208756	312	447											pairs2756	TRITD1Av1G205700.1	TRITD1Bv1G194390.1	A<B	0.000694358	0.00386929	422	336		pairs2682	TRITD1Av1G203800.1	TRITD1Bv1G199150.1	A<B	0.00745787	0.0194528	1110	1077		pairs24227	TRITD7Av1G086020.3	TRITD7Bv1G060550.4	A<B	0.100939	0.114177	31.505	32.727
pairs5304	TRITD2Av1G138290.1	TRITD2Bv1G121770.2	A<B	0.0147713	0.0500577	2544	2679											pairs14999	TRITD4Av1G208850.1	TRITD5Bv1G251210.1	A<B	0.0428666	0.0917683	116	29		pairs4469	TRITD2Av1G041650.13	TRITD2Bv1G056090.7	A<B	0.00628528	0.0207542	1815	1782		pairs704	TRITD1Av1G041110.6	TRITD1Bv1G044370.1	A<B	0.00979533	0.0277151	33.846	35.06
pairs6305	TRITD2Av1G222900.1	TRITD2Bv1G185060.2	A<B	0.0001	0.00183341	1167	1302											pairs6257	TRITD2Av1G220310.4	TRITD2Bv1G182760.1	A<B	0.0240418	0.0467592	156	69		pairs4527	TRITD2Av1G045170.2	TRITD2Bv1G058760.1	A<B	0.00737776	0.0123041	1092	1059		pairs11780	TRITD3Av1G256030.5	TRITD3Bv1G249170.6	A<B	0.0211929	0.0357178	54.47	55.683
pairs16939	TRITD5Av1G126000.6	TRITD5Bv1G104090.6	A<B	0.00976966	0.040453	2310	2444											pairs9536	TRITD3Av1G085480.5	TRITD3Bv1G087680.4	A<B	0.00462646	0.0293955	395	308		pairs5353	TRITD2Av1G145890.1	TRITD2Bv1G129770.4	A<B	0.0251165	0.0591099	1593	1560		pairs9695	TRITD3Av1G114340.3	TRITD3Bv1G112470.1	A<B	0.0001	0.0126701	55.474	56.686
pairs18973	TRITD5Av1G222390.2	TRITD5Bv1G221520.1	A<B	0.0001	0.0160955	2274	2408											pairs13154	TRITD4Av1G036550.1	TRITD4Bv1G133760.2	A<B	0.0339937	0.0430265	188	100		pairs7353	TRITD2Av1G273200.7	TRITD2Bv1G236460.9	A<B	0.00790861	0.0147988	1857	1824		pairs14312	TRITD4Av1G174170.1	TRITD4Bv1G029350.1	A<B	0.0001	0.00613923	53.772	54.979
pairs23936	TRITD7Av1G067340.1	TRITD7Bv1G042820.1	A<B	0.0001	0.00134065	508	642											pairs16329	TRITD5Av1G050140.3	TRITD5Bv1G046360.1	A<B	0.00692867	0.0146414	258	170		pairs7758	TRITD2Av1G287000.1	TRITD2Bv1G256130.1	A<B	0.0001	0.000671168	1578	1545		pairs25985	TRITD7Av1G244590.3	TRITD7Bv1G192650.3	A<B	0.00803154	0.0166634	47.984	49.189
pairs4370	TRITD2Av1G037770.5	TRITD2Bv1G050900.6	A<B	0.00584495	0.00894798	1869	2003											pairs23440	TRITD7Av1G041200.1	TRITD7Bv1G014820.1	A<B	0.00312084	0.0495802	152	64		pairs8529	TRITD3Av1G017440.1	TRITD3Bv1G020550.1	A<B	0.0597676	0.0763953	702	669		pairs10257	TRITD3Av1G177650.3	TRITD3Bv1G157410.2	A<B	0.0381511	0.0591977	31.408	32.612
pairs721	TRITD1Av1G042220.1	TRITD1Bv1G045530.1	A<B	0.00406356	0.0121311	573	707											pairs25843	TRITD7Av1G235350.1	TRITD7Bv1G183760.1	A<B	0.00507965	0.00857509	294	206		pairs11098	TRITD3Av1G223610.4	TRITD3Bv1G206100.4	A<B	0.0270807	0.036639	1707	1671		pairs25071	TRITD7Av1G181630.2	TRITD7Bv1G142410.1	A<B	0.000771385	0.00268046	44.696	45.899
pairs12608	TRITD4Av1G004700.3	TRITD4Bv1G169430.1	A<B	0.00487618	0.011792	1587	1720											pairs26230	TRITD7Av1G257640.1	TRITD7Bv1G207880.1	A<B	0.0001	0.000496982	304	215		pairs14345	TRITD4Av1G176140.2	TRITD4Bv1G027520.1	A<B	0.108619	0.166504	939	903		pairs7465	TRITD2Av1G278160.6	TRITD2Bv1G242280.2	A<B	0.00245478	0.0145309	51.009	52.212
pairs15754	TRITD5Av1G006360.1	TRITD5Bv1G005210.1	A<B	0.0194704	0.0288654	993	1126											pairs4334	TRITD2Av1G036400.4	TRITD2Bv1G046730.3	A<B	0.0001	0.0121756	376	287		pairs14439	TRITD4Av1G182390.3	TRITD4Bv1G022940.2	A<B	0.0001	0.000165507	1470	1434		pairs14609	TRITD4Av1G193000.1	TRITD4Bv1G013390.8	A<B	0.0266159	0.0353676	54.249	55.443
pairs9645	TRITD3Av1G098210.1	TRITD3Bv1G095580.1	A<B	0.0001	0.00161897	1378	1511											pairs6	TRITD1Av1G000550.1	TRITD1Bv1G000940.2	A<B	0.000131108	0.000734458	304	215		pairs14560	TRITD4Av1G190200.1	TRITD4Bv1G016340.1	A<B	0.0260523	0.0450986	1050	1014		pairs1760	TRITD1Av1G155410.1	TRITD1Bv1G142190.1	A<B	0.0160216	0.0499095	41.282	42.465
pairs12885	TRITD4Av1G018820.1	TRITD4Bv1G151960.3	A<B	0.0001	0.000261387	1116	1248											pairs14472	TRITD4Av1G184370.1	TRITD4Bv1G021690.1	A<B	0.0001	0.00118332	226	136		pairs14640	TRITD4Av1G194590.4	TRITD4Bv1G011590.2	A<B	0.00759175	0.0168984	2340	2304		pairs1172	TRITD1Av1G106250.1	TRITD1Bv1G106560.5	A<B	0.000370667	0.0162779	56.461	57.643
pairs18005	TRITD5Av1G184610.1	TRITD5Bv1G174100.1	A<B	0.0178265	0.0537877	1181	1313											pairs6889	TRITD2Av1G255670.1	TRITD2Bv1G218140.1	A<B	0.000150368	0.021717	262	172		pairs14740	TRITD4Av1G198820.1	TRITD4Bv1G015970.1	A<B	0.010113	0.0497285	1794	1758		pairs12621	TRITD4Av1G005220.2	TRITD4Bv1G168850.1	A<B	0.0911833	0.105039	44.685	45.863
pairs22876	TRITD6Av1G221290.1	TRITD6Bv1G221730.1	A<B	0.01511	0.0281443	1395	1527											pairs10761	TRITD3Av1G206330.1	TRITD3Bv1G186890.2	A<B	0.0064309	0.0183164	313	221		pairs1649	TRITD1Av1G144660.1	TRITD1Bv1G136870.1	A<B	0.00347283	0.00411838	993	957		pairs24077	TRITD7Av1G076430.2	TRITD7Bv1G051760.1	A<B	0.0434954	0.0853665	51.417	52.593
pairs12943	TRITD4Av1G021580.1	TRITD4Bv1G148380.1	A<B	0.00404729	0.00726072	1548	1679											pairs1115	TRITD1Av1G099460.6	TRITD1Bv1G102010.5	A<B	0.026209	0.0308492	321	229		pairs18232	TRITD5Av1G193290.1	TRITD5Bv1G185680.1	A<B	0.0001	0.111421	1242	1206		pairs24031	TRITD7Av1G073380.1	TRITD7Bv1G049140.1	A<B	0.0101079	0.0262366	31.624	32.795
pairs14136	TRITD4Av1G160630.3	TRITD4Bv1G043630.2	A<B	0.0001	0.000240363	1173	1304											pairs5897	TRITD2Av1G198110.3	TRITD2Bv1G161840.3	A<B	0.00351675	0.0107943	244	152		pairs18327	TRITD5Av1G197380.1	TRITD5Bv1G190540.1	A<B	0.0001	0.000222835	429	393		pairs13262	TRITD4Av1G043440.2	TRITD4Bv1G127580.1	A<B	0.00104174	0.0759173	36.144	37.311
pairs22601	TRITD6Av1G212340.2	TRITD6Bv1G208590.1	A<B	0.0177819	0.0703777	615	746											pairs11946	TRITD3Av1G264030.2	TRITD3Bv1G258550.2	A<B	0.00171731	0.00964279	244	151		pairs19167	TRITD5Av1G231510.3	TRITD5Bv1G230680.2	A<B	0.00419001	0.0215147	828	792		pairs6762	TRITD2Av1G250540.7	TRITD2Bv1G212650.1	A<B	0.000785332	0.0107019	51.802	52.965
pairs660	TRITD1Av1G038860.1	TRITD1Bv1G051140.1	A<B	0.00360352	0.00723719	1409	1540											pairs20946	TRITD6Av1G056010.4	TRITD6Bv1G066900.1	A<B	0.00706233	0.00964621	301	207		pairs26066	TRITD7Av1G249480.1	TRITD7Bv1G198170.1	A<B	0.0175055	0.0307592	2523	2487		pairs24267	TRITD7Av1G088960.6	TRITD7Bv1G063060.4	A<B	0.000889458	0.00145891	40	41.163
pairs20847	TRITD6Av1G047260.2	TRITD6Bv1G060180.2	A<B	0.0001	0.0135081	1349	1479											pairs9478	TRITD3Av1G078440.1	TRITD3Bv1G275470.9	A<B	0.0001	0.00612956	329	234		pairs4234	TRITD2Av1G032630.10	TRITD2Bv1G041790.10	A<B	0.0144926	0.0323626	5346	5310		pairs24576	TRITD7Av1G118220.1	TRITD7Bv1G087960.1	A<B	0.00250528	0.00425935	52.439	53.601
pairs24337	TRITD7Av1G095050.3	TRITD7Bv1G065340.2	A<B	0.00699405	0.0183862	1685	1815											pairs987	TRITD1Av1G084420.9	TRITD1Bv1G075250.1	A<B	0.00618178	0.0175857	342	247		pairs5751	TRITD2Av1G187240.2	TRITD2Bv1G152970.1	A<B	0.0074319	0.0186013	618	582		pairs23377	TRITD7Av1G038760.1	TRITD7Bv1G011570.2	A<B	0.000214161	0.00805226	52.106	53.264
pairs5698	TRITD2Av1G183090.3	TRITD2Bv1G150090.2	A<B	0.0120088	0.0133524	3521	3651											pairs10197	TRITD3Av1G173120.9	TRITD3Bv1G153890.6	A<B	0.00513239	0.0146594	178	82		pairs587	TRITD1Av1G032550.8	TRITD1Bv1G041580.2	A<B	0.0119866	0.0168619	1662	1626		pairs12809	TRITD4Av1G015540.1	TRITD4Bv1G157150.1	A<B	0.00516277	0.0172423	58.266	59.42
pairs10734	TRITD3Av1G205080.3	TRITD3Bv1G185820.2	A<B	0.0293755	0.0304569	2154	2283											pairs16942	TRITD5Av1G126050.2	TRITD5Bv1G104180.1	A<B	0.0206458	0.0396045	527	431		pairs1038	TRITD1Av1G089270.1	TRITD1Bv1G091420.1	A<B	0.0061758	0.00920697	1764	1725		pairs19278	TRITD5Av1G236490.1	TRITD2Bv1G038580.1	A<B	0.000261326	0.0137406	42.406	43.556
pairs7709	TRITD2Av1G285580.2	TRITD2Bv1G253260.2	A<B	0.1159	0.134862	552	681											pairs5576	TRITD2Av1G173010.2	TRITD2Bv1G143220.3	A<B	0.0001	0.00225252	300	204		pairs1130	TRITD1Av1G101700.2	TRITD1Bv1G103360.3	A<B	0.00549647	0.0123588	2091	2052		pairs1353	TRITD1Av1G123300.1	TRITD1Bv1G116230.1	A<B	0.0379435	0.0561367	36.63	37.778
pairs8652	TRITD3Av1G022410.7	TRITD3Bv1G026170.5	A<B	0.0129669	0.0529496	3597	3726											pairs9758	TRITD3Av1G130220.1	TRITD3Bv1G119940.1	A<B	0.000151019	0.000502124	309	213		pairs11576	TRITD3Av1G246020.1	TRITD3Bv1G238310.1	A<B	0.0187956	0.0371722	1167	1128		pairs601	TRITD1Av1G033870.1	TRITD1Bv1G042710.1	A<B	0.00568901	0.0083955	46.866	48.011
pairs11270	TRITD3Av1G231920.2	TRITD3Bv1G219270.3	A<B	0.0136287	0.0408851	2439	2567											pairs2627	TRITD1Av1G201340.3	TRITD1Bv1G192260.3	A<B	0.0001	0.0108468	233	135		pairs126	TRITD1Av1G004990.2	TRITD1Bv1G005940.1	A<B	0.0001	0.0475647	666	627		pairs13983	TRITD4Av1G147580.4	TRITD4Bv1G039590.1	A<B	0.0491749	0.0753435	44.626	45.77
pairs7396	TRITD2Av1G274400.1	TRITD2Bv1G238270.2	A<B	0.0001	0.00761037	1335	1463											pairs4306	TRITD2Av1G035530.1	TRITD2Bv1G045170.8	A<B	0.000846201	0.00107929	237	139		pairs12781	TRITD4Av1G013180.4	TRITD4Bv1G159220.2	A<B	0.00767313	0.0123791	1572	1533		pairs16718	TRITD5Av1G109300.5	TRITD5Bv1G091100.1	A<B	0.00977877	0.024064	34.294	35.434
pairs13555	TRITD4Av1G068020.4	TRITD4Bv1G107620.3	A<B	0.00248512	0.00506673	1697	1824											pairs9036	TRITD3Av1G043400.2	TRITD3Bv1G051740.1	A<B	0.00698273	0.0249792	198	99		pairs14861	TRITD4Av1G202420.1	TRITD4Bv1G003720.7	A<B	0.0001	0.000532682	2481	2442		pairs16328	TRITD5Av1G050060.1	TRITD5Bv1G046330.1	A<B	0.00678279	0.0090863	40.421	41.56
pairs8765	TRITD3Av1G027200.1	TRITD3Bv1G031000.1	A<B	0.00989233	0.0153417	1543	1670											pairs12485	TRITD4Av1G000460.1	TRITD4Bv1G173970.1	A<B	0.00212812	0.0051012	280	180		pairs15369	TRITD4Av1G225400.3	TRITD5Bv1G235990.1	A<B	0.0020494	0.00431633	1257	1218		pairs26427	TRITD7Av1G266730.1	TRITD7Bv1G219160.5	A<B	0.00517424	0.0207542	50.861	52
pairs12766	TRITD4Av1G012620.2	TRITD4Bv1G160540.3	A<B	0.00528222	0.0132324	780	906											pairs25226	TRITD7Av1G193160.4	TRITD7Bv1G151640.2	A<B	0.00174025	0.00656182	326	226		pairs16846	TRITD5Av1G118070.6	TRITD5Bv1G095920.10	A<B	0.000231652	0.0269605	3156	3117		pairs3185	TRITD1Av1G222920.3	TRITD1Bv1G220360.4	A<B	0.0120358	0.0260882	55.043	56.182
pairs20874	TRITD6Av1G049770.2	TRITD6Bv1G062670.1	A<B	0.0170891	0.0266552	1740	1866											pairs10865	TRITD3Av1G213020.2	TRITD3Bv1G195540.3	A<B	0.0001	0.00296075	228	127		pairs17398	TRITD5Av1G151440.4	TRITD5Bv1G140600.1	A<B	0.00766974	0.0265382	1386	1347		pairs24293	TRITD7Av1G090660.1	TRITD7Bv1G069430.1	A<B	0.00653621	0.0196671	27.384	28.521
pairs20909	TRITD6Av1G052660.1	TRITD6Bv1G064460.1	A<B	0.0241832	0.0396196	1029	1155											pairs3237	TRITD1Av1G225100.2	TRITD1Bv1G222750.2	A<B	0.0223052	0.0251418	734	633		pairs19235	TRITD5Av1G234080.3	TRITD5Bv1G233690.1	A<B	0.0001	0.000228182	1137	1098		pairs20434	TRITD6Av1G021760.2	TRITD6Bv1G035830.2	A<B	0.0001	0.00445909	46.383	47.515
pairs5069	TRITD2Av1G086200.1	TRITD2Bv1G091470.1	A<B	0.0178756	0.0276518	1512	1638											pairs23489	TRITD7Av1G042970.2	TRITD7Bv1G016690.1	A<B	0.00856329	0.048078	213	111		pairs20211	TRITD6Av1G012640.5	TRITD6Bv1G017390.5	A<B	0.000499558	0.00260624	1902	1863		pairs26135	TRITD7Av1G252700.1	TRITD7Bv1G202160.1	A<B	0.00502739	0.0159683	37.966	39.098
pairs12017	TRITD3Av1G267060.1	TRITD3Bv1G261340.1	A<B	0.0013557	0.0344231	1394	1519											pairs8704	TRITD3Av1G024490.1	TRITD3Bv1G046470.1	A<B	0.00389671	0.0300434	179	77		pairs22924	TRITD6Av1G222990.2	TRITD6Bv1G223270.1	A<B	0.0255216	0.037859	1152	1113		pairs9815	TRITD3Av1G137400.1	TRITD3Bv1G125280.1	A<B	0.00401338	0.00665102	32.378	33.509
pairs18389	TRITD5Av1G199530.1	TRITD5Bv1G194420.2	A<B	0.00912489	0.0554056	1513	1638											pairs10514	TRITD3Av1G192640.1	TRITD3Bv1G175010.1	A<B	0.0217239	0.0623561	235	132		pairs24106	TRITD7Av1G078670.2	TRITD7Bv1G053580.1	A<B	0.00230896	0.00360634	723	684		pairs16195	TRITD5Av1G037650.1	TRITD5Bv1G034760.1	A<B	0.00355174	0.0422844	47.123	48.252
pairs20151	TRITD6Av1G010010.4	TRITD6Bv1G014800.2	A<B	0.00367208	0.00577094	1193	1318											pairs13030	TRITD4Av1G028190.1	TRITD4Bv1G141400.2	A<B	0.0127455	0.0429644	276	173		pairs24227	TRITD7Av1G086020.3	TRITD7Bv1G060550.4	A<B	0.100939	0.114177	3336	3297		pairs18062	TRITD5Av1G187000.3	TRITD5Bv1G176600.4	A<B	0.0001	0.00799916	41.135	42.262
pairs8809	TRITD3Av1G029290.2	TRITD3Bv1G033470.3	A<B	0.00292019	0.012067	1677	1802											pairs4394	TRITD2Av1G038430.3	TRITD2Bv1G052030.4	A<B	0.000763292	0.00607421	280	177		pairs2963	TRITD1Av1G213650.1	TRITD1Bv1G209470.1	A<B	0.0189705	0.0494858	624	585		pairs7758	TRITD2Av1G287000.1	TRITD2Bv1G256130.1	A<B	0.0001	0.000671168	42.522	43.649
pairs16907	TRITD5Av1G123760.2	TRITD5Bv1G101480.1	A<B	0.00332711	0.00600018	1096	1220											pairs19421	TRITD5Av1G242530.1	TRITD4Bv1G190600.5	A<B	0.00188489	0.0214633	302	198		pairs5724	TRITD2Av1G184670.8	TRITD2Bv1G151230.2	A<B	0.0092283	0.0189067	2220	2181		pairs24777	TRITD7Av1G157480.2	TRITD7Bv1G116360.7	A<B	0.00653668	0.00733902	47.813	48.94
pairs5654	TRITD2Av1G179480.2	TRITD2Bv1G148150.2	A<B	0.00369041	0.0153057	1941	2065											pairs13979	TRITD4Av1G147260.3	TRITD4Bv1G055960.4	A<B	0.00373307	0.0150936	420	315		pairs7370	TRITD2Av1G273740.15	TRITD2Bv1G237060.4	A<B	0.000761318	0.00258497	912	873		pairs9262	TRITD3Av1G057860.3	TRITD3Bv1G064940.6	A<B	0.0430348	0.0505956	52.681	53.806
pairs11653	TRITD3Av1G250250.1	TRITD3Bv1G242080.2	A<B	0.00193603	0.00268021	2048	2171											pairs5938	TRITD2Av1G200340.3	TRITD2Bv1G163730.1	A<B	0.0001	0.0311466	201	96		pairs7472	TRITD2Av1G278350.3	TRITD2Bv1G242930.1	A<B	0.000147204	0.000396621	738	699		pairs14136	TRITD4Av1G160630.3	TRITD4Bv1G043630.2	A<B	0.0001	0.000240363	47.656	48.773
pairs4804	TRITD2Av1G063960.2	TRITD2Bv1G078790.7	A<B	0.0139793	0.0173664	3159	3282											pairs18226	TRITD5Av1G193050.1	TRITD5Bv1G185250.1	A<B	0.0001	0.00478702	210	104		pairs8695	TRITD3Av1G024290.1	TRITD3Bv1G028160.2	A<B	0.0001	0.0119484	1080	1041		pairs24668	TRITD7Av1G135740.6	TRITD7Bv1G099970.5	A<B	0.0301002	0.0400678	54.072	55.188
pairs12984	TRITD4Av1G025000.6	TRITD4Bv1G145070.1	A<B	0.000261048	0.0100439	4515	4637											pairs3259	TRITD1Av1G225760.4	TRITD1Bv1G223600.6	A<B	0.0277555	0.0421909	211	105		pairs11275	TRITD3Av1G232080.1	TRITD3Bv1G219600.1	A<B	0.00036388	0.00796087	1200	1158		pairs25843	TRITD7Av1G235350.1	TRITD7Bv1G183760.1	A<B	0.00507965	0.00857509	47.553	48.668
pairs15466	TRITD4Av1G229790.1	TRITD4Bv1G175900.2	A<B	0.0873506	0.12643	935	1057											pairs1069	TRITD1Av1G092170.3	TRITD1Bv1G096880.1	A<B	0.00217963	0.00997334	173	66		pairs12609	TRITD4Av1G004760.1	TRITD4Bv1G169390.1	A<B	0.0496142	0.102757	321	279		pairs2837	TRITD1Av1G208540.7	TRITD5Bv1G243210.1	A<B	0.00474922	0.00791416	51.425	52.54
pairs16372	TRITD5Av1G053480.1	TRITD5Bv1G048950.1	A<B	0.00516655	0.00998796	1107	1229											pairs6707	TRITD2Av1G247980.1	TRITD2Bv1G209990.1	A<B	0.0001	0.00356866	416	309		pairs12863	TRITD4Av1G017640.3	TRITD4Bv1G152750.1	A<B	0.0106658	0.0240409	1536	1494		pairs6694	TRITD2Av1G247550.4	TRITD2Bv1G209000.6	A<B	0.00366096	0.0044845	44.564	45.679
pairs18414	TRITD5Av1G200940.1	TRITD5Bv1G195790.1	A<B	0.00156525	0.00844074	1237	1359											pairs16863	TRITD5Av1G119630.4	TRITD5Bv1G099090.8	A<B	0.000194184	0.000472672	447	339		pairs13155	TRITD4Av1G036560.7	TRITD4Bv1G133750.6	A<B	0.00102382	0.0170588	2604	2562		pairs15067	TRITD4Av1G211620.1	TRITD5Bv1G248490.12	A<B	0.0470632	0.0718672	54.027	55.14
pairs21287	TRITD6Av1G106640.2	TRITD6Bv1G090490.1	A<B	0.00756621	0.00913951	1357	1479											pairs23507	TRITD7Av1G044330.1	TRITD7Bv1G017890.1	A<B	0.0154109	0.0166351	140	32		pairs15370	TRITD4Av1G225610.1	TRITD5Bv1G235870.4	A<B	0.0001	0.000150237	2352	2310		pairs10442	TRITD3Av1G187820.5	TRITD3Bv1G171120.4	A<B	0.0140266	0.0336959	47.78	48.892
pairs24179	TRITD7Av1G082810.2	TRITD7Bv1G057530.1	A<B	0.0001	0.00270212	1878	2000											pairs10913	TRITD3Av1G214740.2	TRITD3Bv1G199400.2	A<B	0.0001	0.00257269	183	74		pairs16289	TRITD5Av1G046240.4	TRITD5Bv1G043320.5	A<B	0.011256	0.0188905	1923	1881		pairs25181	TRITD7Av1G189320.1	TRITD7Bv1G155090.2	A<B	0.000415952	0.013296	46.753	47.865
pairs5433	TRITD2Av1G155450.1	TRITD2Bv1G132370.2	A<B	0.000290593	0.00138874	1000	1122											pairs24343	TRITD7Av1G095190.1	TRITD7Bv1G065050.1	A<B	0.0001	0.00355187	410	301		pairs20109	TRITD6Av1G008190.1	TRITD6Bv1G012950.1	A<B	0.0001	0.00343169	855	813		pairs24507	TRITD7Av1G111710.1	TRITD7Bv1G081770.2	A<B	0.000538175	0.000729264	41.647	42.756
pairs6866	TRITD2Av1G254760.1	TRITD2Bv1G216420.4	A<B	0.0147	0.0355366	1722	1844											pairs3383	TRITD2Av1G000920.1	TRITD2Bv1G002210.1	A<B	0.0001	0.000480148	260	151		pairs22899	TRITD6Av1G221960.1	TRITD6Bv1G222750.1	A<B	0.0249225	0.0360665	1392	1350		pairs22925	TRITD6Av1G223030.3	TRITD6Bv1G223320.4	A<B	0.0262024	0.0405586	39.67	40.778
pairs13579	TRITD4Av1G070450.1	TRITD4Bv1G106260.3	A<B	0.015679	0.0309003	3993	4114											pairs18965	TRITD5Av1G222160.5	TRITD5Bv1G219810.2	A<B	0.00876254	0.0194941	425	315		pairs25154	TRITD7Av1G187470.1	TRITD7Bv1G133460.1	A<B	0.0127086	0.0401522	1260	1218		pairs10410	TRITD3Av1G186550.2	TRITD3Bv1G169170.1	A<B	0.000337925	0.0017596	35.388	36.495
pairs17413	TRITD5Av1G152330.1	TRITD5Bv1G141370.1	A<B	0.00648935	0.0122693	861	982											pairs21267	TRITD6Av1G100790.1	TRITD4Bv1G157680.2	A<B	0.0114902	0.0164895	264	154		pairs2627	TRITD1Av1G201340.3	TRITD1Bv1G192260.3	A<B	0.0001	0.0108468	1512	1470		pairs23586	TRITD7Av1G048910.1	TRITD7Bv1G022360.1	A<B	0.0057313	0.0104302	32.072	33.178
pairs21597	TRITD6Av1G153220.6	TRITD6Bv1G139490.6	A<B	0.00237151	0.00770403	1746	1867											pairs10771	TRITD3Av1G207030.2	TRITD3Bv1G187500.8	A<B	0.00237811	0.0253238	148	36		pairs4352	TRITD2Av1G037220.3	TRITD2Bv1G048160.4	A<B	0.00323967	0.010641	1266	1224		pairs21469	TRITD6Av1G140270.2	TRITD6Bv1G136140.7	A<B	0.00907179	0.0209817	55.894	56.992
pairs6660	TRITD2Av1G245460.9	TRITD2Bv1G206930.23	A<B	0.000926968	0.0108964	3243	3364											pairs15977	TRITD5Av1G019720.1	TRITD5Bv1G020150.2	A<B	0.00623508	0.0183669	419	307		pairs4854	TRITD2Av1G067680.4	TRITD2Bv1G075720.1	A<B	0.000295699	0.00229505	1053	1011		pairs16863	TRITD5Av1G119630.4	TRITD5Bv1G099090.8	A<B	0.000194184	0.000472672	41.303	42.397
pairs20434	TRITD6Av1G021760.2	TRITD6Bv1G035830.2	A<B	0.0001	0.00445909	705	825											pairs568	TRITD1Av1G031120.2	TRITD1Bv1G040040.2	A<B	0.0001	0.00022508	321	209		pairs5004	TRITD2Av1G081700.9	TRITD4Bv1G009420.4	A<B	0.0001	0.0266016	1674	1632		pairs1874	TRITD1Av1G161780.2	TRITD1Bv1G147710.1	A<B	0.04389	0.0462067	52.119	53.21
pairs23225	TRITD7Av1G031890.3	TRITD7Bv1G002610.14	A<B	0.0330939	0.0461639	2730	2850											pairs9703	TRITD3Av1G116210.2	TRITD3Bv1G107080.2	A<B	0.0001	0.00642162	267	154		pairs880	TRITD1Av1G059410.1	TRITD1Bv1G065780.1	A<B	0.158492	0.172741	711	669		pairs9375	TRITD3Av1G067810.1	TRITD3Bv1G076550.1	A<B	0.00940065	0.0301314	42.919	44.009
pairs10323	TRITD3Av1G182500.3	TRITD3Bv1G161500.2	A<B	0.0001	0.0172982	1926	2045											pairs4782	TRITD2Av1G062530.1	TRITD2Bv1G073450.1	A<B	0.0258115	0.0471471	471	357		pairs9638	TRITD3Av1G097240.1	TRITD3Bv1G096570.4	A<B	0.0001	0.00373746	1611	1569		pairs9645	TRITD3Av1G098210.1	TRITD3Bv1G095580.1	A<B	0.0001	0.00161897	56.821	57.909
pairs13361	TRITD4Av1G050690.3	TRITD4Bv1G125280.5	A<B	0.000329243	0.0101595	1446	1565											pairs10861	TRITD3Av1G212750.1	TRITD3Bv1G195320.1	A<B	0.00530163	0.0205418	218	103		pairs13497	TRITD4Av1G062660.2	TRITD4Bv1G116040.1	A<B	0.00350039	0.0264616	1443	1398		pairs10882	TRITD3Av1G213570.2	TRITD3Bv1G196170.2	A<B	0.0015204	0.0024429	37.974	39.06
pairs140	TRITD1Av1G005570.1	TRITD1Bv1G007000.1	A<B	0.00509899	0.0167287	941	1060											pairs19406	TRITD5Av1G242070.2	TRITD4Bv1G188890.1	A<B	0.00584676	0.0418789	130	15		pairs14844	TRITD4Av1G202030.3	TRITD4Bv1G003720.7	A<B	0.000343143	0.000532682	2487	2442		pairs15466	TRITD4Av1G229790.1	TRITD4Bv1G175900.2	A<B	0.0873506	0.12643	33.262	34.342
pairs12982	TRITD4Av1G024890.1	TRITD4Bv1G145200.1	A<B	0.00243872	0.00896752	709	827											pairs9233	TRITD3Av1G055110.1	TRITD3Bv1G061080.2	A<B	0.0001	0.0054913	145	30		pairs14939	TRITD4Av1G205630.1	TRITD4Bv1G001140.2	A<B	0.00530419	0.0114188	1881	1836		pairs5596	TRITD2Av1G176230.1	TRITD2Bv1G144680.1	A<B	0.0473267	0.0539662	34.143	35.223
pairs5358	TRITD2Av1G146610.2	TRITD2Bv1G129500.2	A<B	0.0126213	0.0359885	1975	2093											pairs24072	TRITD7Av1G076170.2	TRITD7Bv1G051580.2	A<B	0.000756446	0.00104163	317	201		pairs17545	TRITD5Av1G159850.1	TRITD5Bv1G149940.1	A<B	0.0181983	0.0354192	1236	1191		pairs1261	TRITD1Av1G113740.1	TRITD1Bv1G120090.1	A<B	0.0164587	0.0403034	37.942	39.02
pairs15953	TRITD5Av1G018440.1	TRITD5Bv1G018490.6	A<B	0.011672	0.0173685	3780	3897											pairs25225	TRITD7Av1G193050.1	TRITD7Bv1G151740.1	A<B	0.000419449	0.00648434	312	195		pairs273	TRITD1Av1G012140.11	TRITD1Bv1G015710.1	A<B	0.0238936	0.0333676	2397	2352		pairs766	TRITD1Av1G046420.1	TRITD1Bv1G043380.1	A<B	0.00731177	0.0164431	51.961	53.037
pairs16064	TRITD5Av1G025210.2	TRITD5Bv1G025050.1	A<B	0.00560544	0.00710888	1907	2024											pairs9997	TRITD3Av1G156410.3	TRITD3Bv1G137500.2	A<B	0.000357595	0.000769567	271	154		pairs3143	TRITD1Av1G221050.2	TRITD1Bv1G218730.1	A<B	0.0001	0.000256215	1332	1287		pairs21692	TRITD6Av1G159280.2	TRITD6Bv1G145210.2	A<B	0.00026463	0.00588826	24.731	25.806
pairs16284	TRITD5Av1G045580.2	TRITD5Bv1G042990.2	A<B	0.0121751	0.020407	2792	2909											pairs21841	TRITD6Av1G169920.1	TRITD6Bv1G156130.1	A<B	0.000717535	0.0218928	269	151		pairs5615	TRITD2Av1G177710.1	TRITD2Bv1G145970.1	A<B	0.0135301	0.0258249	1341	1296		pairs10734	TRITD3Av1G205080.3	TRITD3Bv1G185820.2	A<B	0.0293755	0.0304569	48.422	49.496
pairs720	TRITD1Av1G042210.1	TRITD1Bv1G045520.1	A<B	0.000208342	0.00040879	2088	2205											pairs26328	TRITD7Av1G262910.2	TRITD7Bv1G213460.1	A<B	0.00107205	0.0129817	269	151		pairs6985	TRITD2Av1G259440.4	TRITD2Bv1G222200.2	A<B	0.102735	0.135488	849	804		pairs12478	TRITD4Av1G000070.16	TRITD4Bv1G173420.9	A<B	0.0296165	0.0352235	55.47	56.544
pairs13716	TRITD4Av1G097730.3	TRITD4Bv1G085350.1	A<B	0.0270568	0.034394	2073	2189											pairs12494	TRITD4Av1G000610.4	TRITD4Bv1G174380.2	A<B	0.00578571	0.014103	334	215		pairs7707	TRITD2Av1G285490.2	TRITD2Bv1G253000.3	A<B	0.00710659	0.0103237	1170	1125		pairs10209	TRITD3Av1G173980.1	TRITD3Bv1G154680.1	A<B	0.00800395	0.0130405	49.907	50.979
pairs916	TRITD1Av1G064510.2	TRITD1Bv1G068960.4	A<B	0.0144364	0.0281619	1750	1866											pairs17340	TRITD5Av1G149430.4	TRITD5Bv1G138650.6	A<B	0.0001	0.000404297	364	245		pairs970	TRITD1Av1G081170.11	TRITD1Bv1G074200.11	A<B	0.0153197	0.02758	2841	2796		pairs24969	TRITD7Av1G174200.1	TRITD7Bv1G131070.2	A<B	0.000222418	0.0114123	52.522	53.588
pairs12782	TRITD4Av1G013520.17	TRITD4Bv1G159070.1	A<B	0.0136448	0.0196174	3276	3390											pairs14709	TRITD4Av1G197740.1	TRITD4Bv1G009170.1	A<B	0.000485877	0.000592768	200	80		pairs985	TRITD1Av1G084150.3	TRITD1Bv1G074550.1	A<B	0.00608831	0.00956497	1581	1536		pairs18463	TRITD5Av1G202900.3	TRITD5Bv1G198520.4	A<B	0.00490446	0.0155378	51.255	52.321
pairs19484	TRITD5Av1G245390.1	TRITD4Bv1G194350.3	A<B	0.011797	0.0243415	879	993											pairs5164	TRITD2Av1G104550.2	TRITD2Bv1G101140.1	A<B	0.000119938	0.000847932	432	311		pairs11104	TRITD3Av1G223860.1	TRITD3Bv1G203060.1	A<B	0.00842347	0.0165779	1299	1251		pairs22972	TRITD6Av1G224530.1	TRITD6Bv1G229090.2	A<B	0.000672258	0.00981279	40.04	41.105
pairs5083	TRITD2Av1G087340.1	TRITD2Bv1G092410.1	A<B	0.00563837	0.0216606	912	1026											pairs20505	TRITD6Av1G026120.4	TRITD6Bv1G039620.3	A<B	0.0001	0.00779998	393	271		pairs13579	TRITD4Av1G070450.1	TRITD4Bv1G106260.3	A<B	0.015679	0.0309003	3993	3945		pairs9171	TRITD3Av1G051610.2	TRITD3Bv1G057210.2	A<B	0.000208378	0.000772846	53.134	54.199
pairs12419	TRITD3Av1G285160.6	TRITD3Bv1G280460.2	A<B	0.000750476	0.00297299	735	848											pairs25638	TRITD7Av1G221110.1	TRITD7Bv1G170130.1	A<B	0.00635293	0.0441843	323	201		pairs14530	TRITD4Av1G188540.1	TRITD4Bv1G018090.2	A<B	0.00334632	0.0369987	1020	972		pairs23617	TRITD7Av1G050690.4	TRITD7Bv1G024970.13	A<B	0.00691611	0.0239121	48.876	49.94
pairs5461	TRITD2Av1G159490.6	TRITD2Bv1G134470.5	A<B	0.00262083	0.00331096	2238	2351											pairs8527	TRITD3Av1G017400.1	TRITD3Bv1G020550.1	A<B	0.0677126	0.0763953	189	66		pairs17266	TRITD5Av1G145320.10	TRITD5Bv1G134930.3	A<B	0.00568463	0.00982603	900	852		pairs6472	TRITD2Av1G233580.1	TRITD2Bv1G195600.1	A<B	0.00395545	0.013318	32.727	33.788
pairs20166	TRITD6Av1G010520.28	TRITD6Bv1G015870.4	A<B	0.0226719	0.0343525	4323	4435											pairs10915	TRITD3Av1G214760.1	TRITD3Bv1G199400.2	A<B	0.00011239	0.00257269	198	74		pairs18973	TRITD5Av1G222390.2	TRITD5Bv1G221520.1	A<B	0.0001	0.0160955	2124	2076		pairs11104	TRITD3Av1G223860.1	TRITD3Bv1G203060.1	A<B	0.00842347	0.0165779	25.799	26.859
pairs26249	TRITD7Av1G258990.3	TRITD7Bv1G209380.2	A<B	0.0001	0.0027908	1575	1687											pairs23265	TRITD7Av1G034100.3	TRITD7Bv1G003640.4	A<B	0.00400445	0.0103036	227	101		pairs21479	TRITD6Av1G141600.15	TRITD6Bv1G135340.1	A<B	0.00608473	0.00743701	2262	2214		pairs19026	TRITD5Av1G224960.2	TRITD5Bv1G224410.4	A<B	0.0435696	0.0578578	35.519	36.574
pairs17947	TRITD5Av1G180610.3	TRITD5Bv1G170780.2	A<B	0.0001	0.00414978	1813	1924											pairs12066	TRITD3Av1G268840.1	TRITD3Bv1G262960.1	A<B	0.0239746	0.0401106	320	193		pairs24452	TRITD7Av1G106090.2	TRITD7Bv1G079460.2	A<B	0.0322524	0.0399088	1056	1008		pairs5724	TRITD2Av1G184670.8	TRITD2Bv1G151230.2	A<B	0.0092283	0.0189067	50	51.054
pairs18344	TRITD5Av1G198030.1	TRITD5Bv1G191310.4	A<B	0.0950503	0.117249	2226	2337											pairs1999	TRITD1Av1G168400.1	TRITD1Bv1G154320.2	A<B	0.00112721	0.00223898	176	49		pairs6127	TRITD2Av1G211510.1	TRITD2Bv1G175480.1	A<B	0.0115291	0.0902823	1134	1086		pairs14129	TRITD4Av1G160300.1	TRITD4Bv1G043480.1	A<B	0.00339525	0.00792801	37.745	38.798
pairs19022	TRITD5Av1G224830.2	TRITD5Bv1G224210.2	A<B	0.0001	0.000228168	1052	1163											pairs6441	TRITD2Av1G231240.1	TRITD2Bv1G193540.1	A<B	0.000106222	0.0141783	192	65		pairs10464	TRITD3Av1G188980.12	TRITD3Bv1G172380.4	A<B	0.0001	0.0135254	2328	2277		pairs2494	TRITD1Av1G194670.1	TRITD1Bv1G185360.1	A<B	0.0190273	0.0301883	37.31	38.36
pairs20936	TRITD6Av1G055130.5	TRITD6Bv1G066050.4	A<B	0.00383739	0.0230947	1887	1998											pairs7426	TRITD2Av1G276380.2	TRITD2Bv1G240330.2	A<B	0.0001	0.00264251	218	90		pairs13391	TRITD4Av1G054350.5	TRITD4Bv1G119110.4	A<B	0.00311616	0.0156114	3183	3132		pairs12888	TRITD4Av1G018900.3	TRITD4Bv1G151710.1	A<B	0.00400625	0.0142807	48.154	49.202
pairs26041	TRITD7Av1G248180.1	TRITD7Bv1G196410.1	A<B	0.0074172	0.0166412	1487	1598											pairs22048	TRITD6Av1G182260.1	TRITD6Bv1G171920.1	A<B	0.0001	0.00374654	434	305		pairs16004	TRITD5Av1G021630.1	TRITD5Bv1G021810.1	A<B	0.00353351	0.00509174	1629	1578		pairs25326	TRITD7Av1G199890.2	TRITD7Bv1G146430.2	A<B	0.0001	0.00270091	50.83	51.877
pairs5570	TRITD2Av1G172360.1	TRITD2Bv1G142430.4	A<B	0.00478289	0.0109163	1497	1608											pairs13774	TRITD4Av1G113600.2	TRITD4Bv1G077410.2	A<B	0.0152635	0.025847	419	287		pairs16498	TRITD5Av1G080200.11	TRITD5Bv1G067830.3	A<B	0.0236134	0.0519055	1443	1392		pairs10900	TRITD3Av1G214380.2	TRITD3Bv1G197600.1	A<B	0.0153058	0.0169825	36.167	37.212
pairs6425	TRITD2Av1G230250.1	TRITD2Bv1G192020.1	A<B	0.0962875	0.110308	606	717											pairs3915	TRITD2Av1G018440.4	TRITD2Bv1G024350.2	A<B	0.0040755	0.0173505	305	173		pairs17793	TRITD5Av1G172370.3	TRITD5Bv1G163250.2	A<B	0.0210349	0.0232561	1491	1440		pairs25107	TRITD7Av1G184670.3	TRITD7Bv1G136240.6	A<B	0.00392152	0.00744836	51.739	52.784
pairs8113	TRITD3Av1G001620.1	TRITD3Bv1G005320.1	A<B	0.0139784	0.018866	1030	1141											pairs5168	TRITD2Av1G106250.1	TRITD2Bv1G100770.2	A<B	0.00222461	0.00828934	201	69		pairs18267	TRITD5Av1G194400.9	TRITD5Bv1G187270.1	A<B	0.000291465	0.000542641	2325	2274		pairs23240	TRITD7Av1G032380.1	TRITD7Bv1G002980.1	A<B	0.00275624	0.0286997	23.708	24.752
pairs1130	TRITD1Av1G101700.2	TRITD1Bv1G103360.3	A<B	0.00549647	0.0123588	2421	2531											pairs4061	TRITD2Av1G025270.3	TRITD2Bv1G032910.4	A<B	0.000886468	0.0010099	272	138		pairs21090	TRITD6Av1G071960.3	TRITD6Bv1G076700.1	A<B	0.00300097	0.0133227	1182	1131		pairs2390	TRITD1Av1G189600.1	TRITD1Bv1G178260.1	A<B	0.000575864	0.00216393	28.373	29.412
pairs15205	TRITD4Av1G217400.3	TRITD5Bv1G242640.3	A<B	0.0110098	0.0285319	861	971											pairs16862	TRITD5Av1G119600.4	TRITD5Bv1G098990.3	A<B	0.00526986	0.0235745	231	95		pairs24291	TRITD7Av1G090580.4	TRITD7Bv1G069640.1	A<B	0.0188699	0.082349	1719	1668		pairs16410	TRITD5Av1G058910.5	TRITD5Bv1G052100.4	A<B	0.0260424	0.0355981	49.675	50.712
pairs1597	TRITD1Av1G141030.1	TRITD1Bv1G134510.1	A<B	0.00872281	0.0173055	1084	1194											pairs21648	TRITD6Av1G156170.1	TRITD6Bv1G142270.1	A<B	0.0195463	0.0239963	345	209		pairs7451	TRITD2Av1G277350.2	TRITD2Bv1G241330.1	A<B	0.0018636	0.0147607	648	597		pairs14404	TRITD4Av1G180220.4	TRITD4Bv1G024670.1	A<B	0.0001	0.025647	51.724	52.753
pairs18163	TRITD5Av1G190180.1	TRITD5Bv1G182360.1	A<B	0.00564342	0.0283484	390	500											pairs24467	TRITD7Av1G107680.2	TRITD7Bv1G080630.4	A<B	0.00458689	0.039326	186	50		pairs8416	TRITD3Av1G012580.2	TRITD3Bv1G015090.6	A<B	0.00113633	0.00654368	1419	1368		pairs18740	TRITD5Av1G213710.1	TRITD5Bv1G209680.1	A<B	0.0014632	0.0450985	33.333	34.362
pairs21040	TRITD6Av1G065150.1	TRITD6Bv1G071260.2	A<B	0.00727081	0.0156534	1191	1301											pairs5394	TRITD2Av1G150190.1	TRITD2Bv1G127090.8	A<B	0.00180697	0.0114402	502	366		pairs1270	TRITD1Av1G115590.1	TRITD1Bv1G119280.1	A<B	0.0217797	0.0368057	1458	1404		pairs4531	TRITD2Av1G045440.1	TRITD2Bv1G058530.2	A<B	0.0156026	0.0245934	40.108	41.135
pairs24235	TRITD7Av1G086390.1	TRITD7Bv1G060890.1	A<B	0.00420312	0.0093508	1768	1878											pairs9776	TRITD3Av1G132190.2	TRITD3Bv1G121530.4	A<B	0.000922507	0.00901514	406	270		pairs14285	TRITD4Av1G172120.6	TRITD4Bv1G035190.5	A<B	0.0016137	0.0129618	1569	1515		pairs5071	TRITD2Av1G086420.2	TRITD2Bv1G091600.1	A<B	0.00189093	0.00472823	39.653	40.68
pairs25303	TRITD7Av1G198710.4	TRITD7Bv1G147090.3	A<B	0.00264978	0.0260224	2922	3032											pairs9687	TRITD3Av1G111790.3	TRITD3Bv1G107660.1	A<B	0.0001	0.0106474	242	105		pairs14404	TRITD4Av1G180220.4	TRITD4Bv1G024670.1	A<B	0.0001	0.025647	2088	2034		pairs7416	TRITD2Av1G276100.3	TRITD2Bv1G240080.3	A<B	0.00105487	0.0153454	47.614	48.641
pairs15236	TRITD4Av1G218320.2	TRITD5Bv1G241860.1	A<B	0.00307183	0.0165747	627	736											pairs6134	TRITD2Av1G212160.1	TRITD2Bv1G175910.1	A<B	0.00307516	0.00736448	460	322		pairs155	TRITD1Av1G006120.4	TRITD1Bv1G007290.1	A<B	0.0001	0.00855645	1266	1212		pairs16304	TRITD5Av1G047310.2	TRITD5Bv1G044170.2	A<B	0.000121827	0.0110384	50.552	51.576
pairs21005	TRITD6Av1G061980.1	TRITD6Bv1G073800.1	A<B	0.000875117	0.00102739	1140	1249											pairs23410	TRITD7Av1G039680.1	TRITD7Bv1G013540.1	A<B	0.00460795	0.0296659	204	65		pairs16990	TRITD5Av1G128580.8	TRITD5Bv1G107470.3	A<B	0.0158087	0.0303886	5283	5229		pairs21846	TRITD6Av1G170030.2	TRITD6Bv1G156370.1	A<B	0.0358908	0.0802622	35.685	36.708
pairs1735	TRITD1Av1G153280.5	TRITD1Bv1G139880.3	A<B	0.0185421	0.0254491	2214	2322											pairs6508	TRITD2Av1G236110.1	TRITD2Bv1G198010.1	A<B	0.00716688	0.0269449	317	178		pairs23596	TRITD7Av1G049110.4	TRITD7Bv1G022750.3	A<B	0.0199014	0.033909	3711	3657		pairs5861	TRITD2Av1G194050.2	TRITD2Bv1G159950.2	A<B	0.0187831	0.0226574	32.049	33.066
pairs2083	TRITD1Av1G173210.4	TRITD1Bv1G158720.6	A<B	0.0117373	0.0136862	1950	2058											pairs8100	TRITD3Av1G001350.1	TRITD3Bv1G005730.1	A<B	0.0129617	0.0261803	254	114		pairs2914	TRITD1Av1G211520.4	TRITD1Bv1G212940.2	A<B	0.00312903	0.0198813	2322	2268		pairs5850	TRITD2Av1G193590.3	TRITD2Bv1G159530.1	A<B	0.0103133	0.0117672	27.471	28.488
pairs25071	TRITD7Av1G181630.2	TRITD7Bv1G142410.1	A<B	0.000771385	0.00268046	1282	1390											pairs9112	TRITD3Av1G047530.3	TRITD3Bv1G055060.2	A<B	0.0187958	0.0256185	323	182		pairs336	TRITD1Av1G016220.8	TRITD1Bv1G019300.4	A<B	0.00612289	0.0182006	3210	3156		pairs18362	TRITD5Av1G198880.3	TRITD5Bv1G192360.3	A<B	0.00323413	0.00548485	53.652	54.667
pairs25481	TRITD7Av1G209600.3	TRITD7Bv1G162250.4	A<B	0.00454439	0.0306334	1334	1442											pairs13240	TRITD4Av1G042280.4	TRITD4Bv1G128950.3	A<B	0.000700075	0.0048219	239	96		pairs803	TRITD1Av1G049720.5	TRITD1Bv1G058920.5	A<B	0.00384964	0.0136668	1302	1248		pairs16070	TRITD5Av1G025550.1	TRITD5Bv1G024650.3	A<B	0.00345837	0.00699635	31.224	32.237
pairs8786	TRITD3Av1G028270.1	TRITD3Bv1G032510.1	A<B	0.000530272	0.00316018	1443	1551											pairs21850	TRITD6Av1G170420.2	TRITD6Bv1G156720.2	A<B	0.0001	0.00408108	469	326		pairs9970	TRITD3Av1G154670.3	TRITD3Bv1G136150.4	A<B	0.00531821	0.0126031	1071	1017		pairs21317	TRITD6Av1G117290.12	TRITD6Bv1G116910.4	A<B	0.00140159	0.00177103	48.843	49.855
pairs21337	TRITD6Av1G121130.4	TRITD6Bv1G098920.3	A<B	0.00144297	0.00829566	2348	2454											pairs16478	TRITD5Av1G076040.2	TRITD5Bv1G069340.2	A<B	0.00507479	0.0106091	212	67		pairs13181	TRITD4Av1G038230.4	TRITD4Bv1G132390.5	A<B	0.0105456	0.018169	2598	2541		pairs4629	TRITD2Av1G051890.2	TRITD2Bv1G063670.1	A<B	0.000907771	0.00758462	35.523	36.533
pairs24014	TRITD7Av1G071940.2	TRITD7Bv1G048190.1	A<B	0.00150552	0.0202201	1512	1618											pairs14380	TRITD4Av1G178640.3	TRITD4Bv1G025570.3	A<B	0.000841405	0.0141844	319	173		pairs13997	TRITD4Av1G148920.1	TRITD4Bv1G046540.1	A<B	0.00852918	0.0383689	1746	1689		pairs21703	TRITD6Av1G160090.1	TRITD6Bv1G146070.7	A<B	0.0227327	0.0277579	55.205	56.214
pairs24992	TRITD7Av1G175760.2	TRITD7Bv1G132290.1	A<B	0.00515616	0.0128481	2760	2866											pairs10718	TRITD3Av1G204330.1	TRITD1Bv1G176450.1	A<B	0.0001	0.0376765	190	41		pairs140	TRITD1Av1G005570.1	TRITD1Bv1G007000.1	A<B	0.00509899	0.0167287	909	852		pairs10346	TRITD3Av1G183680.1	TRITD3Bv1G165020.2	A<B	0.0105256	0.0138906	40.927	41.934
pairs25638	TRITD7Av1G221110.1	TRITD7Bv1G170130.1	A<B	0.00635293	0.0441843	1364	1470											pairs16380	TRITD5Av1G054850.1	TRITD5Bv1G049660.1	A<B	0.00141095	0.0038918	296	146		pairs15810	TRITD5Av1G009800.23	TRITD5Bv1G007980.30	A<B	0.0001	0.000184641	2424	2367		pairs24849	TRITD7Av1G162910.1	TRITD7Bv1G120440.1	A<B	0.000586661	0.00284015	37.088	38.095
pairs7530	TRITD2Av1G280030.1	TRITD7Bv1G146730.1	A<B	0.0001	0.00267568	477	582											pairs24319	TRITD7Av1G093710.2	TRITD7Bv1G067100.1	A<B	0.000307155	0.0184865	343	193		pairs16841	TRITD5Av1G117920.1	TRITD5Bv1G095540.1	A<B	0.000297791	0.00215369	831	774		pairs14939	TRITD4Av1G205630.1	TRITD4Bv1G001140.2	A<B	0.00530419	0.0114188	44.148	45.153
pairs23695	TRITD7Av1G053480.1	TRITD7Bv1G028550.1	A<B	0.00457368	0.00679062	2652	2756											pairs11123	TRITD3Av1G224900.3	TRITD3Bv1G204060.2	A<B	0.00479875	0.01922	424	272		pairs19362	TRITD5Av1G240040.2	TRITD4Bv1G185720.1	A<B	0.0370607	0.0687587	885	828		pairs8078	TRITD3Av1G000870.4	TRITD2Bv1G122110.9	A<B	0.000107721	0.00329676	50.021	51.025
pairs4262	TRITD2Av1G034270.1	TRITD2Bv1G043180.1	A<B	0.00472271	0.0306698	858	962											pairs18185	TRITD5Av1G190940.1	TRITD5Bv1G182690.1	A<B	0.0473807	0.0761704	423	271		pairs20476	TRITD6Av1G024380.2	TRITD6Bv1G037560.1	A<B	0.00901382	0.0374122	1473	1416		pairs24562	TRITD7Av1G116870.6	TRITD7Bv1G086720.3	A<B	0.00779172	0.0259673	49.735	50.738
pairs11019	TRITD3Av1G220090.1	TRITD3Bv1G210110.1	A<B	0.000676003	0.00143186	1029	1132											pairs16121	TRITD5Av1G031410.5	TRITD5Bv1G030280.4	A<B	0.00628676	0.00968787	352	199		pairs24169	TRITD7Av1G082330.2	TRITD7Bv1G056250.1	A<B	0.000160017	0.00343474	1737	1680		pairs13633	TRITD4Av1G080800.1	TRITD4Bv1G098140.1	A<B	0.0263721	0.040097	30.738	31.74
pairs5300	TRITD2Av1G137880.6	TRITD2Bv1G121990.3	A<B	0.0196238	0.0401462	5268	5370											pairs16653	TRITD5Av1G104400.1	TRITD5Bv1G085780.2	A<B	0.00354106	0.0412501	343	189		pairs24933	TRITD7Av1G171600.1	TRITD7Bv1G129190.1	A<B	0.0001	0.0101145	651	594		pairs2167	TRITD1Av1G178300.1	TRITD1Bv1G164310.1	A<B	0.000132421	0.000225519	50.246	51.248
pairs6592	TRITD2Av1G241780.1	TRITD2Bv1G202650.2	A<B	0.0197218	0.0594357	1401	1503											pairs20457	TRITD6Av1G023100.5	TRITD6Bv1G032260.2	A<B	0.000244651	0.00753651	463	307		pairs25733	TRITD7Av1G227840.1	TRITD7Bv1G177350.4	A<B	0.0001	0.012842	1233	1176		pairs17293	TRITD5Av1G146930.3	TRITD5Bv1G136580.1	A<B	0.0110651	0.0710562	29.502	30.503
pairs13870	TRITD4Av1G139020.1	TRITD4Bv1G061680.1	A<B	0.000311561	0.00262554	1164	1265											pairs22513	TRITD6Av1G207580.1	TRITD6Bv1G204370.1	A<B	0.00229616	0.00385636	183	25		pairs5477	TRITD2Av1G161150.2	TRITD2Bv1G135670.1	A<B	0.00564393	0.0316327	1041	984		pairs22140	TRITD6Av1G188200.1	TRITD6Bv1G177460.1	A<B	0.00165029	0.0167087	45.547	46.537
pairs11198	TRITD3Av1G229570.1	TRITD3Bv1G215700.3	A<B	0.0339291	0.036049	1133	1233											pairs4918	TRITD2Av1G072480.1	TRITD2Bv1G082120.5	A<B	0.0281154	0.045319	543	385		pairs6678	TRITD2Av1G246610.2	TRITD2Bv1G208350.3	A<B	0.0203262	0.0329941	5415	5358		pairs10303	TRITD3Av1G181700.1	TRITD3Bv1G163170.3	A<B	0.0001	0.000731729	54.357	55.344
pairs3014	TRITD1Av1G216400.2	TRITD1Bv1G206000.1	A<B	0.0001	0.000510449	590	690											pairs21169	TRITD6Av1G082070.1	TRITD6Bv1G086320.1	A<B	0.000602563	0.00360483	215	56		pairs13929	TRITD4Av1G144470.4	TRITD4Bv1G058960.1	A<B	0.0001	0.00393311	1050	990		pairs14436	TRITD4Av1G182240.2	TRITD4Bv1G023260.2	A<B	0.0288604	0.041063	46.501	47.487
pairs6213	TRITD2Av1G217670.1	TRITD2Bv1G180900.1	A<B	0.00535766	0.0132686	1005	1105											pairs24777	TRITD7Av1G157480.2	TRITD7Bv1G116360.7	A<B	0.00653668	0.00733902	293	127		pairs15478	TRITD4Av1G232950.1	TRITD3Bv1G250430.1	A<B	0.0118703	0.0212109	900	840		pairs16867	TRITD5Av1G119960.7	TRITD5Bv1G099240.2	A<B	0.0900902	0.0929729	53.153	54.138
pairs13381	TRITD4Av1G053550.1	TRITD4Bv1G119710.2	A<B	0.0001	0.00060284	766	865											pairs16326	TRITD5Av1G049830.2	TRITD5Bv1G046100.1	A<B	0.0580077	0.0976034	183	16		pairs1576	TRITD1Av1G139840.1	TRITD1Bv1G133250.3	A<B	0.0164064	0.0258278	801	741		pairs25485	TRITD7Av1G210020.1	TRITD7Bv1G162450.2	A<B	0.0164627	0.0276772	32.96	33.945
pairs13391	TRITD4Av1G054350.5	TRITD4Bv1G119110.4	A<B	0.00311616	0.0156114	3291	3390											pairs26232	TRITD7Av1G257700.1	TRITD7Bv1G207970.4	A<B	0.00536689	0.0247802	189	22		pairs16780	TRITD5Av1G113500.2	TRITD5Bv1G094040.2	A<B	0.0794927	0.0938615	2112	2052		pairs2603	TRITD1Av1G200150.2	TRITD1Bv1G190770.1	A<B	0.00319601	0.00602939	28.34	29.325
pairs22064	TRITD6Av1G183290.3	TRITD6Bv1G172800.2	A<B	0.0068269	0.00866726	2001	2100											pairs16189	TRITD5Av1G037100.1	TRITD5Bv1G034410.3	A<B	0.0433401	0.0677906	382	213		pairs19312	TRITD5Av1G238070.1	TRITD4Bv1G182200.7	A<B	0.029905	0.0509745	1680	1620		pairs4383	TRITD2Av1G038210.7	TRITD2Bv1G051670.1	A<B	0.0100752	0.0177131	52.444	53.429
pairs24496	TRITD7Av1G110100.9	TRITD7Bv1G082750.5	A<B	0.00852156	0.0106222	2313	2412											pairs26438	TRITD7Av1G267160.1	TRITD7Bv1G219230.1	A<B	0.0276942	0.0327074	178	9		pairs21119	TRITD6Av1G075150.2	TRITD6Bv1G079920.1	A<B	0.0001	0.00250695	879	819		pairs16907	TRITD5Av1G123760.2	TRITD5Bv1G101480.1	A<B	0.00332711	0.00600018	50	50.984
pairs7344	TRITD2Av1G272960.2	TRITD2Bv1G236070.1	A<B	0.0294445	0.0429346	1266	1365											pairs9936	TRITD3Av1G151660.1	TRITD3Bv1G134190.2	A<B	0.0202309	0.0374538	256	86		pairs21991	TRITD6Av1G179420.1	TRITD6Bv1G168280.1	A<B	0.0212126	0.0403816	1542	1482		pairs8374	TRITD3Av1G011150.2	TRITD3Bv1G009750.1	A<B	0.00247903	0.021209	31.807	32.791
pairs8055	TRITD3Av1G000360.4	TRITD3Bv1G007450.4	A<B	0.00254871	0.0111769	2139	2238											pairs13010	TRITD4Av1G026320.1	TRITD4Bv1G143340.1	A<B	0.0307849	0.0784002	292	117		pairs22095	TRITD6Av1G185390.2	TRITD6Bv1G174610.2	A<B	0.0118177	0.0262596	1833	1773		pairs3384	TRITD2Av1G000930.1	TRITD2Bv1G002180.1	A<B	0.000870161	0.00343376	44.821	45.804
pairs9849	TRITD3Av1G141620.1	TRITD3Bv1G127710.1	A<B	0.0191429	0.0241401	1188	1287											pairs25202	TRITD7Av1G190530.1	TRITD7Bv1G153610.3	A<B	0.00699985	0.0340622	438	263		pairs22136	TRITD6Av1G188040.1	TRITD6Bv1G208700.1	A<B	0.00340391	0.00801244	1212	1152		pairs4208	TRITD2Av1G031250.6	TRITD2Bv1G039970.16	A<B	0.00585281	0.00856457	52.329	53.308
pairs9909	TRITD3Av1G149430.1	TRITD3Bv1G132740.1	A<B	0.00352718	0.00565529	1194	1293											pairs14203	TRITD4Av1G167080.7	TRITD4Bv1G033110.4	A<B	0.0426734	0.0592195	281	105		pairs9027	TRITD3Av1G042990.1	TRITD3Bv1G051460.1	A<B	0.0129876	0.0203108	1830	1770		pairs4589	TRITD2Av1G048640.1	TRITD2Bv1G061540.5	A<B	0.0188606	0.0269869	45.17	46.144
pairs22144	TRITD6Av1G188640.4	TRITD6Bv1G177960.1	A<B	0.0103181	0.029612	1378	1476											pairs11044	TRITD3Av1G220890.2	TRITD3Bv1G208980.1	A<B	0.00937147	0.0253844	330	153		pairs10673	TRITD3Av1G202250.2	TRITD3Bv1G230050.1	A<B	0.00220774	0.0140829	675	612		pairs8962	TRITD3Av1G037830.5	TRITD3Bv1G046430.6	A<B	0.000584158	0.0342608	55.305	56.275
pairs11035	TRITD3Av1G220590.1	TRITD3Bv1G209450.1	A<B	0.00222286	0.0105107	1051	1148											pairs14938	TRITD4Av1G205620.1	TRITD4Bv1G001130.3	A<B	0.0245487	0.0312316	387	205		pairs13506	TRITD4Av1G063440.6	TRITD4Bv1G112420.3	A<B	0.00538528	0.0217749	2208	2145		pairs25588	TRITD7Av1G217470.2	TRITD7Bv1G165990.1	A<B	0.00269453	0.00921004	39.678	40.644
pairs7108	TRITD2Av1G263590.2	TRITD2Bv1G226260.1	A<B	0.000272706	0.000470223	1598	1695											pairs12361	TRITD3Av1G282080.1	TRITD3Bv1G277370.1	A<B	0.00313664	0.0181758	206	20		pairs1610	TRITD1Av1G141630.1	TRITD1Bv1G134760.4	A<B	0.0001	0.0186159	1962	1899		pairs14132	TRITD4Av1G160490.1	TRITD4Bv1G043570.1	A<B	0.0114363	0.0276434	32.782	33.747
pairs7330	TRITD2Av1G272170.2	TRITD2Bv1G235360.5	A<B	0.000968861	0.0124774	2237	2334											pairs9215	TRITD3Av1G053900.1	TRITD3Bv1G063110.1	A<B	0.000136418	0.00846714	215	29		pairs20132	TRITD6Av1G009240.1	TRITD6Bv1G014580.1	A<B	0.0001	0.00387752	843	780		pairs6125	TRITD2Av1G211490.1	TRITD2Bv1G175460.1	A<B	0.0357252	0.0593991	32.105	33.07
pairs9635	TRITD3Av1G096260.15	TRITD3Bv1G095490.25	A<B	0.014485	0.0191835	3249	3346											pairs25254	TRITD7Av1G196240.1	TRITD7Bv1G149010.2	A<B	0.00435921	0.00730996	258	71		pairs24014	TRITD7Av1G071940.2	TRITD7Bv1G048190.1	A<B	0.00150552	0.0202201	1356	1293		pairs1130	TRITD1Av1G101700.2	TRITD1Bv1G103360.3	A<B	0.00549647	0.0123588	52.375	53.339
pairs16182	TRITD5Av1G036280.1	TRITD5Bv1G033840.8	A<B	0.00772677	0.0192075	2286	2382											pairs1710	TRITD1Av1G149730.1	TRITD3Bv1G031000.1	A<B	0.000324528	0.0153417	323	134		pairs25744	TRITD7Av1G228650.5	TRITD7Bv1G178280.2	A<B	0.0001	0.012045	1230	1167		pairs15942	TRITD5Av1G017900.1	TRITD5Bv1G017710.1	A<B	0.00273937	0.00949473	53.846	54.809
pairs23502	TRITD7Av1G044020.12	TRITD7Bv1G017330.7	A<B	0.00182933	0.0244561	3819	3915											pairs24409	TRITD7Av1G101980.2	TRITD7Bv1G075170.3	A<B	0.025584	0.0449916	217	28		pairs766	TRITD1Av1G046420.1	TRITD1Bv1G043380.1	A<B	0.00731177	0.0164431	1428	1365		pairs24606	TRITD7Av1G123500.8	TRITD7Bv1G089460.4	A<B	0.0001	0.00749174	47.036	47.997
pairs24195	TRITD7Av1G083920.1	TRITD7Bv1G058480.2	A<B	0.0139736	0.0467165	2753	2849											pairs4349	TRITD2Av1G037000.3	TRITD2Bv1G047370.7	A<B	0.00701502	0.0327095	382	188		pairs77	TRITD1Av1G003480.7	TRITD1Bv1G003160.4	A<B	0.0252774	0.0284784	3384	3321		pairs5304	TRITD2Av1G138290.1	TRITD2Bv1G121770.2	A<B	0.0147713	0.0500577	48.388	49.347
pairs3815	TRITD2Av1G014760.5	TRITD2Bv1G019580.1	A<B	0.00294177	0.00489691	1089	1185											pairs20537	TRITD6Av1G027820.2	TRITD6Bv1G041220.2	A<B	0.000671712	0.00788111	241	46		pairs9280	TRITD3Av1G058480.6	TRITD1Bv1G134760.4	A<B	0.0001	0.0186159	1962	1899		pairs25312	TRITD7Av1G199520.1	TRITD7Bv1G146730.1	A<B	0.000308738	0.00267568	46.984	47.938
pairs8569	TRITD3Av1G018690.3	TRITD3Bv1G023110.1	A<B	0.0163327	0.0522464	3042	3138											pairs5974	TRITD2Av1G202210.5	TRITD2Bv1G165560.5	A<B	0.0250848	0.036213	260	65		pairs13264	TRITD4Av1G043690.4	TRITD4Bv1G127330.2	A<B	0.000342251	0.000485531	1458	1392		pairs8193	TRITD3Av1G003340.1	TRITD3Bv1G001640.1	A<B	0.130048	0.186964	38.252	39.205
pairs9610	TRITD3Av1G092680.11	TRITD3Bv1G093700.16	A<B	0.024786	0.0374246	3252	3348											pairs19672	TRITD5Av1G253490.4	TRITD4Bv1G202220.2	A<B	0.00232123	0.00512269	354	158		pairs14609	TRITD4Av1G193000.1	TRITD4Bv1G013390.8	A<B	0.0266159	0.0353676	3459	3393		pairs9546	TRITD3Av1G086520.3	TRITD3Bv1G089350.1	A<B	0.000106435	0.0131667	54.472	55.425
pairs10261	TRITD3Av1G178000.2	TRITD3Bv1G157260.1	A<B	0.142761	0.177092	1152	1247											pairs1152	TRITD1Av1G104420.2	TRITD1Bv1G105100.1	A<B	0.00579009	0.0152558	386	187		pairs1680	TRITD1Av1G146970.3	TRITD1Bv1G138430.3	A<B	0.0001	0.00114507	747	681		pairs1921	TRITD1Av1G164500.1	TRITD1Bv1G150500.2	A<B	0.0022897	0.00322442	49.189	50.139
pairs14456	TRITD4Av1G183450.1	TRITD4Bv1G022320.1	A<B	0.000289287	0.00182904	1691	1786											pairs5387	TRITD2Av1G149810.1	TRITD2Bv1G127510.1	A<B	0.0102097	0.0211055	226	26		pairs1758	TRITD1Av1G155280.3	TRITD1Bv1G142110.1	A<B	0.00485257	0.0310614	2541	2475		pairs15570	TRITD4Av1G254470.9	TRITD6Bv1G001980.11	A<B	0.0001	0.0156092	51.045	51.994
pairs21797	TRITD6Av1G167360.1	TRITD6Bv1G152580.2	A<B	0.00301252	0.0261898	2517	2612											pairs6575	TRITD2Av1G240760.1	TRITD2Bv1G201810.1	A<B	0.0383138	0.0685803	388	188		pairs23110	TRITD7Av1G013810.1	TRITD3Bv1G081730.2	A<B	0.000357027	0.00211987	1464	1398		pairs23092	TRITD7Av1G008550.10	TRITD6Bv1G001980.11	A<B	0.0001	0.0156092	51.045	51.994
pairs10061	TRITD3Av1G162990.1	TRITD3Bv1G141360.2	A<B	0.00320999	0.00961055	846	940											pairs18035	TRITD5Av1G185910.3	TRITD5Bv1G175620.2	A<B	0.0104534	0.038716	223	21		pairs23767	TRITD7Av1G056510.1	TRITD7Bv1G033260.5	A<B	0.00894759	0.0155519	1236	1170		pairs10262	TRITD3Av1G178230.3	TRITD3Bv1G157240.2	A<B	0.0462777	0.0760116	54.049	54.995
pairs19159	TRITD5Av1G230960.2	TRITD5Bv1G230210.1	A<B	0.0133734	0.0214406	969	1063											pairs7249	TRITD2Av1G269090.1	TRITD2Bv1G232550.1	A<B	0.0001	0.000555235	215	13		pairs24637	TRITD7Av1G131220.3	TRITD7Bv1G111870.2	A<B	0.0001	0.000810825	1389	1323		pairs21621	TRITD6Av1G155000.1	TRITD6Bv1G140710.2	A<B	0.00224725	0.0103415	49.65	50.585
pairs2169	TRITD1Av1G178400.1	TRITD1Bv1G164370.1	A<B	0.000132276	0.00300577	1177	1271											pairs221	TRITD1Av1G008870.1	TRITD1Bv1G012090.1	A<B	0.00697549	0.034954	272	68		pairs5182	TRITD2Av1G109950.5	TRITD3Bv1G188490.3	A<B	0.0001	0.000644072	615	549		pairs7035	TRITD2Av1G261120.1	TRITD2Bv1G223790.1	A<B	0.0180846	0.0319808	48.946	49.88
pairs730	TRITD1Av1G042660.2	TRITD1Bv1G046770.2	A<B	0.00305274	0.0146182	1160	1254											pairs18354	TRITD5Av1G198320.1	TRITD5Bv1G191780.1	A<B	0.0166504	0.0226279	253	48		pairs628	TRITD1Av1G036670.3	TRITD1Bv1G048540.2	A<B	0.00372559	0.0319929	2607	2541		pairs21633	TRITD6Av1G155570.1	TRITD6Bv1G141490.1	A<B	0.0020425	0.0178312	25.622	26.555
pairs10257	TRITD3Av1G177650.3	TRITD3Bv1G157410.2	A<B	0.0381511	0.0591977	1385	1478											pairs20853	TRITD6Av1G048630.2	TRITD6Bv1G061060.2	A<B	0.00629723	0.0258674	363	158		pairs7070	TRITD2Av1G262340.1	TRITD2Bv1G224930.2	A<B	0.0001	0.000159808	828	762		pairs10214	TRITD3Av1G174220.8	TRITD3Bv1G154870.4	A<B	0.0001	0.0085238	52.723	53.655
pairs16366	TRITD5Av1G053120.1	TRITD5Bv1G048530.1	A<B	0.00941227	0.0281557	1198	1291											pairs14638	TRITD4Av1G194490.1	TRITD4Bv1G011770.1	A<B	0.0491473	0.0587664	582	376		pairs11007	TRITD3Av1G219740.2	TRITD3Bv1G210730.1	A<B	0.000193431	0.00478485	1272	1203		pairs2707	TRITD1Av1G204420.1	TRITD1Bv1G197020.1	A<B	0.00126451	0.0204295	31.421	32.353
pairs21930	TRITD6Av1G174560.13	TRITD6Bv1G162750.6	A<B	0.0001	0.0144109	3567	3660											pairs17885	TRITD5Av1G178410.1	TRITD5Bv1G167480.1	A<B	0.00338064	0.00951361	241	35		pairs11382	TRITD3Av1G236220.5	TRITD1Bv1G153550.1	A<B	0.00494255	0.0367098	1359	1290		pairs2497	TRITD1Av1G194760.1	TRITD1Bv1G185460.1	A<B	0.0161442	0.0215541	37.931	38.862
pairs26137	TRITD7Av1G252740.1	TRITD7Bv1G202240.1	A<B	0.000516183	0.0177525	792	885											pairs21896	TRITD6Av1G172370.1	TRITD6Bv1G156130.1	A<B	0.00576871	0.0218928	357	151		pairs12478	TRITD4Av1G000070.16	TRITD4Bv1G173420.9	A<B	0.0296165	0.0352235	2430	2361		pairs7981	TRITD2Av1G294120.8	TRITD2Bv1G263470.1	A<B	0.000461083	0.00751941	49.543	50.474
pairs6335	TRITD2Av1G224260.3	TRITD2Bv1G186690.2	A<B	0.0001	0.0156362	1253	1346											pairs18486	TRITD5Av1G203730.4	TRITD5Bv1G199510.1	A<B	0.0122287	0.0197249	218	11		pairs1358	TRITD1Av1G123950.1	TRITD1Bv1G116550.2	A<B	0.0001	0.00567838	1419	1350		pairs8858	TRITD3Av1G031480.2	TRITD3Bv1G037780.2	A<B	0.0185163	0.0396896	39.028	39.957
pairs694	TRITD1Av1G040850.5	TRITD1Bv1G053460.4	A<B	0.0041606	0.00487107	1239	1332											pairs25390	TRITD7Av1G204350.5	TRITD7Bv1G157920.3	A<B	0.00139062	0.00241783	561	352		pairs15677	TRITD5Av1G002630.21	TRITD5Bv1G001880.3	A<B	0.000187639	0.00357119	3579	3510		pairs24010	TRITD7Av1G071710.1	TRITD7Bv1G047810.1	A<B	0.0123997	0.0300065	39.536	40.463
pairs10392	TRITD3Av1G185800.2	TRITD3Bv1G168520.1	A<B	0.00286186	0.0062838	1822	1913											pairs14029	TRITD4Av1G152390.1	TRITD4Bv1G048800.1	A<B	0.0137048	0.0306785	577	367		pairs16683	TRITD5Av1G106490.4	TRITD5Bv1G086720.4	A<B	0.00543513	0.0144092	2118	2049		pairs1275	TRITD1Av1G116000.4	TRITD1Bv1G119070.3	A<B	0.00737028	0.0380626	37.153	38.078
pairs15378	TRITD4Av1G225940.1	TRITD4Bv1G181440.3	A<B	0.0361508	0.0397966	4135	4226											pairs4415	TRITD2Av1G039400.4	TRITD2Bv1G052810.4	A<B	0.0001	0.00602193	249	39		pairs19047	TRITD5Av1G226200.2	TRITD3Bv1G194540.3	A<B	0.0001	0.000320575	915	846		pairs5615	TRITD2Av1G177710.1	TRITD2Bv1G145970.1	A<B	0.0135301	0.0258249	48.314	49.239
pairs19687	TRITD5Av1G253880.1	TRITD4Bv1G201780.3	A<B	0.00317397	0.00972012	1337	1428											pairs7451	TRITD2Av1G277350.2	TRITD2Bv1G241330.1	A<B	0.0018636	0.0147607	305	93		pairs21422	TRITD6Av1G134760.3	TRITD6Bv1G127950.2	A<B	0.00346123	0.00950727	984	915		pairs1270	TRITD1Av1G115590.1	TRITD1Bv1G119280.1	A<B	0.0217797	0.0368057	48.857	49.781
pairs5264	TRITD2Av1G133620.2	TRITD2Bv1G125140.2	A<B	0.00195693	0.00368818	1404	1494											pairs14058	TRITD4Av1G154400.1	TRITD5Bv1G091840.1	A<B	0.000146981	0.00038139	495	282		pairs21650	TRITD6Av1G156310.2	TRITD6Bv1G142420.2	A<B	0.000640742	0.0121454	606	537		pairs13360	TRITD4Av1G050600.4	TRITD4Bv1G125210.8	A<B	0.00486259	0.00638276	28.957	29.879
pairs9999	TRITD3Av1G156740.1	TRITD3Bv1G137700.2	A<B	0.0308389	0.0528572	1074	1164											pairs7395	TRITD2Av1G274350.2	TRITD2Bv1G238130.2	A<B	0.000593827	0.0254158	510	297		pairs22825	TRITD6Av1G219540.1	TRITD6Bv1G219400.1	A<B	0.0001	0.00736082	2850	2781		pairs22874	TRITD6Av1G221260.1	TRITD6Bv1G221870.2	A<B	0.0001	0.00252101	40.179	41.098
pairs13640	TRITD4Av1G082490.3	TRITD4Bv1G095500.2	A<B	0.0115778	0.059357	2339	2428											pairs115	TRITD1Av1G004560.1	TRITD1Bv1G005070.1	A<B	0.0179743	0.159053	219	2		pairs2330	TRITD1Av1G185970.1	TRITD1Bv1G174430.3	A<B	0.000974122	0.00269918	1608	1539		pairs7531	TRITD2Av1G280040.1	TRITD2Bv1G245620.1	A<B	0.00574827	0.00806601	31.949	32.863
pairs10455	TRITD3Av1G188560.4	TRITD3Bv1G171670.6	A<B	0.00304998	0.0148513	1501	1589											pairs271	TRITD1Av1G012020.2	TRITD1Bv1G015370.2	A<B	0.0250275	0.0440719	380	153		pairs24301	TRITD7Av1G091340.1	TRITD7Bv1G068690.2	A<B	0.0001	0.0150911	1935	1866		pairs2154	TRITD1Av1G177450.1	TRITD1Bv1G163500.3	A<B	0.0279897	0.0402158	52.386	53.3
pairs16195	TRITD5Av1G037650.1	TRITD5Bv1G034760.1	A<B	0.00355174	0.0422844	1199	1287											pairs428	TRITD1Av1G022060.1	TRITD1Bv1G025580.2	A<B	0.00847987	0.0431192	232	5		pairs24545	TRITD7Av1G115670.1	TRITD7Bv1G086560.1	A<B	0.16337	0.184079	315	246		pairs5358	TRITD2Av1G146610.2	TRITD2Bv1G129500.2	A<B	0.0126213	0.0359885	49.114	50.024
pairs6176	TRITD2Av1G215220.2	TRITD2Bv1G179390.1	A<B	0.00029538	0.000898306	627	715											pairs12741	TRITD4Av1G010800.1	TRITD4Bv1G162290.3	A<B	0.00188768	0.00429252	257	29		pairs4939	TRITD2Av1G074310.6	TRITD2Bv1G083500.5	A<B	0.0142703	0.020824	5223	5154		pairs4445	TRITD2Av1G040370.1	TRITD2Bv1G054450.1	A<B	0.0005855	0.00673731	24.859	25.767
pairs20482	TRITD6Av1G024690.1	TRITD6Bv1G037920.2	A<B	0.016857	0.029626	1349	1436											pairs5433	TRITD2Av1G155450.1	TRITD2Bv1G132370.2	A<B	0.000290593	0.00138874	376	147		pairs5570	TRITD2Av1G172360.1	TRITD2Bv1G142430.4	A<B	0.00478289	0.0109163	1497	1428		pairs21340	TRITD6Av1G121880.2	TRITD6Bv1G098870.5	A<B	0.00569772	0.00679656	51.424	52.33
pairs2445	TRITD1Av1G192070.1	TRITD1Bv1G182380.1	A<B	0.0107091	0.0331928	2418	2505											pairs16996	TRITD5Av1G128800.1	TRITD5Bv1G108250.1	A<B	0.0143265	0.0389283	263	33		pairs5876	TRITD2Av1G196420.1	TRITD2Bv1G160650.1	A<B	0.00290843	0.00920734	1167	1098		pairs24447	TRITD7Av1G105480.1	TRITD7Bv1G078740.1	A<B	0.0263145	0.0335568	41.193	42.098
pairs2607	TRITD1Av1G200220.1	TRITD1Bv1G191110.1	A<B	0.003855	0.00853578	1359	1446											pairs7444	TRITD2Av1G277000.1	TRITD2Bv1G241280.2	A<B	0.0001	0.0017677	231	1		pairs7092	TRITD2Av1G263180.2	TRITD2Bv1G225590.1	A<B	0.000577189	0.00676267	588	519		pairs26398	TRITD7Av1G266000.1	TRITD7Bv1G218340.1	A<B	0.00433041	0.0175842	33.611	34.511
pairs7012	TRITD2Av1G260530.1	TRITD2Bv1G223010.1	A<B	0.0004844	0.000744852	1006	1093											pairs13393	TRITD4Av1G054440.6	TRITD4Bv1G118940.4	A<B	0.00530307	0.0257402	535	303		pairs10002	TRITD3Av1G157000.2	TRITD3Bv1G137860.2	A<B	0.000866646	0.000987184	4170	4098		pairs946	TRITD1Av1G071980.9	TRITD1Bv1G081770.12	A<B	0.0113669	0.0249399	51.773	52.673
pairs10897	TRITD3Av1G214230.1	TRITD3Bv1G197520.1	A<B	0.0001	0.00828602	975	1061											pairs18155	TRITD5Av1G189660.2	TRITD5Bv1G181630.2	A<B	0.027982	0.0356833	793	559		pairs10487	TRITD3Av1G191050.2	TRITD3Bv1G173600.2	A<B	0.0122321	0.0129716	1278	1206		pairs20001	TRITD6Av1G005320.1	TRITD6Bv1G007390.1	A<B	0.000396777	0.00213493	28.077	28.976
pairs1645	TRITD1Av1G144530.3	TRITD1Bv1G136580.2	A<B	0.0105548	0.0286053	2031	2117											pairs1560	TRITD1Av1G137480.6	TRITD1Bv1G132010.6	A<B	0.0190724	0.0612907	311	76		pairs11289	TRITD3Av1G232670.1	TRITD3Bv1G220660.1	A<B	0.0103976	0.0140825	2850	2778		pairs14802	TRITD4Av1G200800.4	TRITD4Bv1G005150.1	A<B	0.00206005	0.00494636	26.68	27.575
pairs25181	TRITD7Av1G189320.1	TRITD7Bv1G155090.2	A<B	0.000415952	0.013296	1694	1780											pairs24533	TRITD7Av1G115250.2	TRITD7Bv1G086090.1	A<B	0.0510889	0.0988162	291	53		pairs1167	TRITD1Av1G105880.4	TRITD1Bv1G106310.5	A<B	0.000386353	0.00106099	2625	2553		pairs10127	TRITD3Av1G167940.1	TRITD3Bv1G146200.1	A<B	0.0194582	0.103968	29.826	30.717
pairs6484	TRITD2Av1G234710.1	TRITD2Bv1G196890.1	A<B	0.0312752	0.0656163	1672	1758											pairs8871	TRITD3Av1G032410.1	TRITD3Bv1G039500.1	A<B	0.000929233	0.0436411	244	6		pairs11957	TRITD3Av1G264370.9	TRITD3Bv1G259130.1	A<B	0.00240376	0.0104005	2187	2115		pairs6528	TRITD2Av1G237510.5	TRITD2Bv1G199340.1	A<B	0.0122078	0.0216422	58.427	59.316
pairs1840	TRITD1Av1G160500.1	TRITD1Bv1G145900.1	A<B	0.0001	0.000315153	1069	1154											pairs13389	TRITD4Av1G054290.2	TRITD4Bv1G119170.2	A<B	0.0284098	0.0708426	393	148		pairs14802	TRITD4Av1G200800.4	TRITD4Bv1G005150.1	A<B	0.00206005	0.00494636	1548	1476		pairs7250	TRITD2Av1G269140.1	TRITD2Bv1G232570.3	A<B	0.00115521	0.00144432	39.66	40.548
pairs18970	TRITD5Av1G222310.4	TRITD5Bv1G221470.3	A<B	0.00333892	0.0176449	2379	2464											pairs6068	TRITD2Av1G207740.5	TRITD2Bv1G172060.1	A<B	0.0170992	0.0295909	469	214		pairs18319	TRITD5Av1G196780.1	TRITD5Bv1G189970.1	A<B	0.00190053	0.00933249	1146	1074		pairs10130	TRITD3Av1G168180.3	TRITD3Bv1G146350.6	A<B	0.0131391	0.0193302	52.764	53.652
pairs9217	TRITD3Av1G053970.2	TRITD3Bv1G063170.1	A<B	0.0178197	0.0313854	1756	1841											pairs14651	TRITD4Av1G194970.1	TRITD4Bv1G011070.1	A<B	0.00185255	0.00939276	321	64		pairs20609	TRITD6Av1G032400.1	TRITD6Bv1G045430.1	A<B	0.00713106	0.0113372	2004	1932		pairs9632	TRITD3Av1G095960.1	TRITD3Bv1G140750.1	A<B	0.00445737	0.00912647	51.43	52.318
pairs10011	TRITD3Av1G157780.1	TRITD3Bv1G138280.1	A<B	0.0283548	0.0319287	3893	3977											pairs22485	TRITD6Av1G206710.1	TRITD6Bv1G203050.1	A<B	0.0110433	0.081268	473	209		pairs21794	TRITD6Av1G167250.2	TRITD6Bv1G152400.2	A<B	0.0104182	0.0415113	1245	1173		pairs13819	TRITD4Av1G128470.1	TRITD4Bv1G064890.1	A<B	0.000845767	0.0051862	55.113	56
pairs18441	TRITD5Av1G202130.4	TRITD5Bv1G197220.4	A<B	0.0195352	0.0257615	3824	3908											pairs20891	TRITD6Av1G051370.4	TRITD6Bv1G063610.4	A<B	0.0001	0.000294828	439	173		pairs21918	TRITD6Av1G173600.9	TRITD6Bv1G161130.4	A<B	0.0175448	0.0214491	3507	3435		pairs21147	TRITD6Av1G079470.2	TRITD6Bv1G084680.1	A<B	0.00763177	0.0148518	41.785	42.67
pairs2537	TRITD1Av1G197740.1	TRITD1Bv1G187180.2	A<B	0.000706361	0.00243525	1098	1182											pairs2165	TRITD1Av1G178130.4	TRITD1Bv1G164200.5	A<B	0.0333153	0.0388292	377	107		pairs23618	TRITD7Av1G050700.1	TRITD7Bv1G024920.10	A<B	0.0154606	0.0191091	2556	2484		pairs24340	TRITD7Av1G095080.4	TRITD7Bv1G065300.3	A<B	0.000406321	0.0134402	48.052	48.936
pairs4286	TRITD2Av1G034950.1	TRITD2Bv1G044040.2	A<B	0.00339056	0.014791	999	1083											pairs9698	TRITD3Av1G114600.9	TRITD3Bv1G105150.7	A<B	0.00602789	0.00868072	542	272		pairs2612	TRITD1Av1G200520.1	TRITD1Bv1G192030.4	A<B	0.00911231	0.0254073	3138	3066		pairs14907	TRITD4Av1G203970.2	TRITD4Bv1G000620.1	A<B	0.000154108	0.00488516	38.821	39.702
pairs13775	TRITD4Av1G113900.11	TRITD4Bv1G089770.4	A<B	0.018179	0.0341737	5748	5831											pairs1954	TRITD1Av1G166520.1	TRITD3Bv1G224140.2	A<B	0.000189689	0.0419738	306	33		pairs26428	TRITD7Av1G266740.3	TRITD7Bv1G219150.3	A<B	0.00466078	0.00682525	2208	2136		pairs21851	TRITD6Av1G170430.12	TRITD6Bv1G156730.1	A<B	0.0432884	0.0871258	45.823	46.703
pairs14277	TRITD4Av1G171210.1	TRITD4Bv1G034640.1	A<B	0.00112814	0.00138731	711	794											pairs9027	TRITD3Av1G042990.1	TRITD3Bv1G051460.1	A<B	0.0129876	0.0203108	428	155		pairs5199	TRITD2Av1G116270.6	TRITD2Bv1G104600.1	A<B	0.0001	0.0150825	1623	1551		pairs11622	TRITD3Av1G249030.1	TRITD3Bv1G240700.1	A<B	0.0369936	0.0840223	28.83	29.709
pairs19465	TRITD5Av1G244770.1	TRITD4Bv1G193380.1	A<B	0.00200397	0.00647978	2124	2207											pairs16216	TRITD5Av1G039260.1	TRITD5Bv1G036680.1	A<B	0.00206283	0.0368366	290	15		pairs9707	TRITD3Av1G118640.5	TRITD3Bv1G116070.1	A<B	0.0186238	0.0380933	2358	2286		pairs18259	TRITD5Av1G194260.3	TRITD5Bv1G187030.4	A<B	0.000841084	0.00299022	46.411	47.289
pairs7531	TRITD2Av1G280040.1	TRITD2Bv1G245620.1	A<B	0.00574827	0.00806601	626	709											pairs9531	TRITD3Av1G084850.2	TRITD3Bv1G101520.2	A<B	0.0001	0.00627389	326	45		pairs11097	TRITD3Av1G223580.4	TRITD3Bv1G205940.2	A<B	0.0116556	0.0203844	1056	981		pairs24981	TRITD7Av1G174880.2	TRITD7Bv1G131710.2	A<B	0.000323295	0.000500403	48.42	49.297
pairs10127	TRITD3Av1G167940.1	TRITD3Bv1G146200.1	A<B	0.0194582	0.103968	1549	1631											pairs5653	TRITD2Av1G179470.2	TRITD2Bv1G148130.2	A<B	0.00472106	0.0128007	345	63		pairs19493	TRITD5Av1G245780.4	TRITD4Bv1G194640.1	A<B	0.00206332	0.00642642	1953	1878		pairs16780	TRITD5Av1G113500.2	TRITD5Bv1G094040.2	A<B	0.0794927	0.0938615	45.265	46.141
pairs3465	TRITD2Av1G003440.1	TRITD2Bv1G003970.1	A<B	0.00444281	0.00702575	1979	2061											pairs21089	TRITD6Av1G071800.3	TRITD6Bv1G076220.2	A<B	0.0157248	0.0227111	490	207		pairs20969	TRITD6Av1G059050.3	TRITD6Bv1G067890.3	A<B	0.00867403	0.0118567	1326	1251		pairs13515	TRITD4Av1G064230.5	TRITD4Bv1G111600.5	A<B	0.0300262	0.0566799	54.86	55.731
pairs14683	TRITD4Av1G195760.1	TRITD4Bv1G010020.1	A<B	0.00190977	0.0105984	810	891											pairs6513	TRITD2Av1G236310.1	TRITD2Bv1G198380.1	A<B	0.133663	0.165812	285	1		pairs21851	TRITD6Av1G170430.12	TRITD6Bv1G156730.1	A<B	0.0432884	0.0871258	2514	2439		pairs6035	TRITD2Av1G206080.2	TRITD2Bv1G169570.3	A<B	0.000381589	0.0223832	28.804	29.675
pairs16854	TRITD5Av1G118840.3	TRITD5Bv1G098490.5	A<B	0.000432147	0.00100759	759	840											pairs20969	TRITD6Av1G059050.3	TRITD6Bv1G067890.3	A<B	0.00867403	0.0118567	333	45		pairs2315	TRITD1Av1G185170.1	TRITD1Bv1G173390.2	A<B	0.0001	0.000306592	480	405		pairs5648	TRITD2Av1G179290.1	TRITD2Bv1G147820.1	A<B	0.0273376	0.0608906	36.909	37.778
pairs17949	TRITD5Av1G180710.2	TRITD5Bv1G170830.1	A<B	0.00555292	0.0134199	2316	2397											pairs4046	TRITD2Av1G024510.3	TRITD2Bv1G031770.1	A<B	0.00512943	0.0412465	303	12		pairs23555	TRITD7Av1G047350.4	TRITD7Bv1G021300.2	A<B	0.00465989	0.00828638	672	597		pairs2102	TRITD1Av1G174830.2	TRITD1Bv1G160690.1	A<B	0.0371772	0.0665536	32.581	33.448
pairs25783	TRITD7Av1G231610.2	TRITD7Bv1G181000.1	A<B	0.079969	0.0877947	828	909											pairs6294	TRITD2Av1G222270.1	TRITD2Bv1G184360.3	A<B	0.0288246	0.0415832	450	158		pairs24951	TRITD7Av1G172990.2	TRITD7Bv1G130090.1	A<B	0.0001	0.00641374	2067	1992		pairs5132	TRITD2Av1G095700.5	TRITD2Bv1G096390.3	A<B	0.0445583	0.0788572	44.008	44.875
pairs18565	TRITD5Av1G206670.3	TRITD5Bv1G202950.2	A<B	0.0200396	0.0278376	2628	2707											pairs14282	TRITD4Av1G171480.1	TRITD4Bv1G035000.1	A<B	0.000613045	0.00260601	421	109		pairs26061	TRITD7Av1G249350.2	TRITD7Bv1G198060.1	A<B	0.000461569	0.00572197	1755	1680		pairs2289	TRITD1Av1G184020.2	TRITD1Bv1G171930.2	A<B	0.00974229	0.0242594	52.544	53.406
pairs20004	TRITD6Av1G005420.8	TRITD6Bv1G007700.3	A<B	0.0178271	0.0456292	1896	1975											pairs6402	TRITD2Av1G228460.2	TRITD2Bv1G190030.4	A<B	0.0155377	0.0509283	396	77		pairs8791	TRITD3Av1G028380.5	TRITD3Bv1G032780.2	A<B	0.00060646	0.00131019	1923	1848		pairs5684	TRITD2Av1G181950.1	TRITD2Bv1G149220.2	A<B	0.0427282	0.0549649	53.527	54.389
pairs24157	TRITD7Av1G081540.1	TRITD7Bv1G056980.1	A<B	0.000858897	0.0137591	1056	1135											pairs21637	TRITD6Av1G155640.2	TRITD6Bv1G141610.5	A<B	0.00555079	0.00831904	542	222		pairs14677	TRITD4Av1G195540.2	TRITD4Bv1G010390.2	A<B	0.00250925	0.00396995	864	786		pairs10889	TRITD3Av1G213830.1	TRITD3Bv1G196650.1	A<B	0.00976354	0.0340087	18.206	19.067
pairs25485	TRITD7Av1G210020.1	TRITD7Bv1G162450.2	A<B	0.0164627	0.0276772	1338	1417											pairs25236	TRITD7Av1G194870.1	TRITD7Bv1G150730.2	A<B	0.000390583	0.019477	590	263		pairs19330	TRITD5Av1G238730.1	TRITD4Bv1G183890.1	A<B	0.000363705	0.00665433	516	438		pairs22192	TRITD6Av1G191600.1	TRITD6Bv1G182590.2	A<B	0.0185777	0.027717	51.641	52.497
pairs8689	TRITD3Av1G023870.9	TRITD3Bv1G027900.9	A<B	0.020761	0.0284769	2935	3014											pairs22983	TRITD6Av1G224960.1	TRITD6Bv1G225080.1	A<B	0.000720377	0.00105601	340	10		pairs24507	TRITD7Av1G111710.1	TRITD7Bv1G081770.2	A<B	0.000538175	0.000729264	1065	987		pairs25458	TRITD7Av1G208090.3	TRITD7Bv1G161770.1	A<B	0.0102942	0.14641	52.336	53.191
pairs21138	TRITD6Av1G077470.2	TRITD6Bv1G085600.3	A<B	0.000498121	0.000990132	576	654											pairs5510	TRITD2Av1G164760.6	TRITD2Bv1G137860.2	A<B	0.0001	0.0179427	426	85		pairs7780	TRITD2Av1G287610.1	TRITD2Bv1G256480.1	A<B	0.010768	0.0170318	639	561		pairs5025	TRITD2Av1G083320.2	TRITD2Bv1G089260.1	A<B	0.00672516	0.0152497	50.137	50.99
pairs4901	TRITD2Av1G071090.2	TRITD2Bv1G089510.1	A<B	0.00222041	0.0183797	576	654											pairs1884	TRITD1Av1G162210.1	TRITD1Bv1G148340.1	A<B	0.012419	0.0178438	876	512		pairs85	TRITD1Av1G003780.2	TRITD1Bv1G003510.3	A<B	0.00833222	0.0160919	1152	1074		pairs20909	TRITD6Av1G052660.1	TRITD6Bv1G064460.1	A<B	0.0241832	0.0396196	31.098	31.948
pairs10957	TRITD3Av1G217040.1	TRITD3Bv1G202420.1	A<B	0.0023511	0.0141656	756	833											pairs14806	TRITD4Av1G200970.1	TRITD4Bv1G018090.2	A<B	0.00293079	0.0369987	379	11		pairs10444	TRITD3Av1G187890.3	TRITD3Bv1G171160.2	A<B	0.0477805	0.068914	729	648		pairs15834	TRITD5Av1G011440.1	TRITD5Bv1G009000.3	A<B	0.0119762	0.0255969	51.014	51.862
pairs25354	TRITD7Av1G201580.1	TRITD7Bv1G143690.1	A<B	0.039099	0.0426107	812	889											pairs7859	TRITD2Av1G290060.4	TRITD2Bv1G259460.1	A<B	0.00391063	0.013894	455	78		pairs10997	TRITD3Av1G219280.1	TRITD3Bv1G211320.15	A<B	0.0112851	0.0131889	2967	2886		pairs21541	TRITD6Av1G148380.5	TRITD6Bv1G131420.1	A<B	0.00481265	0.020541	53.052	53.899
pairs13548	TRITD4Av1G067330.11	TRITD4Bv1G108570.2	A<B	0.000123855	0.000318906	1092	1168											pairs24050	TRITD7Av1G074710.3	TRITD7Bv1G050220.2	A<B	0.00471381	0.0376422	550	172		pairs12016	TRITD3Av1G266990.2	TRITD3Bv1G261280.1	A<B	0.00116674	0.00596587	1452	1371		pairs8417	TRITD3Av1G012690.1	TRITD3Bv1G015320.1	A<B	0.00411037	0.00560292	40.063	40.909
pairs24835	TRITD7Av1G161580.2	TRITD7Bv1G119380.3	A<B	0.00995792	0.0113392	2034	2110											pairs23758	TRITD7Av1G056050.2	TRITD6Bv1G184960.1	A<B	0.0544791	0.0714153	634	252		pairs12419	TRITD3Av1G285160.6	TRITD3Bv1G280460.2	A<B	0.000750476	0.00297299	735	654		pairs1704	TRITD1Av1G149230.2	TRITD1Bv1G141150.2	A<B	0.000359408	0.000611526	50.675	51.519
pairs11235	TRITD3Av1G230710.2	TRITD3Bv1G217320.1	A<B	0.00156676	0.0109343	1206	1281											pairs11342	TRITD3Av1G234350.1	TRITD3Bv1G223450.1	A<B	0.0115239	0.0330632	644	236		pairs19263	TRITD5Av1G235450.2	TRITD5Bv1G234790.1	A<B	0.0040196	0.00823233	1554	1473		pairs5092	TRITD2Av1G088370.1	TRITD2Bv1G093200.2	A<B	0.00092358	0.0150307	53.194	54.038
pairs17692	TRITD5Av1G167410.1	TRITD5Bv1G159130.2	A<B	0.00188737	0.00693727	1863	1938											pairs24751	TRITD7Av1G154880.3	TRITD7Bv1G114500.4	A<B	0.006034	0.0121441	417	1		pairs20515	TRITD6Av1G026680.8	TRITD6Bv1G039980.4	A<B	0.00024781	0.000376718	1974	1893		pairs24920	TRITD7Av1G169760.1	TRITD7Bv1G127620.1	A<B	0.00633078	0.0277079	29.625	30.468
pairs23222	TRITD7Av1G031640.6	TRITD7Bv1G002330.4	A<B	0.0125596	0.0252912	1244	1319											pairs14315	TRITD4Av1G174620.4	TRITD4Bv1G028970.2	A<B	0.00106974	0.00304841	447	28		pairs2420	TRITD1Av1G191220.2	TRITD1Bv1G180260.2	A<B	0.0191511	0.0348477	2673	2592		pairs14439	TRITD4Av1G182390.3	TRITD4Bv1G022940.2	A<B	0.0001	0.000165507	47.415	48.257
pairs25003	TRITD7Av1G176810.1	TRITD7Bv1G138420.1	A<B	0.00184911	0.00620045	2031	2106											pairs5265	TRITD2Av1G133710.3	TRITD2Bv1G125230.1	A<B	0.0150923	0.0207399	426	4		pairs24303	TRITD7Av1G091550.2	TRITD7Bv1G068520.1	A<B	0.0116646	0.0231215	1704	1623		pairs6141	TRITD2Av1G212590.3	TRITD2Bv1G176110.7	A<B	0.00667851	0.00828403	34.677	35.517
pairs9142	TRITD3Av1G049200.1	TRITD3Bv1G058860.5	A<B	0.000480223	0.00266231	1127	1202											pairs14694	TRITD4Av1G196440.3	TRITD4Bv1G009510.4	A<B	0.0134472	0.0168419	456	23		pairs24955	TRITD7Av1G173160.2	TRITD7Bv1G130220.3	A<B	0.00331132	0.00697066	1314	1233		pairs24259	TRITD7Av1G088580.9	TRITD7Bv1G062710.7	A<B	0.00422114	0.0174907	49.27	50.11
pairs10926	TRITD3Av1G215170.3	TRITD3Bv1G200080.10	A<B	0.000365527	0.000746517	2807	2881											pairs3619	TRITD2Av1G007630.2	TRITD2Bv1G010030.1	A<B	0.0343295	0.0419997	582	135		pairs26081	TRITD7Av1G250490.1	TRITD7Bv1G198590.1	A<B	0.00720975	0.024044	1179	1098		pairs14112	TRITD4Av1G158910.1	TRITD4Bv1G041870.1	A<B	0.0447342	0.0823548	27.349	28.18
pairs1821	TRITD1Av1G159710.1	TRITD1Bv1G145220.2	A<B	0.0046468	0.00705002	2064	2138											pairs21996	TRITD6Av1G179790.1	TRITD6Bv1G168480.2	A<B	0.0179961	0.0296459	478	25		pairs2861	TRITD1Av1G209170.4	TRITD1Bv1G214970.2	A<B	0.00938448	0.0267639	3081	3000		pairs21771	TRITD6Av1G165830.1	TRITD6Bv1G151050.1	A<B	0.00502064	0.0221162	28.412	29.242
pairs22091	TRITD6Av1G185090.2	TRITD6Bv1G174350.1	A<B	0.0121135	0.0162186	1778	1852											pairs2129	TRITD1Av1G176050.2	TRITD1Bv1G162150.2	A<B	0.00446356	0.0258898	467	11		pairs357	TRITD1Av1G017070.1	TRITD1Bv1G020170.1	A<B	0.00760029	0.0393106	333	252		pairs21058	TRITD6Av1G067820.1	TRITD6Bv1G073950.1	A<B	0.00309814	0.0038938	47.079	47.907
pairs23820	TRITD7Av1G060120.6	TRITD7Bv1G037730.4	A<B	0.0104385	0.0239425	3090	3164											pairs22561	TRITD6Av1G210320.1	TRITD6Bv1G206450.3	A<B	0.058069	0.0728889	655	8		pairs5723	TRITD2Av1G184660.1	TRITD2Bv1G184150.2	A<B	0.0001	0.000306552	645	564		pairs13042	TRITD4Av1G028860.2	TRITD4Bv1G140550.8	A<B	0.000704559	0.014219	52.879	53.706
pairs19258	TRITD5Av1G235200.1	TRITD5Bv1G234450.1	A<B	0.000855198	0.0114032	285	358											pairs22563	TRITD6Av1G210350.1	TRITD6Bv1G206460.1	A>B	0.0846915	0.0321097	5	1377		pairs10649	TRITD3Av1G201290.1	TRITD3Bv1G178970.1	A<B	0.0001	0.00672132	645	561		pairs5339	TRITD2Av1G141480.3	TRITD2Bv1G130810.2	A<B	0.0104995	0.0465456	32.401	33.226
pairs20111	TRITD6Av1G008240.1	TRITD6Bv1G012950.1	A<B	0.00217781	0.00343169	888	961											pairs8861	TRITD3Av1G031610.1	TRITD3Bv1G041800.1	A>B	0.00548615	0.0001	10	560		pairs1312	TRITD1Av1G119750.4	TRITD1Bv1G117270.3	A<B	0.00381034	0.0181403	1779	1695		pairs22199	TRITD6Av1G192010.11	TRITD6Bv1G182920.10	A<B	0.00175591	0.00336307	51.514	52.338
pairs11118	TRITD3Av1G224700.1	TRITD3Bv1G203640.1	A<B	0.0271852	0.045207	942	1014											pairs21573	TRITD6Av1G151940.18	TRITD6Bv1G137970.21	A>B	0.0504557	0.0417263	2	487		pairs17048	TRITD5Av1G132520.3	TRITD5Bv1G111480.3	A<B	0.0001	0.0004263	1824	1740		pairs23502	TRITD7Av1G044020.12	TRITD7Bv1G017330.7	A<B	0.00182933	0.0244561	45.666	46.488
pairs11314	TRITD3Av1G233450.3	TRITD3Bv1G222000.1	A<B	0.00416645	0.0265745	1455	1527											pairs9760	TRITD3Av1G130330.1	TRITD3Bv1G091010.2	A>B	0.00750295	0.0001	226	648		pairs17481	TRITD5Av1G157030.2	TRITD5Bv1G145910.1	A<B	0.0196542	0.0678056	969	885		pairs11427	TRITD3Av1G238370.9	TRITD3Bv1G228210.5	A<B	0.0137038	0.0229786	55.618	56.433
pairs14112	TRITD4Av1G158910.1	TRITD4Bv1G041870.1	A<B	0.0447342	0.0823548	2373	2445											pairs3740	TRITD2Av1G011540.1	TRITD2Bv1G015890.5	A>B	0.210792	0.00936537	14	432		pairs19182	TRITD5Av1G232100.1	TRITD5Bv1G231340.4	A<B	0.0001	0.000192687	780	696		pairs15804	TRITD5Av1G009670.1	TRITD4Bv1G170620.1	A<B	0.0499207	0.0973952	27.748	28.563
pairs2167	TRITD1Av1G178300.1	TRITD1Bv1G164310.1	A<B	0.000132421	0.000225519	609	681											pairs5336	TRITD2Av1G141140.1	TRITD2Bv1G131070.5	A>B	0.00567719	0.00189619	67	447		pairs4445	TRITD2Av1G040370.1	TRITD2Bv1G054450.1	A<B	0.0005855	0.00673731	1062	978		pairs25354	TRITD7Av1G201580.1	TRITD7Bv1G143690.1	A<B	0.039099	0.0426107	43.842	44.657
pairs23399	TRITD7Av1G039480.1	TRITD7Bv1G012880.1	A<B	0.0140997	0.0281124	1681	1753											pairs13926	TRITD4Av1G144380.5	TRITD4Bv1G059030.4	A>B	0.0123287	0.00549097	42	408		pairs6378	TRITD2Av1G227110.1	TRITD2Bv1G189180.4	A<B	0.00904568	0.0116103	1611	1527		pairs13480	TRITD4Av1G061840.1	TRITD4Bv1G114400.2	A<B	0.00615567	0.0146296	49.108	49.918
pairs23702	TRITD7Av1G053980.1	TRITD7Bv1G029010.1	A<B	0.00107807	0.0018741	1292	1364											pairs3445	TRITD2Av1G002670.1	TRITD2Bv1G003140.1	A>B	0.0247245	0.0206545	13	372		pairs9798	TRITD3Av1G135080.1	TRITD3Bv1G123390.1	A<B	0.0052538	0.0149442	1518	1434		pairs21141	TRITD6Av1G078440.3	TRITD6Bv1G085410.1	A<B	0.0222912	0.0327998	44.195	45.005
pairs273	TRITD1Av1G012140.11	TRITD1Bv1G015710.1	A<B	0.0238936	0.0333676	2397	2469											pairs9306	TRITD3Av1G061710.1	TRITD3Bv1G067490.1	A>B	0.0220689	0.000109284	50	390		pairs12006	TRITD3Av1G266320.1	TRITD3Bv1G260800.2	A<B	0.0001	0.000930188	1728	1641		pairs21714	TRITD6Av1G160710.3	TRITD6Bv1G147000.4	A<B	0.0117989	0.0183238	41.617	42.427
pairs5609	TRITD2Av1G177360.1	TRITD2Bv1G145490.2	A<B	0.00476782	0.00868174	1044	1116											pairs26572	TRITD7Av1G272740.2	TRITD7Bv1G205360.3	A>B	0.0134618	0.00640367	173	498		pairs1405	TRITD1Av1G127820.3	TRITD1Bv1G123330.2	A<B	0.00572637	0.0071281	1011	924		pairs8786	TRITD3Av1G028270.1	TRITD3Bv1G032510.1	A<B	0.000530272	0.00316018	39.293	40.103
pairs5773	TRITD2Av1G189150.1	TRITD2Bv1G154500.2	A<B	0.00538314	0.0121582	1521	1593											pairs5184	TRITD2Av1G111300.10	TRITD2Bv1G108120.8	A>B	0.0435911	0.0264248	99	423		pairs14189	TRITD4Av1G165830.3	TRITD4Bv1G036760.2	A<B	0.0597605	0.0712264	2193	2106		pairs11696	TRITD3Av1G251920.3	TRITD3Bv1G244370.1	A<B	0.00779675	0.0225121	52.471	53.28
pairs6732	TRITD2Av1G248810.3	TRITD2Bv1G211130.3	A<B	0.0115217	0.0217128	2868	2940											pairs5096	TRITD2Av1G088850.2	TRITD2Bv1G093460.4	A>B	0.0114614	0.00714913	40	354		pairs1429	TRITD1Av1G129380.7	TRITD1Bv1G124720.8	A<B	0.000920532	0.0057173	2298	2211		pairs13366	TRITD4Av1G050940.2	TRITD4Bv1G125610.1	A<B	0.00077159	0.00369237	38.811	39.62
pairs11166	TRITD3Av1G227650.2	TRITD3Bv1G213640.6	A<B	0.000937024	0.0142317	1807	1878											pairs20579	TRITD6Av1G030600.3	TRITD6Bv1G043870.4	A>B	0.0348745	0.0211744	117	429		pairs14315	TRITD4Av1G174620.4	TRITD4Bv1G028970.2	A<B	0.00106974	0.00304841	1002	915		pairs11082	TRITD3Av1G223200.1	TRITD3Bv1G206570.1	A<B	0.00346185	0.0153721	45.225	46.033
pairs21276	TRITD6Av1G103930.6	TRITD6Bv1G100760.2	A<B	0.00163135	0.0123557	1920	1991											pairs10996	TRITD3Av1G219270.3	TRITD3Bv1G211340.2	A>B	0.00215201	0.000361034	27	325		pairs20527	TRITD6Av1G027160.1	TRITD6Bv1G040640.2	A<B	0.00588532	0.00780281	2178	2091		pairs8902	TRITD3Av1G033970.1	TRITD3Bv1G042850.1	A<B	0.0628685	0.0932353	45.412	46.22
pairs4520	TRITD2Av1G044870.2	TRITD2Bv1G059110.5	A<B	0.00121423	0.0039112	1987	2058											pairs16437	TRITD5Av1G064530.2	TRITD5Bv1G053120.1	A>B	0.00381301	0.000126199	298	596		pairs4061	TRITD2Av1G025270.3	TRITD2Bv1G032910.4	A<B	0.000886468	0.0010099	1287	1200		pairs25072	TRITD7Av1G181650.2	TRITD7Bv1G142440.2	A<B	0.0244418	0.0365307	34.488	35.29
pairs10232	TRITD3Av1G175410.1	TRITD3Bv1G156040.1	A<B	0.0380513	0.0579378	2496	2566											pairs5365	TRITD2Av1G147340.4	TRITD2Bv1G128890.3	A>B	0.0426375	0.00884792	216	513		pairs9013	TRITD3Av1G041630.6	TRITD3Bv1G050030.3	A<B	0.0001	0.00664733	1290	1203		pairs17797	TRITD5Av1G172900.2	TRITD5Bv1G163500.2	A<B	0.000120022	0.00254812	51.386	52.184
pairs16912	TRITD5Av1G124080.5	TRITD5Bv1G102400.6	A<B	0.00146107	0.0145267	2329	2399											pairs15853	TRITD5Av1G012950.1	TRITD5Bv1G010670.1	A>B	0.0378401	0.00867084	49	345		pairs20891	TRITD6Av1G051370.4	TRITD6Bv1G063610.4	A<B	0.0001	0.000294828	957	867		pairs4286	TRITD2Av1G034950.1	TRITD2Bv1G044040.2	A<B	0.00339056	0.014791	26.627	27.424
pairs253	TRITD1Av1G010520.2	TRITD1Bv1G014150.4	A<B	0.0137179	0.0257482	2674	2744											pairs16577	TRITD5Av1G095270.4	TRITD5Bv1G077440.6	A>B	0.00669112	0.00439494	87	368		pairs21046	TRITD6Av1G065590.3	TRITD6Bv1G070210.1	A<B	0.0001	0.00500758	1995	1905		pairs11089	TRITD3Av1G223490.1	TRITD3Bv1G205650.1	A<B	0.00282026	0.0197256	31.208	32.004
pairs9473	TRITD3Av1G077440.2	TRITD3Bv1G081110.2	A<B	0.00590132	0.0238347	2188	2258											pairs15856	TRITD5Av1G013100.1	TRITD5Bv1G010690.1	A>B	0.00031762	0.0001	171	450		pairs21791	TRITD6Av1G167060.1	TRITD6Bv1G152230.1	A<B	0.0207976	0.0539351	1437	1347		pairs25881	TRITD7Av1G237640.1	TRITD7Bv1G186290.1	A<B	0.0146221	0.0270937	28.356	29.152
pairs15691	TRITD5Av1G003590.3	TRITD5Bv1G003040.1	A<B	0.000917561	0.0012312	1620	1689											pairs13409	TRITD4Av1G055020.1	TRITD4Bv1G118600.1	A>B	0.0585966	0.0521438	26	301		pairs25934	TRITD7Av1G240840.3	TRITD7Bv1G190130.2	A<B	0.0016407	0.00190541	450	360		pairs9664	TRITD3Av1G103310.2	TRITD3Bv1G100560.3	A<B	0.00452057	0.0117317	54.262	55.057
pairs16116	TRITD5Av1G030590.1	TRITD5Bv1G029880.3	A<B	0.00350525	0.0190451	2507	2576											pairs5484	TRITD2Av1G161930.1	TRITD2Bv1G136350.2	A>B	0.0236502	0.00049118	53	323		pairs6714	TRITD2Av1G248230.1	TRITD2Bv1G210420.1	A<B	0.00888169	0.0270287	2019	1929		pairs21729	TRITD6Av1G162080.2	TRITD6Bv1G147820.2	A<B	0.0268756	0.0545202	38.167	38.961
pairs17139	TRITD5Av1G138730.1	TRITD5Bv1G118510.1	A<B	0.0134248	0.0277876	1581	1650											pairs26019	TRITD7Av1G247240.1	TRITD7Bv1G195130.3	A>B	0.0128367	0.00552526	169	432		pairs7416	TRITD2Av1G276100.3	TRITD2Bv1G240080.3	A<B	0.00105487	0.0153454	1800	1710		pairs11917	TRITD3Av1G262280.2	TRITD3Bv1G256770.2	A<B	0.00592354	0.0119138	53.544	54.337
pairs4190	TRITD2Av1G030450.3	TRITD2Bv1G039620.1	A<B	0.0001	0.0300391	1203	1272											pairs9347	TRITD3Av1G065060.6	TRITD3Bv1G070470.8	A>B	0.0129361	0.0001	44	299		pairs12810	TRITD4Av1G015570.1	TRITD4Bv1G157140.1	A<B	0.0224379	0.0327716	1710	1617		pairs8390	TRITD3Av1G011640.3	TRITD3Bv1G008580.1	A<B	0.000301588	0.00046473	46.788	47.581
pairs5198	TRITD2Av1G115920.3	TRITD2Bv1G107810.1	A<B	0.000627369	0.000781434	1624	1693											pairs19635	TRITD5Av1G251060.1	TRITD4Bv1G200580.1	A>B	0.0203644	0.00718359	61	314		pairs16718	TRITD5Av1G109300.5	TRITD5Bv1G091100.1	A<B	0.00977877	0.024064	1902	1809		pairs18306	TRITD5Av1G195810.1	TRITD5Bv1G189170.2	A<B	0.00236808	0.00507912	40.78	41.573
pairs2334	TRITD1Av1G186400.1	TRITD1Bv1G174810.1	A<B	0.00401244	0.00657428	736	804											pairs12878	TRITD4Av1G018340.1	TRITD4Bv1G152240.1	A>B	0.0268742	0.0143762	7	257		pairs19510	TRITD5Av1G246220.1	TRITD4Bv1G195080.1	A<B	0.00729487	0.0539656	1362	1269		pairs5986	TRITD2Av1G203120.2	TRITD2Bv1G166470.2	A<B	0.00689603	0.0172051	49.272	50.064
pairs10410	TRITD3Av1G186550.2	TRITD3Bv1G169170.1	A<B	0.000337925	0.0017596	1314	1381											pairs26228	TRITD7Av1G257610.2	TRITD7Bv1G207830.2	A>B	0.0463448	0.00660677	89	338		pairs2600	TRITD1Av1G200080.3	TRITD1Bv1G190670.1	A<B	0.00101541	0.00217327	924	831		pairs23767	TRITD7Av1G056510.1	TRITD7Bv1G033260.5	A<B	0.00894759	0.0155519	42.322	43.114
pairs13843	TRITD4Av1G133410.2	TRITD4Bv1G099740.4	A<B	0.0001	0.000440983	802	869											pairs674	TRITD1Av1G039670.4	TRITD1Bv1G052130.2	A>B	0.0287455	0.00432102	62	304		pairs9785	TRITD3Av1G133410.1	TRITD3Bv1G122290.2	A<B	0.0856555	0.123972	2106	2013		pairs5964	TRITD2Av1G201730.3	TRITD2Bv1G164720.3	A<B	0.0378579	0.0453862	46.673	47.463
pairs14822	TRITD4Av1G201460.5	TRITD4Bv1G004600.4	A<B	0.0144341	0.0339438	1698	1765											pairs19325	TRITD5Av1G238560.1	TRITD4Bv1G183500.1	A>B	0.00630278	0.00130645	23	264		pairs1652	TRITD1Av1G144770.3	TRITD1Bv1G136900.2	A<B	0.0185847	0.0270497	1131	1035		pairs6440	TRITD2Av1G231120.4	TRITD2Bv1G193440.3	A<B	0.022152	0.0275208	49.616	50.406
pairs17481	TRITD5Av1G157030.2	TRITD5Bv1G145910.1	A<B	0.0196542	0.0678056	969	1036											pairs19203	TRITD5Av1G232760.1	TRITD5Bv1G231990.1	A>B	0.0568989	0.0432568	164	404		pairs17280	TRITD5Av1G146170.1	TRITD5Bv1G136110.1	A<B	0.0001	0.00741441	441	345		pairs3815	TRITD2Av1G014760.5	TRITD2Bv1G019580.1	A<B	0.00294177	0.00489691	32.966	33.755
pairs1822	TRITD1Av1G159780.2	TRITD1Bv1G145310.2	A<B	0.00149963	0.0121754	1145	1212											pairs4769	TRITD2Av1G061710.5	TRITD2Bv1G072520.4	A>B	0.0127369	0.0001	72	312		pairs22799	TRITD6Av1G218960.1	TRITD6Bv1G218050.1	A<B	0.0001	0.000140685	1242	1146		pairs9292	TRITD3Av1G059470.1	TRITD3Bv1G066430.1	A<B	0.00679601	0.0186517	31.969	32.758
pairs1921	TRITD1Av1G164500.1	TRITD1Bv1G150500.2	A<B	0.0022897	0.00322442	1726	1793											pairs20330	TRITD6Av1G017370.1	TRITD6Bv1G024670.2	A>B	0.00429198	0.00249158	96	335		pairs24880	TRITD7Av1G165940.8	TRITD7Bv1G123940.3	A<B	0.00708048	0.0411281	10380	10284		pairs24871	TRITD7Av1G164850.1	TRITD7Bv1G121960.1	A<B	0.015708	0.0246225	41.454	42.242
pairs20828	TRITD6Av1G045630.2	TRITD6Bv1G058750.7	A<B	0.0132928	0.0305277	1340	1407											pairs10373	TRITD3Av1G184940.1	TRITD3Bv1G167030.1	A>B	0.0052004	0.000510214	159	396		pairs8011	TRITD2Av1G294940.8	TRITD2Bv1G265560.1	A<B	0.000298077	0.0256314	2898	2802		pairs587	TRITD1Av1G032550.8	TRITD1Bv1G041580.2	A<B	0.0119866	0.0168619	55.656	56.443
pairs10444	TRITD3Av1G187890.3	TRITD3Bv1G171160.2	A<B	0.0477805	0.068914	729	795											pairs10350	TRITD3Av1G183880.4	TRITD3Bv1G165400.3	A>B	0.00240059	0.0001	188	417		pairs8801	TRITD3Av1G029120.7	TRITD3Bv1G033200.6	A<B	0.00352178	0.00606086	1182	1086		pairs20111	TRITD6Av1G008240.1	TRITD6Bv1G012950.1	A<B	0.00217781	0.00343169	54.054	54.839
pairs14436	TRITD4Av1G182240.2	TRITD4Bv1G023260.2	A<B	0.0288604	0.041063	1486	1552											pairs15004	TRITD4Av1G209010.4	TRITD5Bv1G250840.5	A>B	0.00449353	0.000613273	107	334		pairs12311	TRITD3Av1G280550.5	TRITD3Bv1G276220.4	A<B	0.00749191	0.0264134	3006	2907		pairs5474	TRITD2Av1G160570.1	TRITD2Bv1G135960.1	A<B	0.000718114	0.00187424	44.979	45.763
pairs4602	TRITD2Av1G050570.6	TRITD2Bv1G062270.3	A<B	0.00128866	0.00166678	720	786											pairs8437	TRITD3Av1G013810.1	TRITD3Bv1G017060.1	A>B	0.0290305	0.0182857	226	453		pairs15126	TRITD4Av1G213760.3	TRITD5Bv1G246310.1	A<B	0.0001	0.00254301	813	714		pairs17263	TRITD5Av1G145160.1	TRITD5Bv1G135160.2	A<B	0.043367	0.049277	32.278	33.061
pairs544	TRITD1Av1G029130.1	TRITD1Bv1G038220.1	A<B	0.0556118	0.0727888	1655	1721											pairs21346	TRITD6Av1G123460.3	TRITD6Bv1G115050.1	A>B	0.00422833	0.0001	20	245		pairs1523	TRITD1Av1G135400.1	TRITD1Bv1G129490.1	A<B	0.000163195	0.00260143	456	357		pairs4548	TRITD2Av1G045900.2	TRITD2Bv1G059580.1	A<B	0.000179674	0.000810124	31.334	32.116
pairs11021	TRITD3Av1G220180.4	TRITD3Bv1G209830.4	A<B	0.0241057	0.0352303	2055	2120											pairs12015	TRITD3Av1G266960.1	TRITD3Bv1G261270.2	A>B	0.00553361	0.0001	88	312		pairs18889	TRITD5Av1G219230.2	TRITD5Bv1G216810.1	A<B	0.0904608	0.108539	1227	1128		pairs4827	TRITD2Av1G065650.7	TRITD2Bv1G077580.3	A<B	0.018464	0.0386732	42.336	43.117
pairs16073	TRITD5Av1G026510.2	TRITD5Bv1G024210.1	A<B	0.0523682	0.0695131	1007	1072											pairs20007	TRITD6Av1G005520.5	TRITD6Bv1G007860.5	A>B	0.0413869	0.0214183	142	358		pairs19101	TRITD5Av1G228510.1	TRITD5Bv1G227350.1	A<B	0.00301067	0.00614779	954	855		pairs14282	TRITD4Av1G171480.1	TRITD4Bv1G035000.1	A<B	0.000613045	0.00260601	52.767	53.546
pairs21061	TRITD6Av1G068000.1	TRITD6Bv1G074050.3	A<B	0.0381069	0.0884059	1377	1442											pairs418	TRITD1Av1G021600.3	TRITD1Bv1G024680.2	A>B	0.0330756	0.000841609	19	234		pairs22711	TRITD6Av1G215740.1	TRITD6Bv1G213980.4	A<B	0.00764818	0.0140663	2856	2757		pairs2571	TRITD1Av1G199060.1	TRITD1Bv1G188810.2	A<B	0.0133492	0.0259699	50.852	51.63
pairs26015	TRITD7Av1G246990.6	TRITD7Bv1G194970.4	A<B	0.00492838	0.00775721	2846	2911											pairs22939	TRITD6Av1G223510.2	TRITD6Bv1G223830.1	A>B	0.0245006	0.0102703	161	375		pairs8308	TRITD3Av1G008720.2	TRITD3Bv1G012140.1	A<B	0.00285083	0.00650536	612	513		pairs12805	TRITD4Av1G015190.2	TRITD4Bv1G156640.1	A<B	0.00128323	0.035672	27.267	28.04
pairs7250	TRITD2Av1G269140.1	TRITD2Bv1G232570.3	A<B	0.00115521	0.00144432	1649	1714											pairs19540	TRITD5Av1G247410.1	TRITD4Bv1G196570.2	A>B	0.0448588	0.00389192	224	437		pairs9989	TRITD3Av1G155730.3	TRITD3Bv1G137100.5	A<B	0.00536312	0.0138339	1380	1281		pairs19493	TRITD5Av1G245780.4	TRITD4Bv1G194640.1	A<B	0.00206332	0.00642642	48.541	49.308
pairs10130	TRITD3Av1G168180.3	TRITD3Bv1G146350.6	A<B	0.0131391	0.0193302	3510	3573											pairs13237	TRITD4Av1G042060.1	TRITD4Bv1G130440.1	A>B	0.0224886	0.00576963	48	260		pairs11924	TRITD3Av1G262990.4	TRITD3Bv1G257350.1	A<B	0.0080009	0.0250539	2166	2064		pairs8864	TRITD3Av1G031870.1	TRITD3Bv1G038880.1	A<B	0.0137468	0.0184288	26.599	27.365
pairs13147	TRITD4Av1G035980.7	TRITD4Bv1G134390.1	A<B	0.000908879	0.0195171	3478	3541											pairs16500	TRITD5Av1G080490.2	TRITD5Bv1G066480.6	A>B	0.0106441	0.00444595	205	414		pairs13361	TRITD4Av1G050690.3	TRITD4Bv1G125280.5	A<B	0.000329243	0.0101595	1446	1344		pairs8826	TRITD3Av1G029950.4	TRITD3Bv1G034940.4	A<B	0.00602896	0.0284435	47.016	47.781
pairs14609	TRITD4Av1G193000.1	TRITD4Bv1G013390.8	A<B	0.0266159	0.0353676	3777	3840											pairs10073	TRITD3Av1G163380.1	TRITD3Bv1G144010.2	A>B	0.0043577	0.00328345	128	332		pairs17388	TRITD5Av1G150670.6	TRITD5Bv1G140160.6	A<B	0.000370413	0.00529286	1893	1791		pairs18455	TRITD5Av1G202580.1	TRITD5Bv1G198010.1	A<B	0.00661496	0.00810621	42.577	43.338
pairs14972	TRITD4Av1G207380.2	TRITD5Bv1G252020.4	A<B	0.000336165	0.000397842	1995	2058											pairs4905	TRITD2Av1G071640.2	TRITD2Bv1G080610.2	A>B	0.0234703	0.000154442	11	212		pairs22788	TRITD6Av1G218630.1	TRITD6Bv1G217430.1	A<B	0.0001	0.000277377	756	654		pairs23537	TRITD7Av1G046410.4	TRITD7Bv1G020070.3	A<B	0.00449022	0.0115526	31.809	32.569
pairs24296	TRITD7Av1G090940.1	TRITD7Bv1G069250.1	A<B	0.0738998	0.0971437	1296	1359											pairs2639	TRITD1Av1G202110.2	TRITD1Bv1G194100.2	A>B	0.0487082	0.0285899	56	255		pairs23800	TRITD7Av1G059230.4	TRITD7Bv1G036460.1	A<B	0.0158581	0.0272541	2295	2193		pairs6486	TRITD2Av1G234870.2	TRITD2Bv1G196940.3	A<B	0.0360855	0.0634006	34.357	35.109
pairs5384	TRITD2Av1G149130.4	TRITD2Bv1G127890.7	A<B	0.0083363	0.0162577	3269	3332											pairs21854	TRITD6Av1G170670.5	TRITD6Bv1G156950.6	A>B	0.000637634	0.000493623	66	262		pairs25386	TRITD7Av1G204170.1	TRITD7Bv1G157730.1	A<B	0.00897898	0.0197282	3630	3528		pairs743	TRITD1Av1G044070.1	TRITD1Bv1G054030.1	A<B	0.016074	0.0552715	31.631	32.383
pairs6247	TRITD2Av1G219890.1	TRITD2Bv1G182320.1	A<B	0.0001	0.000220599	2841	2904											pairs705	TRITD1Av1G041130.9	TRITD1Bv1G044190.1	A>B	0.0119595	0.00734405	133	325		pairs3006	TRITD1Av1G215900.1	TRITD1Bv1G206880.1	A<B	0.00174353	0.0157732	1227	1125		pairs18144	TRITD5Av1G189330.6	TRITD5Bv1G181300.3	A<B	0.0961692	0.109096	46.774	47.525
pairs6268	TRITD2Av1G220940.4	TRITD2Bv1G183300.1	A<B	0.00443015	0.0228244	1582	1645											pairs13618	TRITD4Av1G076890.4	TRITD4Bv1G103630.1	A>B	0.0690944	0.00374492	5	192		pairs5058	TRITD2Av1G085490.2	TRITD2Bv1G091010.1	A<B	0.00400778	0.0114508	1215	1113		pairs12307	TRITD3Av1G280050.2	TRITD3Bv1G275690.2	A<B	0.012334	0.0184176	40.939	41.688
pairs17346	TRITD5Av1G149670.1	TRITD5Bv1G139880.1	A<B	0.00376495	0.0204114	1281	1343											pairs18533	TRITD5Av1G205480.2	TRITD5Bv1G201680.3	A>B	0.0719286	0.0220994	40	227		pairs7294	TRITD2Av1G270610.2	TRITD2Bv1G233850.1	A<B	0.017459	0.0311885	981	879		pairs9970	TRITD3Av1G154670.3	TRITD3Bv1G136150.4	A<B	0.00531821	0.0126031	28.763	29.511
pairs21465	TRITD6Av1G140150.1	TRITD6Bv1G137060.2	A<B	0.00298306	0.00428145	1510	1572											pairs18092	TRITD5Av1G187880.1	TRITD5Bv1G177790.2	A>B	0.0256852	0.00995025	7	193		pairs8939	TRITD3Av1G036100.4	TRITD3Bv1G045200.1	A<B	0.012061	0.0166352	2373	2271		pairs2788	TRITD1Av1G206710.2	TRITD1Bv1G202400.2	A<B	0.00830796	0.0109128	48.356	49.103
pairs25588	TRITD7Av1G217470.2	TRITD7Bv1G165990.1	A<B	0.00269453	0.00921004	1429	1491											pairs22367	TRITD6Av1G199330.1	TRITD6Bv1G194190.1	A>B	0.0188958	0.0130617	189	375		pairs956	TRITD1Av1G076610.1	TRITD1Bv1G076660.5	A<B	0.0403434	0.0445951	4188	4086		pairs10338	TRITD3Av1G183400.1	TRITD3Bv1G164590.1	A<B	0.0001	0.000320396	42.088	42.828
pairs3001	TRITD1Av1G215620.2	TRITD1Bv1G207260.5	A<B	0.00523039	0.0115644	1817	1879											pairs17482	TRITD5Av1G157110.1	TRITD5Bv1G143310.1	A>B	0.0524152	0.0386474	47	231		pairs12924	TRITD4Av1G020880.1	TRITD4Bv1G149530.2	A<B	0.0001	0.0150876	1533	1428		pairs16546	TRITD5Av1G091200.3	TRITD5Bv1G075170.2	A<B	0.000111374	0.000295783	39.261	40
pairs20971	TRITD6Av1G059170.13	TRITD6Bv1G067950.7	A<B	0.0149349	0.0199543	6097	6158											pairs4428	TRITD2Av1G039850.1	TRITD2Bv1G053710.2	A>B	0.0155395	0.00387853	26	209		pairs15630	TRITD5Av1G000450.2	TRITD5Bv1G000410.4	A<B	0.0151732	0.0226778	2052	1947		pairs10362	TRITD3Av1G184340.9	TRITD3Bv1G166380.5	A<B	0.00530355	0.0178998	46.559	47.297
pairs25623	TRITD7Av1G219900.2	TRITD7Bv1G169260.1	A<B	0.000503867	0.00109611	986	1047											pairs11148	TRITD3Av1G226520.2	TRITD3Bv1G206160.1	A>B	0.053614	0.0414479	262	444		pairs16564	TRITD5Av1G093590.4	TRITD5Bv1G076480.1	A<B	0.0001	0.000251696	786	681		pairs15062	TRITD4Av1G211510.1	TRITD5Bv1G248800.8	A<B	0.00357881	0.00544465	53.394	54.129
pairs3081	TRITD1Av1G218410.12	TRITD1Bv1G202950.6	A<B	0.019551	0.0251921	1524	1585											pairs4865	TRITD2Av1G068580.1	TRITD2Bv1G075100.1	A>B	0.00477538	0.000434341	81	259		pairs17591	TRITD5Av1G161940.3	TRITD5Bv1G153580.2	A<B	0.00985355	0.0142618	1290	1185		pairs16939	TRITD5Av1G126000.6	TRITD5Bv1G104090.6	A<B	0.00976966	0.040453	56.017	56.751
pairs8942	TRITD3Av1G036160.1	TRITD3Bv1G045350.1	A<B	0.000569508	0.00544558	1086	1147											pairs6554	TRITD2Av1G239270.2	TRITD2Bv1G200800.1	A>B	0.0417648	0.0299932	120	297		pairs18308	TRITD5Av1G195880.6	TRITD5Bv1G189240.2	A<B	0.00853942	0.0227512	2463	2358		pairs10488	TRITD3Av1G191120.1	TRITD3Bv1G173700.1	A<B	0.0131094	0.0563155	26.667	27.4
pairs9374	TRITD3Av1G067690.3	TRITD3Bv1G076560.3	A<B	0.00438644	0.00569937	1670	1731											pairs25210	TRITD7Av1G191470.9	TRITD7Bv1G152790.8	A>B	0.026528	0.0189788	18	193		pairs19411	TRITD5Av1G242190.1	TRITD4Bv1G189690.3	A<B	0.000567522	0.00345325	1290	1185		pairs12606	TRITD4Av1G004590.1	TRITD4Bv1G169570.2	A<B	0.0132637	0.0239551	44.478	45.208
pairs10272	TRITD3Av1G178950.5	TRITD3Bv1G160130.3	A<B	0.0223299	0.0260429	2722	2782											pairs21219	TRITD6Av1G088220.4	TRITD6Bv1G107320.2	A>B	0.0359366	0.0145806	240	414		pairs19452	TRITD5Av1G243810.1	TRITD4Bv1G192110.1	A<B	0.0312758	0.0873681	1659	1554		pairs2607	TRITD1Av1G200220.1	TRITD1Bv1G191110.1	A<B	0.003855	0.00853578	29.286	30.014
pairs13445	TRITD4Av1G057610.1	TRITD4Bv1G116710.1	A<B	0.0315088	0.0564101	1041	1101											pairs21570	TRITD6Av1G151430.1	TRITD6Bv1G137560.1	A>B	0.0422572	0.0210917	93	267		pairs21040	TRITD6Av1G065150.1	TRITD6Bv1G071260.2	A<B	0.00727081	0.0156534	1191	1086		pairs13003	TRITD4Av1G025840.2	TRITD4Bv1G143880.3	A<B	0.0155595	0.0329575	51.287	52.014
pairs13538	TRITD4Av1G066070.1	TRITD4Bv1G109700.1	A<B	0.00286139	0.0135574	2226	2286											pairs19064	TRITD5Av1G227070.1	TRITD5Bv1G226030.2	A>B	0.00223038	0.000104329	287	458		pairs2323	TRITD1Av1G185690.5	TRITD1Bv1G174250.2	A<B	0.00488079	0.00723146	1449	1344		pairs25303	TRITD7Av1G198710.4	TRITD7Bv1G147090.3	A<B	0.00264978	0.0260224	54.552	55.277
pairs16518	TRITD5Av1G086830.2	TRITD5Bv1G072190.2	A<B	0.000348104	0.00571171	2238	2298											pairs4248	TRITD2Av1G033580.1	TRITD2Bv1G042400.1	A>B	0.000397616	0.0001	79	249		pairs3123	TRITD1Av1G220000.1	TRITD1Bv1G217850.1	A<B	0.0143371	0.0192735	2598	2493		pairs24872	TRITD7Av1G165050.1	TRITD7Bv1G122070.1	A<B	0.0810454	0.113322	37.057	37.782
pairs6882	TRITD2Av1G255400.6	TRITD2Bv1G217800.7	A<B	0.0194831	0.029242	1968	2028											pairs21726	TRITD6Av1G161730.2	TRITD6Bv1G147730.2	A>B	0.0742967	0.0536058	200	369		pairs4991	TRITD2Av1G080680.2	TRITD2Bv1G087160.3	A<B	0.0106143	0.0359092	2799	2694		pairs2915	TRITD1Av1G211650.2	TRITD1Bv1G212900.2	A<B	0.00104923	0.00281824	33.369	34.093
pairs7	TRITD1Av1G000570.2	TRITD1Bv1G000960.4	A<B	0.0003727	0.013651	2540	2600											pairs1596	TRITD1Av1G140940.1	TRITD1Bv1G122660.1	A>B	0.050642	0.0001	303	469		pairs5142	TRITD2Av1G098220.4	TRITD2Bv1G098550.3	A<B	0.00623004	0.0110947	2436	2331		pairs11223	TRITD3Av1G230440.1	TRITD3Bv1G215910.3	A<B	0.0162805	0.0212115	42.664	43.386
pairs482	TRITD1Av1G025750.1	TRITD1Bv1G036450.2	A<B	0.00251009	0.0146897	1142	1201											pairs22280	TRITD6Av1G195350.3	TRITD6Bv1G188650.3	A>B	0.0241516	0.00552216	52	218		pairs11695	TRITD3Av1G251870.6	TRITD3Bv1G244360.5	A<B	0.0001	0.0057292	1773	1665		pairs19413	TRITD5Av1G242270.1	TRITD4Bv1G189780.1	A<B	0.00771426	0.0224358	44.393	45.115
pairs626	TRITD1Av1G036370.1	TRITD1Bv1G048240.1	A<B	0.0147731	0.0239711	2173	2232											pairs10754	TRITD3Av1G205910.2	TRITD3Bv1G186650.1	A>B	0.00190086	0.0001	309	473		pairs24012	TRITD7Av1G071800.10	TRITD7Bv1G048080.8	A<B	0.0419601	0.0709299	2646	2538		pairs11118	TRITD3Av1G224700.1	TRITD3Bv1G203640.1	A<B	0.0271852	0.045207	31.529	32.249
pairs6756	TRITD2Av1G250390.2	TRITD2Bv1G212320.4	A<B	0.0090347	0.0125602	2968	3027											pairs9799	TRITD3Av1G135370.1	TRITD3Bv1G123490.5	A>B	0.0196044	0.000238886	47	211		pairs24050	TRITD7Av1G074710.3	TRITD7Bv1G050220.2	A<B	0.00471381	0.0376422	1413	1305		pairs1505	TRITD1Av1G134710.1	TRITD1Bv1G128540.1	A<B	0.000154597	0.017173	50.75	51.466
pairs13382	TRITD4Av1G053600.1	TRITD4Bv1G119670.1	A<B	0.000383843	0.000613251	1023	1081											pairs1891	TRITD1Av1G163010.7	TRITD1Bv1G148990.3	A>B	0.066742	0.0185411	279	439		pairs24267	TRITD7Av1G088960.6	TRITD7Bv1G063060.4	A<B	0.000889458	0.00145891	1548	1440		pairs4949	TRITD2Av1G075510.1	TRITD2Bv1G084440.1	A<B	0.0194455	0.0456405	27.096	27.812
pairs6099	TRITD2Av1G209940.1	TRITD2Bv1G174260.3	A<B	0.00955555	0.0171182	2050	2108											pairs23668	TRITD7Av1G052590.7	TRITD7Bv1G027020.1	A>B	0.00255071	0.0001	145	304		pairs24439	TRITD7Av1G104660.1	TRITD7Bv1G077780.1	A<B	0.0095171	0.0328976	1110	1002		pairs8829	TRITD3Av1G030150.3	TRITD3Bv1G035380.5	A<B	0.0119785	0.0154774	46.244	46.958
pairs1612	TRITD1Av1G141790.11	TRITD1Bv1G134830.7	A<B	0.00830233	0.00975181	6453	6510											pairs11266	TRITD3Av1G231820.1	TRITD3Bv1G218690.2	A>B	0.0167832	0.000122382	60	217		pairs25305	TRITD7Av1G198930.3	TRITD7Bv1G146990.3	A<B	0.000897554	0.00182621	2394	2286		pairs1800	TRITD1Av1G157540.3	TRITD1Bv1G143980.2	A<B	0.00300978	0.00583712	49.8	50.513
pairs18632	TRITD5Av1G208870.1	TRITD5Bv1G205200.2	A<B	0.0262856	0.0363947	966	1023											pairs13886	TRITD4Av1G140120.1	TRITD4Bv1G060250.1	A>B	0.00747676	0.00276003	369	526		pairs3259	TRITD1Av1G225760.4	TRITD1Bv1G223600.6	A<B	0.0277555	0.0421909	4140	4032		pairs25652	TRITD7Av1G223140.1	TRITD7Bv1G171140.1	A<B	0.0611943	0.073028	29.381	30.093
pairs20334	TRITD6Av1G017570.1	TRITD6Bv1G025030.1	A<B	0.0102733	0.0146594	959	1016											pairs2021	TRITD1Av1G169430.1	TRITD1Bv1G155170.2	A>B	0.0328117	0.0196252	51	206		pairs4574	TRITD2Av1G047460.2	TRITD2Bv1G060810.1	A<B	0.00133658	0.00930317	1215	1107		pairs13538	TRITD4Av1G066070.1	TRITD4Bv1G109700.1	A<B	0.00286139	0.0135574	39.533	40.245
pairs21415	TRITD6Av1G133690.7	TRITD6Bv1G127240.7	A<B	0.0433132	0.0497943	2777	2834											pairs712	TRITD1Av1G041770.2	TRITD1Bv1G044750.1	A>B	0.0560468	0.0098206	51	206		pairs5684	TRITD2Av1G181950.1	TRITD2Bv1G149220.2	A<B	0.0427282	0.0549649	2163	2055		pairs11556	TRITD3Av1G245590.1	TRITD3Bv1G237330.1	A<B	0.00474099	0.00723462	38.145	38.853
pairs2390	TRITD1Av1G189600.1	TRITD1Bv1G178260.1	A<B	0.000575864	0.00216393	504	561											pairs16816	TRITD5Av1G115920.1	TRITD5Bv1G096840.1	A>B	0.0194877	0.00713756	31	185		pairs6440	TRITD2Av1G231120.4	TRITD2Bv1G193440.3	A<B	0.022152	0.0275208	2997	2889		pairs2537	TRITD1Av1G197740.1	TRITD1Bv1G187180.2	A<B	0.000706361	0.00243525	29.326	30.034
pairs26081	TRITD7Av1G250490.1	TRITD7Bv1G198590.1	A<B	0.00720975	0.024044	1227	1284											pairs2276	TRITD1Av1G183410.1	TRITD1Bv1G021400.2	A>B	0.0280187	0.0120983	110	264		pairs10061	TRITD3Av1G162990.1	TRITD3Bv1G141360.2	A<B	0.00320999	0.00961055	846	735		pairs10334	TRITD3Av1G183180.1	TRITD3Bv1G164450.1	A<B	0.00989463	0.0581168	39.597	40.304
pairs3696	TRITD2Av1G010220.4	TRITD2Bv1G013420.1	A<B	0.0123306	0.0625739	3090	3147											pairs7701	TRITD2Av1G285320.2	TRITD2Bv1G252810.1	A>B	0.0157432	0.00213139	220	373		pairs16183	TRITD5Av1G036540.1	TRITD5Bv1G033920.1	A<B	0.000191801	0.000677125	1104	993		pairs2632	TRITD1Av1G201470.1	TRITD1Bv1G192630.3	A<B	0.0001	0.0131955	47.855	48.56
pairs5273	TRITD2Av1G134910.1	TRITD2Bv1G122630.1	A<B	0.0438991	0.073058	1080	1137											pairs1936	TRITD1Av1G165700.3	TRITD1Bv1G151220.2	A>B	0.0247208	0.00555246	2	154		pairs16924	TRITD5Av1G124590.1	TRITD5Bv1G102970.1	A<B	0.00254591	0.00752991	1209	1098		pairs16064	TRITD5Av1G025210.2	TRITD5Bv1G025050.1	A<B	0.00560544	0.00710888	46.775	47.48
pairs6643	TRITD2Av1G244650.1	TRITD2Bv1G205420.1	A<B	0.00740126	0.0169936	1299	1356											pairs22630	TRITD6Av1G213080.3	TRITD6Bv1G210360.3	A>B	0.00259571	0.0001	262	413		pairs1871	TRITD1Av1G161710.2	TRITD1Bv1G147830.2	A<B	0.0001	0.0038825	1641	1530		pairs17591	TRITD5Av1G161940.3	TRITD5Bv1G153580.2	A<B	0.00985355	0.0142618	53.333	54.036
pairs13090	TRITD4Av1G032150.1	TRITD4Bv1G137680.2	A<B	0.0150754	0.0445367	1304	1360											pairs18126	TRITD5Av1G188900.1	TRITD5Bv1G180360.1	A>B	0.0267694	0.00740782	44	193		pairs2032	TRITD1Av1G169690.3	TRITD1Bv1G155780.2	A<B	0.00158742	0.0039458	894	783		pairs23702	TRITD7Av1G053980.1	TRITD7Bv1G029010.1	A<B	0.00107807	0.0018741	36.687	37.39
pairs21301	TRITD6Av1G111270.1	TRITD6Bv1G111920.2	A<B	0.0166824	0.029058	1383	1439											pairs15436	TRITD4Av1G228260.1	TRITD4Bv1G178070.1	A>B	0.0276687	0.0118395	49	197		pairs2167	TRITD1Av1G178300.1	TRITD1Bv1G164310.1	A<B	0.000132421	0.000225519	609	498		pairs14387	TRITD4Av1G179060.3	TRITD4Bv1G025150.4	A<B	0.00262208	0.01996	44.674	45.376
pairs24908	TRITD7Av1G168290.1	TRITD7Bv1G125660.4	A<B	0.00947755	0.0119852	3870	3926											pairs25070	TRITD7Av1G181580.1	TRITD7Bv1G142410.1	A>B	0.00357376	0.00268046	108	256		pairs11427	TRITD3Av1G238370.9	TRITD3Bv1G228210.5	A<B	0.0137038	0.0229786	2127	2013		pairs5065	TRITD2Av1G086000.1	TRITD2Bv1G091170.1	A<B	0.00571649	0.00962356	33.811	34.512
pairs12656	TRITD4Av1G006890.1	TRITD4Bv1G167230.1	A<B	0.0001	0.000239859	892	947											pairs25495	TRITD7Av1G210380.3	TRITD7Bv1G162710.3	A>B	0.0161921	0.0083423	64	212		pairs1321	TRITD1Av1G120790.2	TRITD1Bv1G121090.1	A<B	0.000452557	0.00215187	843	729		pairs23222	TRITD7Av1G031640.6	TRITD7Bv1G002330.4	A<B	0.0125596	0.0252912	46.383	47.081
pairs13777	TRITD4Av1G114330.4	TRITD4Bv1G087110.4	A<B	0.0001	0.00920556	1316	1371											pairs15128	TRITD4Av1G213970.1	TRITD5Bv1G246270.2	A>B	0.00564067	0.00364072	165	312		pairs13514	TRITD4Av1G064220.1	TRITD4Bv1G111850.1	A<B	0.00162554	0.00242771	585	471		pairs9620	TRITD3Av1G093950.2	TRITD3Bv1G094400.1	A<B	0.000457909	0.00526326	50.934	51.631
pairs16282	TRITD5Av1G044900.1	TRITD5Bv1G042780.1	A<B	0.00100657	0.00638176	2668	2723											pairs5262	TRITD2Av1G133150.2	TRITD2Bv1G125010.3	A>B	0.016042	0.0001	336	483		pairs14652	TRITD4Av1G195030.2	TRITD4Bv1G011090.4	A<B	0.00320397	0.0147619	2412	2298		pairs11387	TRITD3Av1G236520.3	TRITD3Bv1G226090.3	A<B	0.0140318	0.0316053	48.451	49.145
pairs3446	TRITD2Av1G002680.1	TRITD2Bv1G003150.2	A<B	0.00229228	0.0163792	2454	2509											pairs26745	TRITD7Av1G279880.1	TRITD7Bv1G233480.1	A>B	0.00391293	0.0001	88	233		pairs20425	TRITD6Av1G021630.1	TRITD6Bv1G037280.4	A<B	0.00527231	0.0199634	1164	1050		pairs13678	TRITD4Av1G093030.5	TRITD4Bv1G084930.6	A<B	0.000693641	0.0086823	51.536	52.23
pairs5824	TRITD2Av1G192220.1	TRITD2Bv1G158180.1	A<B	0.0001	0.00298476	1971	2026											pairs16320	TRITD5Av1G048480.6	TRITD5Bv1G045320.6	A>B	0.0227513	0.00135274	149	293		pairs22014	TRITD6Av1G180930.1	TRITD6Bv1G169860.1	A<B	0.000631658	0.000720884	1068	954		pairs14822	TRITD4Av1G201460.5	TRITD4Bv1G004600.4	A<B	0.0144341	0.0339438	50.412	51.105
pairs10882	TRITD3Av1G213570.2	TRITD3Bv1G196170.2	A<B	0.0015204	0.0024429	1372	1426											pairs16998	TRITD5Av1G128990.3	TRITD5Bv1G108130.2	A>B	0.022779	0.0138935	464	608		pairs25036	TRITD7Av1G178880.7	TRITD7Bv1G140030.6	A<B	0.00528809	0.0316246	1380	1266		pairs10943	TRITD3Av1G216140.3	TRITD3Bv1G201320.5	A<B	0.025292	0.0309204	50.572	51.263
pairs11275	TRITD3Av1G232080.1	TRITD3Bv1G219600.1	A<B	0.00036388	0.00796087	1624	1678											pairs8355	TRITD3Av1G010500.2	TRITD3Bv1G010260.3	A>B	0.0224694	0.000437157	222	364		pairs7211	TRITD2Av1G267450.2	TRITD2Bv1G231150.3	A<B	0.000982781	0.00306252	1755	1641		pairs1354	TRITD1Av1G123390.2	TRITD1Bv1G116260.1	A<B	0.00273335	0.00956792	32.111	32.8
pairs12079	TRITD3Av1G269290.10	TRITD3Bv1G263900.23	A<B	0.0130296	0.0170492	3060	3114											pairs10191	TRITD3Av1G172540.23	TRITD3Bv1G152470.27	A>B	0.0105746	0.0019358	11	151		pairs8852	TRITD3Av1G031380.1	TRITD3Bv1G037620.1	A<B	0.00118907	0.00183567	900	786		pairs7292	TRITD2Av1G270560.1	TRITD2Bv1G233810.1	A<B	0.0376077	0.0511215	34.598	35.287
pairs17196	TRITD5Av1G142030.1	TRITD5Bv1G131480.1	A<B	0.00921542	0.0277287	1191	1245											pairs15585	TRITD4Av1G257950.2	TRITD4Bv1G000020.1	A>B	0.177126	0.0226766	178	318		pairs9034	TRITD3Av1G043340.1	TRITD3Bv1G051790.1	A<B	0.0522753	0.0712005	2532	2418		pairs10126	TRITD3Av1G167910.1	TRITD3Bv1G146080.2	A<B	0.00161847	0.00253738	32.218	32.9
pairs2403	TRITD1Av1G190030.1	TRITD1Bv1G178850.5	A<B	0.00103365	0.00857316	840	894											pairs9574	TRITD3Av1G088770.5	TRITD3Bv1G091630.6	A>B	0.000822493	0.000528282	115	255		pairs15038	TRITD4Av1G210290.3	TRITD5Bv1G249780.2	A<B	0.000676436	0.00534922	1245	1128		pairs1439	TRITD1Av1G130000.1	TRITD1Bv1G125330.1	A<B	0.00772267	0.0128804	40.876	41.557
pairs6070	TRITD2Av1G207840.2	TRITD2Bv1G172200.4	A<B	0.0011276	0.00221454	675	729											pairs15441	TRITD4Av1G228440.1	TRITD4Bv1G177600.3	A>B	0.0160942	0.00470251	217	353		pairs15570	TRITD4Av1G254470.9	TRITD6Bv1G001980.11	A<B	0.0001	0.0156092	1914	1797		pairs21198	TRITD6Av1G085610.2	TRITD6Bv1G089940.1	A<B	0.000950969	0.00200227	28.765	29.444
pairs8066	TRITD3Av1G000580.1	TRITD3Bv1G007450.4	A<B	0.0001	0.0111769	2184	2238											pairs21612	TRITD6Av1G154340.1	TRITD6Bv1G140360.2	A>B	0.00498017	0.0001	375	511		pairs16421	TRITD5Av1G061220.3	TRITD5Bv1G052770.1	A<B	0.000450546	0.000620587	708	591		pairs15237	TRITD4Av1G218330.2	TRITD5Bv1G241180.3	A<B	0.0231989	0.0285756	54.576	55.254
pairs21894	TRITD6Av1G172300.1	TRITD6Bv1G159970.2	A<B	0.000312611	0.01064	1494	1547											pairs3801	TRITD2Av1G014310.1	TRITD2Bv1G018790.3	A>B	0.00713612	0.00290972	310	446		pairs23092	TRITD7Av1G008550.10	TRITD6Bv1G001980.11	A<B	0.0001	0.0156092	1914	1797		pairs13708	TRITD4Av1G094610.9	TRITD4Bv1G082360.1	A<B	0.000247468	0.00955936	48.158	48.834
pairs680	TRITD1Av1G039990.3	TRITD1Bv1G052710.3	A<B	0.000150696	0.000299407	1441	1494											pairs14636	TRITD4Av1G194400.4	TRITD4Bv1G011880.2	A>B	0.00036239	0.0001	123	256		pairs25211	TRITD7Av1G191490.10	TRITD7Bv1G152720.8	A<B	0.00932757	0.018737	4518	4401		pairs8689	TRITD3Av1G023870.9	TRITD3Bv1G027900.9	A<B	0.020761	0.0284769	47.7	48.374
pairs1058	TRITD1Av1G091450.1	TRITD1Bv1G094530.1	A<B	0.0001	0.000145447	586	638											pairs1741	TRITD1Av1G153620.3	TRITD1Bv1G139460.3	A>B	0.040823	0.00983384	329	461		pairs5094	TRITD2Av1G088760.2	TRITD2Bv1G093370.3	A<B	0.00177732	0.00896023	2409	2292		pairs13506	TRITD4Av1G063440.6	TRITD4Bv1G112420.3	A<B	0.00538528	0.0217749	55.254	55.926
pairs1261	TRITD1Av1G113740.1	TRITD1Bv1G120090.1	A<B	0.0164587	0.0403034	1642	1694											pairs12624	TRITD4Av1G005300.1	TRITD4Bv1G168760.2	A>B	0.0053115	0.003175	172	303		pairs935	TRITD1Av1G068790.6	TRITD1Bv1G072520.4	A<B	0.00125425	0.00291843	3087	2970		pairs4545	TRITD2Av1G045800.2	TRITD2Bv1G059520.3	A<B	0.0059088	0.0130444	39.351	40.023
pairs20729	TRITD6Av1G040660.6	TRITD6Bv1G052970.4	A<B	0.0130551	0.0203029	2758	2810											pairs13898	TRITD4Av1G141340.2	TRITD4Bv1G060790.2	A>B	0.0370351	0.0125834	362	493		pairs12095	TRITD3Av1G269870.6	TRITD3Bv1G264750.4	A<B	0.0108898	0.0140509	3495	3375		pairs18465	TRITD5Av1G203070.4	TRITD5Bv1G198770.4	A<B	0.00129145	0.0111982	49.249	49.92
pairs21569	TRITD6Av1G151410.1	TRITD6Bv1G137540.1	A<B	0.0519339	0.0736972	1785	1837											pairs18364	TRITD5Av1G198910.1	TRITD5Bv1G192480.1	A>B	0.00951636	0.00522095	201	331		pairs23692	TRITD7Av1G053420.9	TRITD7Bv1G028500.5	A<B	0.00380706	0.00762317	1956	1836		pairs18968	TRITD5Av1G222270.2	TRITD5Bv1G221430.2	A<B	0.000666095	0.00370695	47.115	47.786
pairs24317	TRITD7Av1G093570.2	TRITD7Bv1G067210.2	A<B	0.00661854	0.00952107	696	748											pairs23427	TRITD7Av1G040720.1	TRITD7Bv1G014310.3	A>B	0.00348348	0.0001	192	321		pairs24913	TRITD7Av1G169110.2	TRITD7Bv1G126170.5	A<B	0.0165068	0.04468	2928	2808		pairs24802	TRITD7Av1G159420.1	TRITD7Bv1G117720.1	A<B	0.00147153	0.0048549	50.983	51.651
pairs24639	TRITD7Av1G131530.2	TRITD7Bv1G093310.2	A<B	0.0601623	0.0692584	3066	3118											pairs12915	TRITD4Av1G020380.1	TRITD4Bv1G150240.2	A>B	0.00323332	0.00244303	155	281		pairs2864	TRITD1Av1G209200.1	TRITD1Bv1G215020.2	A<B	0.00031603	0.000734332	1161	1041		pairs2898	TRITD1Av1G210710.2	TRITD1Bv1G213650.2	A<B	0.000527927	0.00128541	41.83	42.498
pairs26038	TRITD7Av1G248130.3	TRITD7Bv1G196350.1	A<B	0.00816235	0.0181603	1851	1903											pairs13998	TRITD4Av1G149180.1	TRITD4Bv1G015110.1	A>B	0.0121561	0.00206647	98	224		pairs5079	TRITD2Av1G087170.1	TRITD2Bv1G092210.1	A<B	0.00925323	0.0316337	2913	2793		pairs9381	TRITD3Av1G068590.1	TRITD3Bv1G075460.1	A<B	0.00200138	0.00444457	23.333	24
pairs13115	TRITD4Av1G033230.2	TRITD4Bv1G136790.2	A<B	0.047407	0.111192	735	786											pairs16563	TRITD5Av1G093460.1	TRITD5Bv1G076410.2	A>B	0.00735388	0.00430029	137	263		pairs84	TRITD1Av1G003770.1	TRITD1Bv1G003510.3	A<B	0.00680575	0.0160919	1194	1074		pairs12784	TRITD4Av1G013620.1	TRITD4Bv1G158870.1	A<B	0.00262992	0.00545543	55.063	55.729
pairs24689	TRITD7Av1G142010.1	TRITD7Bv1G103610.1	A<B	0.00284967	0.0150503	2274	2325											pairs6788	TRITD2Av1G251570.2	TRITD2Bv1G214250.2	A>B	0.0167067	0.000448815	268	394		pairs14624	TRITD4Av1G193710.5	TRITD4Bv1G012700.1	A<B	0.0376176	0.0613931	2826	2703		pairs24330	TRITD7Av1G094570.2	TRITD7Bv1G066110.11	A<B	0.0245325	0.0331397	47.978	48.643
pairs24990	TRITD7Av1G175690.1	TRITD7Bv1G132150.1	A<B	0.0436096	0.085974	1467	1518											pairs10091	TRITD3Av1G165400.3	TRITD3Bv1G142200.1	A>B	0.0475143	0.0219613	405	530		pairs16939	TRITD5Av1G126000.6	TRITD5Bv1G104090.6	A<B	0.00976966	0.040453	2310	2187		pairs26012	TRITD7Av1G246940.2	TRITD7Bv1G194830.7	A<B	0.00841448	0.0225393	46.388	47.051
pairs4685	TRITD2Av1G055480.2	TRITD2Bv1G066580.2	A<B	0.0195668	0.0282692	2416	2467											pairs13833	TRITD4Av1G131120.2	TRITD4Bv1G054740.2	A>B	0.000409519	0.0001	19	144		pairs17346	TRITD5Av1G149670.1	TRITD5Bv1G139880.1	A<B	0.00376495	0.0204114	1281	1158		pairs26758	TRITD7Av1G280690.4	TRITD7Bv1G234580.4	A<B	0.012123	0.0307301	56.736	57.399
pairs9707	TRITD3Av1G118640.5	TRITD3Bv1G116070.1	A<B	0.0186238	0.0380933	2591	2642											pairs2468	TRITD1Av1G193190.5	TRITD1Bv1G183420.5	A>B	0.0176057	0.013801	330	455		pairs17662	TRITD5Av1G165870.1	TRITD5Bv1G228460.1	A<B	0.0001	0.000152917	609	486		pairs7357	TRITD2Av1G273280.4	TRITD2Bv1G236610.2	A<B	0.000665818	0.00801759	31.3	31.96
pairs12728	TRITD4Av1G010620.1	TRITD4Bv1G162700.1	A<B	0.00589142	0.0102065	1320	1370											pairs7679	TRITD2Av1G284280.4	TRITD2Bv1G251860.9	A>B	0.0920571	0.00469012	71	195		pairs1874	TRITD1Av1G161780.2	TRITD1Bv1G147710.1	A<B	0.04389	0.0462067	3207	3084		pairs17281	TRITD5Av1G146240.1	TRITD5Bv1G136140.2	A<B	0.00669189	0.029307	46.62	47.278
pairs13757	TRITD4Av1G110580.1	TRITD4Bv1G079940.1	A<B	0.0137818	0.0180603	4786	4836											pairs795	TRITD1Av1G048860.2	TRITD1Bv1G057920.2	A>B	0.00802847	0.0001	294	418		pairs22388	TRITD6Av1G201230.5	TRITD6Bv1G196440.2	A<B	0.0526734	0.0624984	2565	2442		pairs25154	TRITD7Av1G187470.1	TRITD7Bv1G133460.1	A<B	0.0127086	0.0401522	30.873	31.527
pairs1508	TRITD1Av1G134800.1	TRITD1Bv1G128810.2	A<B	0.0168501	0.0523185	3371	3421											pairs8844	TRITD3Av1G030970.1	TRITD3Bv1G037210.1	A>B	0.00589651	0.000824714	168	292		pairs23235	TRITD7Av1G032290.1	TRITD7Bv1G002910.3	A<B	0.00388104	0.00584535	984	861		pairs24367	TRITD7Av1G097460.2	TRITD7Bv1G071620.2	A<B	0.0477735	0.0688057	52.198	52.851
pairs20463	TRITD6Av1G023590.1	TRITD6Bv1G032480.2	A<B	0.0001	0.000285253	1002	1052											pairs13374	TRITD4Av1G052790.2	TRITD4Bv1G120290.7	A>B	0.0125287	0.00424681	309	432		pairs24023	TRITD7Av1G072750.3	TRITD7Bv1G048580.1	A<B	0.00585865	0.0136686	1695	1572		pairs26120	TRITD7Av1G251930.1	TRITD7Bv1G201000.1	A<B	0.0120722	0.0192197	49.055	49.708
pairs21968	TRITD6Av1G177560.1	TRITD6Bv1G165920.1	A<B	0.0001	0.000224729	1427	1477											pairs21805	TRITD6Av1G167770.1	TRITD6Bv1G153180.1	A>B	0.0395518	0.0291718	15	137		pairs5132	TRITD2Av1G095700.5	TRITD2Bv1G096390.3	A<B	0.0445583	0.0788572	2445	2322		pairs26396	TRITD7Av1G265930.1	TRITD7Bv1G218420.3	A<B	0.0001	0.00320883	43.528	44.18
pairs8193	TRITD3Av1G003340.1	TRITD3Bv1G001640.1	A<B	0.130048	0.186964	881	931											pairs23412	TRITD7Av1G039790.1	TRITD7Bv1G013580.1	A>B	0.0422953	0.0285387	54	176		pairs5230	TRITD2Av1G123680.1	TRITD2Bv1G112850.1	A<B	0.0001	0.00329624	411	288		pairs12017	TRITD3Av1G267060.1	TRITD3Bv1G261340.1	A<B	0.0013557	0.0344231	44.907	45.556
pairs10819	TRITD3Av1G209680.1	TRITD3Bv1G193510.1	A<B	0.146013	0.184384	671	621											pairs24624	TRITD7Av1G127910.1	TRITD1Bv1G213650.2	A>B	0.0148378	0.00128541	221	342		pairs6375	TRITD2Av1G226970.1	TRITD2Bv1G189110.1	A<B	0.00314574	0.00768107	2883	2760		pairs20151	TRITD6Av1G010010.4	TRITD6Bv1G014800.2	A<B	0.00367208	0.00577094	48.365	49.014
pairs14709	TRITD4Av1G197740.1	TRITD4Bv1G009170.1	A<B	0.000485877	0.000592768	737	687											pairs17123	TRITD5Av1G137300.1	TRITD5Bv1G116660.1	A>B	0.038816	0.0271656	399	519		pairs97	TRITD1Av1G004050.3	TRITD3Bv1G173600.2	A<B	0.00863416	0.0129716	1329	1206		pairs6171	TRITD2Av1G214990.6	TRITD2Bv1G179230.3	A<B	0.00170937	0.0117126	51.844	52.489
pairs15942	TRITD5Av1G017900.1	TRITD5Bv1G017710.1	A<B	0.00273937	0.00949473	1703	1653											pairs24004	TRITD7Av1G071180.1	TRITD7Bv1G047230.2	A>B	0.0267609	0.0195021	303	423		pairs11096	TRITD3Av1G223570.1	TRITD3Bv1G205910.1	A<B	0.00434668	0.00825511	759	633		pairs19256	TRITD5Av1G235180.2	TRITD5Bv1G234410.2	A<B	0.0017955	0.00367682	40.348	40.992
pairs16990	TRITD5Av1G128580.8	TRITD5Bv1G107470.3	A<B	0.0158087	0.0303886	5731	5681											pairs4721	TRITD2Av1G058890.1	TRITD2Bv1G069250.1	A>B	0.0166006	0.000836689	119	239		pairs14244	TRITD4Av1G168920.3	TRITD4Bv1G030630.2	A<B	0.00925801	0.0340799	963	837		pairs11182	TRITD3Av1G228690.1	TRITD3Bv1G214900.1	A<B	0.00318052	0.0293065	32.663	33.298
pairs20737	TRITD6Av1G041270.2	TRITD6Bv1G053420.1	A<B	0.0672772	0.08154	3388	3338											pairs6958	TRITD2Av1G258540.2	TRITD2Bv1G220990.2	A>B	0.0448987	0.0154119	213	331		pairs21703	TRITD6Av1G160090.1	TRITD6Bv1G146070.7	A<B	0.0227327	0.0277579	2757	2631		pairs16658	TRITD5Av1G104860.1	TRITD5Bv1G085990.1	A<B	0.0193842	0.0287721	37.5	38.134
pairs22504	TRITD6Av1G207360.1	TRITD6Bv1G204100.1	A<B	0.00552376	0.0310914	1066	1016											pairs13192	TRITD4Av1G039010.2	TRITD4Bv1G131620.6	A>B	0.0172671	0.00945856	205	321		pairs24031	TRITD7Av1G073380.1	TRITD7Bv1G049140.1	A<B	0.0101079	0.0262366	1404	1278		pairs12401	TRITD3Av1G284150.3	TRITD3Bv1G279720.3	A<B	0.0163094	0.0242446	30.536	31.168
pairs25108	TRITD7Av1G184680.5	TRITD7Bv1G136230.3	A<B	0.000455521	0.003597	1840	1790											pairs18406	TRITD5Av1G200210.1	TRITD5Bv1G195310.1	A>B	0.0643085	0.000150451	86	202		pairs6274	TRITD2Av1G221380.1	TRITD2Bv1G183500.1	A<B	0.0001	0.132317	939	813		pairs1663	TRITD1Av1G145790.4	TRITD1Bv1G137440.3	A<B	0.00194513	0.00412325	38.762	39.394
pairs9017	TRITD3Av1G042300.4	TRITD3Bv1G050320.3	A<B	0.00632136	0.00969217	2768	2718											pairs20314	TRITD6Av1G016560.2	TRITD6Bv1G024070.1	A>B	0.0534744	0.00887127	26	141		pairs9014	TRITD3Av1G041800.11	TRITD3Bv1G050070.7	A<B	0.00477107	0.00618942	4422	4296		pairs20874	TRITD6Av1G049770.2	TRITD6Bv1G062670.1	A<B	0.0170891	0.0266552	47.011	47.642
pairs9250	TRITD3Av1G056550.1	TRITD3Bv1G060350.1	A<B	0.00547631	0.0175358	1587	1537											pairs11231	TRITD3Av1G230630.1	TRITD3Bv1G217000.1	A>B	0.00306323	0.0001	15	129		pairs943	TRITD1Av1G071000.1	TRITD1Bv1G080280.1	A<B	0.000205841	0.000437127	651	525		pairs1058	TRITD1Av1G091450.1	TRITD1Bv1G094530.1	A<B	0.0001	0.000145447	44.198	44.828
pairs10394	TRITD3Av1G185960.1	TRITD3Bv1G168690.1	A<B	0.00967842	0.0165484	1067	1016											pairs15240	TRITD4Av1G218460.2	TRITD5Bv1G241850.2	A>B	0.000586569	0.0001	203	317		pairs11639	TRITD3Av1G249870.5	TRITD3Bv1G241480.1	A<B	0.00245772	0.00370282	1398	1269		pairs18826	TRITD5Av1G216580.1	TRITD5Bv1G213510.1	A<B	0.0245454	0.0301127	43.168	43.797
pairs10464	TRITD3Av1G188980.12	TRITD3Bv1G172380.4	A<B	0.0001	0.0135254	2328	2277											pairs21256	TRITD6Av1G098390.2	TRITD6Bv1G109980.2	A>B	0.0577795	0.0367608	32	144		pairs11725	TRITD3Av1G253040.1	TRITD3Bv1G246130.1	A<B	0.0001	0.00206901	2388	2259		pairs13853	TRITD4Av1G136000.14	TRITD4Bv1G063670.13	A<B	0.000559895	0.0244947	53.305	53.932
pairs12818	TRITD4Av1G015890.10	TRITD4Bv1G157570.5	A<B	0.0316757	0.0450242	2040	1989											pairs10110	TRITD3Av1G166770.2	TRITD3Bv1G145060.1	A>B	0.0445653	0.0259969	98	209		pairs14319	TRITD4Av1G174990.1	TRITD4Bv1G028760.2	A<B	0.0151861	0.045329	1473	1344		pairs21968	TRITD6Av1G177560.1	TRITD6Bv1G165920.1	A<B	0.0001	0.000224729	49.544	50.169
pairs16004	TRITD5Av1G021630.1	TRITD5Bv1G021810.1	A<B	0.00353351	0.00509174	1629	1578											pairs21485	TRITD6Av1G143010.3	TRITD6Bv1G134470.4	A>B	0.00885597	0.00134591	209	320		pairs16931	TRITD5Av1G125340.3	TRITD5Bv1G103650.1	A<B	0.0001	0.000150981	678	549		pairs13712	TRITD4Av1G096640.3	TRITD4Bv1G090440.1	A<B	0.0017668	0.0150719	48.742	49.365
pairs16400	TRITD5Av1G056680.1	TRITD5Bv1G050980.1	A<B	0.00994628	0.0303896	1518	1467											pairs6693	TRITD2Av1G247540.2	TRITD2Bv1G209050.1	A>B	0.0287306	0.0132837	299	410		pairs21603	TRITD6Av1G153740.2	TRITD6Bv1G139920.1	A<B	0.0001	0.00472372	510	381		pairs24876	TRITD7Av1G165300.3	TRITD7Bv1G123300.2	A<B	0.0001	0.00500017	47.43	48.053
pairs17793	TRITD5Av1G172370.3	TRITD5Bv1G163250.2	A<B	0.0210349	0.0232561	1491	1440											pairs3431	TRITD2Av1G002290.1	TRITD2Bv1G002870.2	A>B	0.0419179	0.0119048	144	254		pairs4528	TRITD2Av1G045220.1	TRITD2Bv1G058650.1	A<B	0.0462431	0.0538886	720	591		pairs24902	TRITD7Av1G167990.1	TRITD7Bv1G125340.3	A<B	0.000979161	0.0022704	33.399	34.022
pairs21430	TRITD6Av1G135410.2	TRITD6Bv1G128830.4	A<B	0.0001	0.0084052	2223	2172											pairs9977	TRITD3Av1G155110.1	TRITD3Bv1G135620.1	A>B	0.0508865	0.00390467	26	136		pairs6162	TRITD2Av1G214040.6	TRITD2Bv1G176960.3	A<B	0.00823177	0.0193438	1254	1125		pairs13545	TRITD4Av1G066840.2	TRITD4Bv1G108950.2	A<B	0.026074	0.045657	42.004	42.626
pairs22712	TRITD6Av1G215810.4	TRITD6Bv1G214000.1	A<B	0.0299766	0.0555109	2373	2322											pairs3659	TRITD2Av1G009030.2	TRITD2Bv1G012320.6	A>B	0.0349911	0.022676	86	195		pairs7507	TRITD2Av1G279390.4	TRITD2Bv1G244590.4	A<B	0.0001	0.00669026	3348	3219		pairs7286	TRITD2Av1G270440.2	TRITD2Bv1G233570.2	A<B	0.00121528	0.0159061	53.526	54.148
pairs3806	TRITD2Av1G014520.1	TRITD2Bv1G019110.1	A<B	0.000483566	0.00759984	785	734											pairs11453	TRITD3Av1G239340.3	TRITD3Bv1G231640.4	A>B	0.00276558	0.0001	153	261		pairs3451	TRITD2Av1G002920.9	TRITD2Bv1G003390.6	A<B	0.0117652	0.0127614	3264	3132		pairs12300	TRITD3Av1G279500.14	TRITD3Bv1G275470.9	A<B	0.00258723	0.00612956	48.968	49.589
pairs8416	TRITD3Av1G012580.2	TRITD3Bv1G015090.6	A<B	0.00113633	0.00654368	1419	1368											pairs5926	TRITD2Av1G200020.2	TRITD2Bv1G163120.2	A>B	0.0396947	0.0001	137	245		pairs4019	TRITD2Av1G022910.1	TRITD2Bv1G029820.2	A<B	0.00895338	0.0771781	1215	1083		pairs3642	TRITD2Av1G008270.1	TRITD2Bv1G011550.4	A<B	0.000458903	0.0049953	49.771	50.391
pairs22959	TRITD6Av1G224140.4	TRITD6Bv1G224500.5	A<B	0.00123036	0.00229295	1860	1808											pairs23490	TRITD7Av1G042980.1	TRITD7Bv1G016700.1	A>B	0.0123917	0.00272636	447	554		pairs4404	TRITD2Av1G038950.4	TRITD2Bv1G052340.2	A<B	0.0001	0.00933079	1158	1026		pairs8672	TRITD3Av1G023240.1	TRITD3Bv1G027250.1	A<B	0.0151147	0.0425521	28.926	29.544
pairs25224	TRITD7Av1G192990.4	TRITD7Bv1G151770.5	A<B	0.000405829	0.00181945	900	848											pairs8457	TRITD3Av1G014670.4	TRITD3Bv1G018280.3	A>B	0.0332607	0.0108753	239	346		pairs5605	TRITD2Av1G176790.2	TRITD2Bv1G145140.1	A<B	0.004503	0.017282	3180	3048		pairs21589	TRITD6Av1G152710.2	TRITD6Bv1G138890.1	A<B	0.0285245	0.045403	54.98	55.597
pairs25390	TRITD7Av1G204350.5	TRITD7Bv1G157920.3	A<B	0.00139062	0.00241783	1539	1487											pairs14940	TRITD4Av1G205640.7	TRITD4Bv1G001160.3	A>B	0.00508423	0.0001	169	272		pairs8962	TRITD3Av1G037830.5	TRITD3Bv1G046430.6	A<B	0.000584158	0.0342608	1599	1467		pairs1034	TRITD1Av1G088950.1	TRITD1Bv1G091080.2	A<B	0.0419819	0.0707545	33.694	34.31
pairs26191	TRITD7Av1G255680.1	TRITD7Bv1G205530.1	A<B	0.0267487	0.0724396	1187	1135											pairs22731	TRITD6Av1G216490.1	TRITD6Bv1G214800.1	A>B	0.0478772	0.00614534	160	263		pairs10669	TRITD3Av1G202190.1	TRITD3Bv1G178090.2	A<B	0.0221024	0.0391257	2679	2544		pairs6070	TRITD2Av1G207840.2	TRITD2Bv1G172200.4	A<B	0.0011276	0.00221454	39.852	40.466
pairs9970	TRITD3Av1G154670.3	TRITD3Bv1G136150.4	A<B	0.00531821	0.0126031	1116	1064											pairs21145	TRITD6Av1G079280.1	TRITD6Bv1G084800.2	A>B	0.00242027	0.00167147	214	316		pairs14440	TRITD4Av1G182400.6	TRITD4Bv1G022880.3	A<B	0.000612482	0.009751	2433	2298		pairs22496	TRITD6Av1G207030.4	TRITD6Bv1G203660.3	A<B	0.0124539	0.0220276	52.39	53.002
pairs1369	TRITD1Av1G124530.2	TRITD1Bv1G113350.4	A<B	0.0024643	0.00380067	2009	1955											pairs19735	TRITD5Av1G255750.1	TRITD4Bv1G204670.1	A>B	0.0749362	0.0295775	205	306		pairs19346	TRITD5Av1G239450.1	TRITD4Bv1G184920.1	A<B	0.00589476	0.01903	1806	1671		pairs25853	TRITD7Av1G236060.1	TRITD7Bv1G184140.1	A<B	0.0138914	0.0423839	29.511	30.122
pairs14404	TRITD4Av1G180220.4	TRITD4Bv1G024670.1	A<B	0.0001	0.025647	2088	2034											pairs4789	TRITD2Av1G063080.1	TRITD2Bv1G079370.1	A>B	0.00866854	0.00590108	311	412		pairs21199	TRITD6Av1G085710.1	TRITD6Bv1G089980.1	A<B	0.000518031	0.00117665	753	618		pairs20845	TRITD6Av1G046710.3	TRITD6Bv1G059890.11	A<B	0.0274298	0.0377787	50.817	51.428
pairs2330	TRITD1Av1G185970.1	TRITD1Bv1G174430.3	A<B	0.000974122	0.00269918	1870	1816											pairs5293	TRITD2Av1G137510.2	TRITD2Bv1G122110.9	A>B	0.0682246	0.00329676	175	276		pairs23664	TRITD7Av1G052380.2	TRITD7Bv1G027130.3	A<B	0.00277036	0.0067919	1422	1287		pairs20294	TRITD6Av1G015780.1	TRITD6Bv1G022530.1	A<B	0.0001	0.00371818	50.688	51.298
pairs521	TRITD1Av1G027780.2	TRITD1Bv1G033300.1	A<B	0.01375	0.0149617	1438	1384											pairs15557	TRITD4Av1G250030.5	TRITD7Bv1G017220.11	A>B	0.0155141	0.0115693	338	438		pairs2505	TRITD1Av1G195040.3	TRITD1Bv1G185660.2	A<B	0.00889408	0.0195613	1257	1122		pairs1377	TRITD1Av1G125470.3	TRITD1Bv1G121530.2	A<B	0.00140274	0.00382291	51.705	52.313
pairs10018	TRITD3Av1G158200.1	TRITD3Bv1G138570.1	A<B	0.0221221	0.0382941	4339	4284											pairs21525	TRITD6Av1G146760.2	TRITD6Bv1G132420.1	A>B	0.0180273	0.000514353	68	168		pairs5786	TRITD2Av1G189840.3	TRITD2Bv1G155670.1	A<B	0.0315412	0.0441542	1071	936		pairs13677	TRITD4Av1G092910.1	TRITD4Bv1G074190.3	A<B	0.0033882	0.00595777	47.438	48.046
pairs14053	TRITD4Av1G154050.1	TRITD4Bv1G050440.2	A<B	0.00406348	0.00919175	1526	1471											pairs5962	TRITD2Av1G201500.1	TRITD2Bv1G164110.1	A>B	0.00723194	0.00683692	280	380		pairs704	TRITD1Av1G041110.6	TRITD1Bv1G044370.1	A<B	0.00979533	0.0277151	1365	1230		pairs18522	TRITD5Av1G205050.1	TRITD3Bv1G210300.1	A<B	0.000261827	0.000330113	34.661	35.269
pairs15237	TRITD4Av1G218330.2	TRITD5Bv1G241180.3	A<B	0.0231989	0.0285756	2415	2360											pairs8723	TRITD3Av1G025320.1	TRITD3Bv1G029050.1	A>B	0.00295679	0.000245205	196	296		pairs9505	TRITD3Av1G081530.1	TRITD3Bv1G019470.2	A<B	0.0115723	0.0196491	2007	1872		pairs16117	TRITD5Av1G030620.3	TRITD5Bv1G029870.3	A<B	0.00746011	0.0326058	48.708	49.314
pairs23377	TRITD7Av1G038760.1	TRITD7Bv1G011570.2	A<B	0.000214161	0.00805226	2184	2129											pairs23665	TRITD7Av1G052420.2	TRITD7Bv1G027110.1	A>B	0.00749338	0.00214626	218	316		pairs10126	TRITD3Av1G167910.1	TRITD3Bv1G146080.2	A<B	0.00161847	0.00253738	1524	1386		pairs7484	TRITD2Av1G278680.3	TRITD2Bv1G243450.1	A<B	0.00215392	0.00396727	33.22	33.825
pairs24375	TRITD7Av1G098320.1	TRITD7Bv1G072010.1	A<B	0.00603318	0.0133016	1024	969											pairs304	TRITD1Av1G014080.3	TRITD1Bv1G018190.1	A>B	0.00867694	0.00696577	320	418		pairs10628	TRITD3Av1G199290.1	TRITD3Bv1G180450.6	A<B	0.00569508	0.00896556	1665	1527		pairs1216	TRITD1Av1G109510.2	TRITD1Bv1G108840.3	A<B	0.000610967	0.00267874	42.97	43.572
pairs2538	TRITD1Av1G197770.2	TRITD1Bv1G187190.1	A<B	0.000957291	0.00191618	3751	3696											pairs7943	TRITD2Av1G292910.1	TRITD2Bv1G262680.1	A>B	0.00606153	0.00416018	230	327		pairs12435	TRITD3Av1G285910.1	TRITD3Bv1G281020.1	A<B	0.00880124	0.0150813	909	771		pairs6944	TRITD2Av1G257910.5	TRITD2Bv1G220290.9	A<B	0.00077601	0.00885133	49.381	49.982
pairs5615	TRITD2Av1G177710.1	TRITD2Bv1G145970.1	A<B	0.0135301	0.0258249	1631	1576											pairs18817	TRITD5Av1G216270.1	TRITD5Bv1G213240.1	A>B	0.00965262	0.00101742	354	450		pairs16423	TRITD5Av1G062070.7	TRITD5Bv1G218800.1	A<B	0.0001	0.000327612	1542	1404		pairs9013	TRITD3Av1G041630.6	TRITD3Bv1G050030.3	A<B	0.0001	0.00664733	48.15	48.746
pairs5786	TRITD2Av1G189840.3	TRITD2Bv1G155670.1	A<B	0.0315412	0.0441542	1071	1016											pairs21135	TRITD6Av1G077010.1	TRITD6Bv1G085850.4	A>B	0.0513238	0.0376495	49	145		pairs2471	TRITD1Av1G193340.1	TRITD1Bv1G183540.7	A<B	0.00255916	0.00900092	2355	2217		pairs26632	TRITD7Av1G275110.1	TRITD7Bv1G228420.1	A<B	0.00540057	0.0297555	24.405	25
pairs10553	TRITD3Av1G194410.2	TRITD3Bv1G176870.3	A<B	0.0126373	0.0143947	2532	2476											pairs21989	TRITD6Av1G179300.1	TRITD6Bv1G168240.2	A>B	0.00990355	0.00792935	185	281		pairs16285	TRITD5Av1G045620.11	TRITD5Bv1G043010.13	A<B	0.00923203	0.012519	2442	2301		pairs17180	TRITD5Av1G141400.3	TRITD5Bv1G130640.2	A<B	0.0398023	0.0877068	32.147	32.739
pairs14680	TRITD4Av1G195610.3	TRITD4Bv1G010220.1	A<B	0.0102442	0.0330007	2037	1981											pairs8446	TRITD3Av1G014400.2	TRITD3Bv1G017650.1	A>B	0.00747755	0.000215619	142	237		pairs17281	TRITD5Av1G146240.1	TRITD5Bv1G136140.2	A<B	0.00669189	0.029307	2619	2478		pairs24918	TRITD7Av1G169570.1	TRITD7Bv1G127580.2	A<B	0.00475615	0.0084488	43.648	44.236
pairs17285	TRITD5Av1G146440.3	TRITD5Bv1G136250.1	A<B	0.0001	0.00470432	2504	2448											pairs8647	TRITD3Av1G022290.1	TRITD3Bv1G025840.1	A>B	0.144741	0.117382	50	145		pairs198	TRITD1Av1G007690.2	TRITD1Bv1G011090.2	A<B	0.0653243	0.0783697	1485	1344		pairs12859	TRITD4Av1G017420.4	TRITD4Bv1G153160.2	A<B	0.0108171	0.0252963	50.303	50.89
pairs21350	TRITD6Av1G123880.2	TRITD6Bv1G116440.1	A<B	0.000105833	0.00892107	846	790											pairs12704	TRITD4Av1G009430.2	TRITD4Bv1G165140.2	A>B	0.028457	0.0118774	206	300		pairs21732	TRITD6Av1G162420.1	TRITD6Bv1G148080.6	A<B	0.0202339	0.0259189	3399	3258		pairs25121	TRITD7Av1G185560.4	TRITD7Bv1G135850.5	A<B	0.00634526	0.011924	35.468	36.054
pairs22083	TRITD6Av1G184410.2	TRITD6Bv1G173700.2	A<B	0.00546605	0.00864804	1032	976											pairs24311	TRITD7Av1G092680.1	TRITD7Bv1G067860.2	A>B	0.0155485	0.00651333	69	163		pairs3070	TRITD1Av1G217910.1	TRITD1Bv1G203450.1	A<B	0.0001	0.00283388	432	291		pairs8985	TRITD3Av1G039120.2	TRITD3Bv1G048140.2	A<B	0.000203116	0.000244868	41.354	41.938
pairs4383	TRITD2Av1G038210.7	TRITD2Bv1G051670.1	A<B	0.0100752	0.0177131	4664	4608											pairs5705	TRITD2Av1G183250.2	TRITD2Bv1G158920.4	A>B	0.00486682	0.0001	194	288		pairs8758	TRITD3Av1G026450.1	TRITD3Bv1G030670.2	A<B	0.0500161	0.0896595	3366	3225		pairs692	TRITD1Av1G040630.1	TRITD1Bv1G053270.1	A<B	0.0001	0.0043359	41.92	42.504
pairs7981	TRITD2Av1G294120.8	TRITD2Bv1G263470.1	A<B	0.000461083	0.00751941	1532	1476											pairs11631	TRITD3Av1G249610.1	TRITD3Bv1G241480.1	A>B	0.01384	0.00370282	188	281		pairs10483	TRITD3Av1G190740.6	TRITD3Bv1G173460.2	A<B	0.0001	0.0273717	1305	1161		pairs14058	TRITD4Av1G154400.1	TRITD5Bv1G091840.1	A<B	0.000146981	0.00038139	48.324	48.906
pairs965	TRITD1Av1G079790.3	TRITD1Bv1G085950.7	A<B	0.000581726	0.0134505	3004	2948											pairs14681	TRITD4Av1G195650.1	TRITD4Bv1G010050.2	A>B	0.0147447	0.00705292	216	309		pairs11249	TRITD3Av1G231240.1	TRITD3Bv1G218000.2	A<B	0.00719123	0.0114428	1815	1671		pairs1062	TRITD1Av1G091750.4	TRITD1Bv1G096580.6	A<B	0.00312889	0.00557241	35.412	35.992
pairs15810	TRITD5Av1G009800.23	TRITD5Bv1G007980.30	A<B	0.0001	0.000184641	2424	2367											pairs16420	TRITD5Av1G061200.1	TRITD5Bv1G052750.2	A>B	0.0281885	0.0102609	83	175		pairs1338	TRITD1Av1G122240.2	TRITD1Bv1G115110.1	A<B	0.0001	0.00022859	852	708		pairs264	TRITD1Av1G011510.1	TRITD1Bv1G015100.1	A<B	0.0375865	0.0455365	49.59	50.17
pairs16297	TRITD5Av1G046930.3	TRITD5Bv1G043790.5	A<B	0.00257667	0.0136206	3845	3788											pairs20037	TRITD6Av1G006310.1	TRITD6Bv1G009490.1	A>B	0.00434088	0.00112303	4	96		pairs14851	TRITD4Av1G202200.1	TRITD4Bv1G003460.1	A<B	0.010514	0.0318154	1887	1743		pairs4880	TRITD2Av1G069290.1	TRITD2Bv1G074150.2	A<B	0.00270107	0.0200044	27.355	27.935
pairs24802	TRITD7Av1G159420.1	TRITD7Bv1G117720.1	A<B	0.00147153	0.0048549	814	757											pairs2092	TRITD1Av1G174060.1	TRITD1Bv1G159670.3	A>B	0.00797629	0.0001	26	118		pairs19887	TRITD6Av1G001940.1	TRITD6Bv1G003150.3	A<B	0.000803144	0.00360797	1644	1500		pairs1671	TRITD1Av1G146430.1	TRITD1Bv1G138600.1	A<B	0.0001	0.000182869	42.958	43.537
pairs3826	TRITD2Av1G015150.1	TRITD2Bv1G019940.1	A<B	0.000894003	0.031482	1225	1168											pairs19797	TRITD5Av1G258050.2	TRITD4Bv1G207360.1	A>B	0.0308617	0.0226826	329	420		pairs5255	TRITD2Av1G132060.4	TRITD2Bv1G118520.3	A<B	0.0164824	0.0278454	2979	2835		pairs1285	TRITD1Av1G117040.1	TRITD1Bv1G118640.7	A<B	0.00398995	0.00743868	49.674	50.251
pairs5477	TRITD2Av1G161150.2	TRITD2Bv1G135670.1	A<B	0.00564393	0.0316327	1041	984											pairs13812	TRITD4Av1G127440.1	TRITD4Bv1G071720.1	A>B	0.0271862	0.0174603	342	431		pairs13768	TRITD4Av1G112010.1	TRITD4Bv1G081570.1	A<B	0.0184285	0.0282653	1491	1344		pairs11343	TRITD3Av1G234390.1	TRITD3Bv1G223610.1	A<B	0.0113997	0.0224045	48.807	49.383
pairs7731	TRITD2Av1G286120.1	TRITD2Bv1G254300.1	A<B	0.0001	0.000958304	1154	1097											pairs18638	TRITD5Av1G209120.1	TRITD5Bv1G205590.1	A>B	0.0225373	0.00648665	3	92		pairs14549	TRITD4Av1G189710.1	TRITD4Bv1G016750.1	A<B	0.0001	0.000525241	1593	1446		pairs21810	TRITD6Av1G168030.1	TRITD6Bv1G153720.2	A<B	0.0223145	0.0268096	34.472	35.048
pairs11924	TRITD3Av1G262990.4	TRITD3Bv1G257350.1	A<B	0.0080009	0.0250539	2166	2108											pairs21266	TRITD6Av1G100490.2	TRITD6Bv1G115800.3	A>B	0.00847684	0.00522326	408	497		pairs1530	TRITD1Av1G135600.1	TRITD1Bv1G129550.1	A<B	0.00103822	0.00670811	1332	1185		pairs12179	TRITD3Av1G274570.3	TRITD3Bv1G270160.1	A<B	0.0001	0.0098052	52.744	53.318
pairs19432	TRITD5Av1G243130.3	TRITD4Bv1G191460.4	A<B	0.015998	0.0450985	1888	1830											pairs21798	TRITD6Av1G167370.1	TRITD6Bv1G152630.1	A>B	0.114996	0.0430696	19	108		pairs21147	TRITD6Av1G079470.2	TRITD6Bv1G084680.1	A<B	0.00763177	0.0148518	1722	1575		pairs14972	TRITD4Av1G207380.2	TRITD5Bv1G252020.4	A<B	0.000336165	0.000397842	46.416	46.987
pairs10563	TRITD3Av1G194970.2	TRITD3Bv1G177650.8	A<B	0.0261127	0.0448201	4262	4203											pairs24196	TRITD7Av1G084220.1	TRITD7Bv1G058650.2	A>B	0.0181392	0.00815338	233	322		pairs7007	TRITD2Av1G260380.1	TRITD2Bv1G222890.1	A<B	0.0300835	0.0334011	1845	1698		pairs17126	TRITD5Av1G137460.9	TRITD5Bv1G115690.22	A<B	0.0001	0.000281831	50.415	50.986
pairs21119	TRITD6Av1G075150.2	TRITD6Bv1G079920.1	A<B	0.0001	0.00250695	1021	962											pairs15034	TRITD4Av1G210110.1	TRITD5Bv1G249850.2	A>B	0.051291	0.0360911	86	174		pairs7249	TRITD2Av1G269090.1	TRITD2Bv1G232550.1	A<B	0.0001	0.000555235	1284	1137		pairs10553	TRITD3Av1G194410.2	TRITD3Bv1G176870.3	A<B	0.0126373	0.0143947	43.049	43.619
pairs25159	TRITD7Av1G187780.1	TRITD7Bv1G133290.1	A<B	0.00178017	0.0582086	2028	1969											pairs17976	TRITD5Av1G183340.1	TRITD5Bv1G172450.1	A>B	0.0550475	0.00130125	299	387		pairs21447	TRITD6Av1G137180.1	TRITD6Bv1G129780.2	A<B	0.000444146	0.0109233	1452	1302		pairs17851	TRITD5Av1G175520.2	TRITD5Bv1G166000.2	A<B	0.0001	0.00196478	48.18	48.748
pairs25914	TRITD7Av1G239790.1	TRITD7Bv1G189300.1	A<B	0.00707322	0.0210395	1514	1455											pairs16427	TRITD5Av1G063040.8	TRITD5Bv1G065410.4	A>B	0.00632049	0.0001	89	176		pairs343	TRITD1Av1G016450.1	TRITD1Bv1G019500.1	A<B	0.00357674	0.0222977	768	618		pairs8158	TRITD3Av1G002600.3	TRITD3Bv1G002890.2	A<B	0.0141245	0.0349283	51.26	51.825
pairs3143	TRITD1Av1G221050.2	TRITD1Bv1G218730.1	A<B	0.0001	0.000256215	1554	1495											pairs3231	TRITD1Av1G224830.1	TRITD1Bv1G222580.1	A>B	0.107104	0.0675889	4	91		pairs4521	TRITD2Av1G044880.3	TRITD2Bv1G059110.5	A<B	0.00233896	0.0039112	1821	1671		pairs11507	TRITD3Av1G242650.1	TRITD3Bv1G234280.1	A<B	0.0001	0.00268106	43.95	44.515
pairs11582	TRITD3Av1G246420.2	TRITD3Bv1G238940.2	A<B	0.000238236	0.00588444	1998	1938											pairs14124	TRITD4Av1G159940.1	TRITD4Bv1G043090.1	A>B	0.00307553	0.000231494	172	258		pairs21589	TRITD6Av1G152710.2	TRITD6Bv1G138890.1	A<B	0.0285245	0.045403	5268	5115		pairs14851	TRITD4Av1G202200.1	TRITD4Bv1G003460.1	A<B	0.010514	0.0318154	51.07	51.635
pairs15478	TRITD4Av1G232950.1	TRITD3Bv1G250430.1	A<B	0.0118703	0.0212109	900	840											pairs21238	TRITD6Av1G094060.4	TRITD6Bv1G095520.7	A>B	0.00315122	0.0001	241	327		pairs22838	TRITD6Av1G220100.4	TRITD6Bv1G220680.1	A<B	0.000833155	0.00416483	1140	987		pairs1547	TRITD1Av1G136830.2	TRITD1Bv1G130870.2	A<B	0.0050333	0.00597804	37.973	38.538
pairs1576	TRITD1Av1G139840.1	TRITD1Bv1G133250.3	A<B	0.0164064	0.0258278	801	741											pairs24925	TRITD7Av1G170470.2	TRITD7Bv1G128060.1	A>B	0.0114638	0.0001	188	274		pairs3212	TRITD1Av1G224190.4	TRITD1Bv1G222110.3	A<B	0.00360747	0.0347342	2055	1902		pairs21905	TRITD6Av1G172910.1	TRITD6Bv1G160550.7	A<B	0.0227051	0.0305821	56.816	57.379
pairs16641	TRITD5Av1G102520.3	TRITD5Bv1G082240.2	A<B	0.000727655	0.0105437	1539	1479											pairs8304	TRITD3Av1G008590.1	TRITD3Bv1G012200.2	A>B	0.0112911	0.000383859	94	180		pairs3487	TRITD2Av1G004190.1	TRITD2Bv1G005050.1	A<B	0.0001	0.0270143	2868	2715		pairs11035	TRITD3Av1G220590.1	TRITD3Bv1G209450.1	A<B	0.00222286	0.0105107	52.141	52.7
pairs18528	TRITD5Av1G205270.1	TRITD5Bv1G201300.1	A<B	0.00115284	0.0443666	1428	1368											pairs22222	TRITD6Av1G192940.1	TRITD6Bv1G184950.2	A>B	0.0215668	0.0122762	386	471		pairs8596	TRITD3Av1G019750.1	TRITD3Bv1G176140.1	A<B	0.000338888	0.0114745	1455	1302		pairs10956	TRITD3Av1G216980.2	TRITD3Bv1G202170.1	A<B	0.00166574	0.00332422	45.484	46.042
pairs21991	TRITD6Av1G179420.1	TRITD6Bv1G168280.1	A<B	0.0212126	0.0403816	1542	1482											pairs25101	TRITD7Av1G184050.4	TRITD7Bv1G136620.4	A>B	0.0222559	0.0176441	469	554		pairs10346	TRITD3Av1G183680.1	TRITD3Bv1G165020.2	A<B	0.0105256	0.0138906	2028	1872		pairs6334	TRITD2Av1G224230.2	TRITD2Bv1G186610.2	A<B	0.0063032	0.0121523	55.715	56.273
pairs22095	TRITD6Av1G185390.2	TRITD6Bv1G174610.2	A<B	0.0118177	0.0262596	1833	1773											pairs14713	TRITD4Av1G198070.1	TRITD4Bv1G008980.1	A>B	0.0194266	0.0129661	176	260		pairs17298	TRITD5Av1G147230.1	TRITD5Bv1G136780.1	A<B	0.0001	0.00135514	1110	954		pairs7155	TRITD2Av1G265490.2	TRITD2Bv1G228650.4	A<B	0.000422044	0.00353875	40.988	41.546
pairs1530	TRITD1Av1G135600.1	TRITD1Bv1G129550.1	A<B	0.00103822	0.00670811	1498	1437											pairs17261	TRITD5Av1G145040.2	TRITD5Bv1G135190.1	A>B	0.0130842	0.000229596	236	320		pairs10913	TRITD3Av1G214740.2	TRITD3Bv1G199400.2	A<B	0.0001	0.00257269	726	567		pairs24937	TRITD7Av1G172050.1	TRITD7Bv1G129440.1	A<B	0.00369022	0.00751622	31.898	32.451
pairs21794	TRITD6Av1G167250.2	TRITD6Bv1G152400.2	A<B	0.0104182	0.0415113	1245	1184											pairs11192	TRITD3Av1G229290.3	TRITD3Bv1G215340.1	A>B	0.0145737	0.00839979	272	355		pairs1706	TRITD1Av1G149280.1	TRITD1Bv1G141210.1	A<B	0.00455512	0.00640932	2340	2181		pairs12505	TRITD4Av1G000880.1	TRITD4Bv1G174830.1	A<B	0.0353974	0.0529795	50.613	51.166
pairs429	TRITD1Av1G022070.2	TRITD1Bv1G025610.3	A<B	0.000373776	0.000669851	6065	6004											pairs1905	TRITD1Av1G163570.1	TRITD1Bv1G149490.1	A>B	0.0366244	0.0198644	270	353		pairs17702	TRITD5Av1G167830.3	TRITD5Bv1G159720.4	A<B	0.000214791	0.0245837	1275	1116		pairs4759	TRITD2Av1G060880.1	TRITD2Bv1G071500.1	A<B	0.0001	0.00702571	53.805	54.357
pairs5094	TRITD2Av1G088760.2	TRITD2Bv1G093370.3	A<B	0.00177732	0.00896023	2600	2539											pairs5158	TRITD2Av1G102980.4	TRITD2Bv1G097780.2	A>B	0.0265685	0.022928	282	365		pairs21449	TRITD6Av1G137660.2	TRITD6Bv1G129880.2	A<B	0.00298783	0.0194418	768	609		pairs10018	TRITD3Av1G158200.1	TRITD3Bv1G138570.1	A<B	0.0221221	0.0382941	59.184	59.734
pairs5973	TRITD2Av1G202060.2	TRITD2Bv1G165170.3	A<B	0.00847538	0.0454395	2994	2933											pairs12934	TRITD4Av1G021180.2	TRITD4Bv1G148940.2	A>B	0.00771868	0.00271537	150	232		pairs4520	TRITD2Av1G044870.2	TRITD2Bv1G059110.5	A<B	0.00121423	0.0039112	1830	1671		pairs544	TRITD1Av1G029130.1	TRITD1Bv1G038220.1	A<B	0.0556118	0.0727888	49.305	49.855
pairs14991	TRITD4Av1G208130.2	TRITD5Bv1G251600.2	A<B	0.0126017	0.0398075	876	814											pairs2033	TRITD1Av1G169710.1	TRITD1Bv1G155800.1	A>B	0.0147326	0.0001	182	264		pairs4937	TRITD2Av1G074100.1	TRITD2Bv1G083420.1	A<B	0.00453931	0.0208431	1989	1830		pairs10607	TRITD3Av1G197780.1	TRITD3Bv1G181830.2	A<B	0.00796407	0.0138618	55.359	55.908
pairs23800	TRITD7Av1G059230.4	TRITD7Bv1G036460.1	A<B	0.0158581	0.0272541	2472	2410											pairs6104	TRITD2Av1G210220.3	TRITD2Bv1G174480.4	A>B	0.00516162	0.00118267	141	223		pairs5240	TRITD2Av1G126510.1	TRITD2Bv1G099920.2	A<B	0.0001	0.0053761	828	669		pairs10805	TRITD3Av1G208860.4	TRITD3Bv1G189210.2	A<B	0.0018727	0.00853226	49.772	50.32
pairs77	TRITD1Av1G003480.7	TRITD1Bv1G003160.4	A<B	0.0252774	0.0284784	3528	3466											pairs7598	TRITD2Av1G281860.3	TRITD2Bv1G248240.3	A>B	0.0186064	0.00545024	432	514		pairs9664	TRITD3Av1G103310.2	TRITD3Bv1G100560.3	A<B	0.00452057	0.0117317	2379	2220		pairs15929	TRITD5Av1G017190.2	TRITD5Bv1G016600.1	A<B	0.0019327	0.00355218	31.565	32.109
pairs11104	TRITD3Av1G223860.1	TRITD3Bv1G203060.1	A<B	0.00842347	0.0165779	1314	1251											pairs9196	TRITD3Av1G052320.1	TRITD3Bv1G063740.2	A>B	0.0097082	0.00399446	237	319		pairs19413	TRITD5Av1G242270.1	TRITD4Bv1G189780.1	A<B	0.00771426	0.0224358	2547	2385		pairs7305	TRITD2Av1G270880.1	TRITD2Bv1G234040.2	A<B	0.00732891	0.0184889	30.041	30.584
pairs12307	TRITD3Av1G280050.2	TRITD3Bv1G275690.2	A<B	0.012334	0.0184176	1236	1173											pairs12748	TRITD4Av1G011370.1	TRITD4Bv1G161770.1	A>B	0.00605145	0.00428048	147	228		pairs21301	TRITD6Av1G111270.1	TRITD6Bv1G111920.2	A<B	0.0166824	0.029058	1383	1221		pairs2347	TRITD1Av1G187520.1	TRITD1Bv1G176360.1	A<B	0.0110064	0.0232493	43.618	44.159
pairs21295	TRITD6Av1G109170.1	TRITD6Bv1G111610.1	A<B	0.0001	0.000300927	723	660											pairs19243	TRITD5Av1G234570.3	TRITD5Bv1G234110.4	A>B	0.0208227	0.0001	175	256		pairs25458	TRITD7Av1G208090.3	TRITD7Bv1G161770.1	A<B	0.0102942	0.14641	708	546		pairs11484	TRITD3Av1G240760.2	TRITD3Bv1G232550.2	A<B	0.0143304	0.0259887	48.264	48.804
pairs6229	TRITD2Av1G218340.3	TRITD2Bv1G181480.1	A<B	0.00333516	0.00632007	1130	1067											pairs25089	TRITD7Av1G183280.1	TRITD7Bv1G137410.1	A>B	0.00173025	0.0001	157	238		pairs6656	TRITD2Av1G245230.5	TRITD2Bv1G194420.1	A<B	0.000704202	0.000900456	423	261		pairs6732	TRITD2Av1G248810.3	TRITD2Bv1G211130.3	A<B	0.0115217	0.0217128	48.78	49.32
pairs20915	TRITD6Av1G052860.2	TRITD6Bv1G065060.1	A<B	0.0001	0.00772478	963	899											pairs4562	TRITD2Av1G046630.4	TRITD2Bv1G060280.5	A>B	0.0215216	0.00418903	117	198		pairs10532	TRITD3Av1G193490.1	TRITD3Bv1G175760.1	A<B	0.0113416	0.0155066	1287	1122		pairs11599	TRITD3Av1G248050.2	TRITD3Bv1G239750.1	A<B	0.00849062	0.0453986	24.145	24.684
pairs9331	TRITD3Av1G063760.2	TRITD3Bv1G069390.1	A<B	0.00312351	0.0110597	1058	994											pairs13241	TRITD4Av1G042360.2	TRITD4Bv1G128900.2	A>B	0.00618766	0.00278167	268	348		pairs19622	TRITD5Av1G250430.1	TRITD4Bv1G199910.4	A<B	0.0314111	0.0409814	2475	2310		pairs11021	TRITD3Av1G220180.4	TRITD3Bv1G209830.4	A<B	0.0241057	0.0352303	53.236	53.774
pairs10600	TRITD3Av1G197080.8	TRITD3Bv1G182180.10	A<B	0.0182004	0.021675	5274	5209											pairs6721	TRITD2Av1G248460.1	TRITD2Bv1G210800.1	A>B	0.00996859	0.00357041	165	245		pairs20846	TRITD6Av1G047210.7	TRITD6Bv1G060120.1	A<B	0.00660992	0.00906956	858	693		pairs959	TRITD1Av1G077980.1	TRITD1Bv1G085520.1	A<B	0.000326424	0.000566452	40.244	40.781
pairs11382	TRITD3Av1G236220.5	TRITD1Bv1G153550.1	A<B	0.00494255	0.0367098	1359	1294											pairs15233	TRITD4Av1G218220.1	TRITD5Bv1G241940.1	A>B	0.0212492	0.00348879	154	233		pairs21930	TRITD6Av1G174560.13	TRITD6Bv1G162750.6	A<B	0.0001	0.0144109	3567	3402		pairs22566	TRITD6Av1G210400.1	TRITD6Bv1G206580.2	A<B	0.0001	0.0328552	51.498	52.032
pairs11456	TRITD3Av1G239520.6	TRITD3Bv1G231370.4	A<B	0.00737154	0.0117014	2674	2609											pairs17585	TRITD5Av1G161680.2	TRITD5Bv1G153360.2	A>B	0.0018417	0.000511183	335	414		pairs10063	TRITD3Av1G163010.2	TRITD3Bv1G141390.1	A<B	0.0235041	0.044472	933	765		pairs12810	TRITD4Av1G015570.1	TRITD4Bv1G157140.1	A<B	0.0224379	0.0327716	38.304	38.837
pairs15446	TRITD4Av1G228760.1	TRITD4Bv1G177120.4	A<B	0.0001	0.0154846	1182	1117											pairs18518	TRITD5Av1G204920.1	TRITD5Bv1G200930.2	A>B	0.00633443	0.000433931	181	260		pairs10981	TRITD3Av1G218360.1	TRITD3Bv1G212630.1	A<B	0.0001	0.012981	1182	1014		pairs2682	TRITD1Av1G203800.1	TRITD1Bv1G199150.1	A<B	0.00745787	0.0194528	45.105	45.637
pairs18052	TRITD5Av1G186770.2	TRITD5Bv1G176340.1	A<B	0.000285068	0.000509484	603	538											pairs4625	TRITD2Av1G051700.1	TRITD2Bv1G063460.1	A>B	0.000924495	0.000493529	181	260		pairs13428	TRITD4Av1G056230.4	TRITD4Bv1G117540.2	A<B	0.0001	0.0082965	1368	1200		pairs19581	TRITD5Av1G248940.6	TRITD4Bv1G198550.8	A<B	0.00128823	0.00267656	48.606	49.137
pairs21078	TRITD6Av1G069950.1	TRITD6Bv1G075320.1	A<B	0.0108483	0.0196274	1438	1373											pairs12961	TRITD4Av1G023620.1	TRITD4Bv1G147020.1	A>B	0.0595061	0.0318073	87	164		pairs14051	TRITD4Av1G153930.5	TRITD4Bv1G050350.2	A<B	0.0455265	0.0589502	1884	1716		pairs7081	TRITD2Av1G262580.3	TRITD2Bv1G206600.1	A<B	0.0293158	0.045673	50.037	50.568
pairs22899	TRITD6Av1G221960.1	TRITD6Bv1G222750.1	A<B	0.0249225	0.0360665	1848	1783											pairs19045	TRITD5Av1G226110.1	TRITD5Bv1G225110.1	A>B	0.000724312	0.000409273	166	243		pairs16595	TRITD5Av1G097420.3	TRITD5Bv1G078730.3	A<B	0.0108009	0.043908	1029	861		pairs15356	TRITD4Av1G224990.1	TRITD5Bv1G236400.1	A<B	0.0001	0.00268238	41.366	41.895
pairs618	TRITD1Av1G035610.1	TRITD1Bv1G047620.1	A<B	0.000497461	0.00271477	1829	1764											pairs23010	TRITD6Av1G225760.1	TRITD6Bv1G226470.1	A>B	0.0213901	0.000983151	104	181		pairs2756	TRITD1Av1G205700.1	TRITD1Bv1G194390.1	A<B	0.000694358	0.00386929	1068	900		pairs12562	TRITD4Av1G003030.1	TRITD4Bv1G171550.1	A<B	0.0122205	0.0267996	44.679	45.207
[truncated: 2,891 more rows]
[truncated: 67 more columns]
