# Supplementary material for: Unveiling RNA structure-mediated regulations of RNA stability in wheat
Source: Nat Commun. 2024 Nov 20;15:10042. doi: 10.1038/s41467-024-54172-7 (PMC11579497; doi:10.1038/s41467-024-54172-7)
Supplement: Supplementary file 9 — Supplementary Data 6 [file 41467_2024_54172_MOESM9_ESM.xlsx]

## Sheet: Sheet1
Supplementary Data 6. 64 RNA structural stable motifs and 54 RNA structural unstable motifs
6-1. 64 RNA structural stable motifs in 3'UTR which significantly suppress mRNA decay								6-2. 54 RNA structural unstable motifs in 3'UTR which significantly accelerate mRNA decay
Names	Motif Sequence	Class	Structure	MI	Z-Score	Correlation		Names	Motif Sequence	Class	Structure	MI	Z-Score	Correlation
sRSM1	WKNVSBNBHKKHH	Stable	((.((....))))	0.00308571	12.5045	-0.4538		uRSM1	HBBNBVRNWDVNVSNV	Unstable	((.((......)).))	0.002894	5.6806	0.6337
sRSM2	BAGVBNNBHMTBBK	Stable	(((.......).))	0.00275162	5.9788	-0.2428		uRSM2	RBNRVVNHBDYNHKH	Unstable	(((.((...)).)))	0.00257	4.7838	0.6305
sRSM3	DNDDDKYSVNVTBNH	Stable	(((((....)).)))	0.00231099	3.6134	-0.4099		uRSM3	VMBVKBDNNNNBNBNDBN	Unstable	(.(((((.....))))))	0.002537	8.0233	0.6794
sRSM4	KHBDDHNVBDBBNDVHBNV	Stable	((..((.......))..))	0.00226364	4.3021	-0.3672		uRSM4	NDNNBHVBKCVRY	Unstable	((.((...)).))	0.002486	6.7641	0.7639
sRSM5	GGAGNUNNNGNNYUYY	Stable	((((........))))	0.00226331	5.7901	-0.471		uRSM5	NNKDHBNHRVHBKNBYH	Unstable	((..((....))...))	0.002292	6.4715	0.6227
sRSM6	DNBDVNBVNVSKRKDD	Stable	(((((.....))).))	0.00203988	4.081	-0.5753		uRSM6	KBDDWBNHBHBRNSH	Unstable	((..((....)).))	0.002209	4.0743	0.7867
sRSM7	BNBNDNBDNRVHNMNDVBW	Stable	(((...((...))...)))	0.00190749	4.0368	-0.3617		uRSM7	DWBWBBVNNHDVVBDV	Unstable	(((.((....)).)))	0.002146	4.0153	0.7394
sRSM8	KNDKWRNDNDNBDNKDVDN	Stable	(((.((.....))...)))	0.00179196	3.6351	-0.5727		uRSM8	BVHDNHHBYNNNDNHDHB	Unstable	(((.(((.....))))))	0.002054	3.3832	0.5313
sRSM9	UUAADHUNNDNNUURR	Stable	((((........))))	0.00159498	3.37	-0.7165		uRSM9	KVNNBVVKANNBNBHBNN	Unstable	(((..((....))..)))	0.00204	3.4326	0.7106
sRSM10	GCASDUNVNNNBUGY	Stable	((((.......))))	0.00151641	3.6118	-0.2826		uRSM10	HRGUGGCNNNNYRYY	Unstable	.((((......))))	0.001902	5.04	0.8391
sRSM11	GBHDVDDBWDNBMYVDDN	Stable	((..((......))..))	0.00306451	5.4294	-0.2011		uRSM11	DHNRBVBMVVWVVDH	Unstable	((((......)).))	0.002978	7.1132	0.5854
sRSM12	HSBHMKHMHRNYBBD	Stable	(((.........)))	0.00298293	7.7958	-0.2232		uRSM12	BNHDVHKYDKNHNGB	Unstable	((((......).)))	0.002924	6.4127	0.6247
sRSM13	VKYBNSWNVWDRNMW	Stable	(((........).))	0.00297317	6.6524	-0.265		uRSM13	VNNBNBDKDNDKDVHSDVND	Unstable	(((..((.....))...)))	0.002839	6.2708	0.5784
sRSM14	DMVNVNDDMVYNDV	Stable	((.((....)).))	0.00296024	6.3762	-0.3484		uRSM14	MRNYDRBWRDBNN	Unstable	((((....))).)	0.002704	5.6698	0.5077
sRSM15	NVWNHWYVSBYNVN	Stable	((((......))))	0.00288517	6.2355	-0.2068		uRSM15	UKAUHNNUNKADNRUNR	Unstable	((((.........))))	0.002693	7.6018	0.611
sRSM16	KAKSCHCDNBNUN	Stable	((((.....))))	0.00279859	8.0583	-0.2656		uRSM16	RHVHHBDWVMDVBH	Unstable	((.((....)).))	0.002614	6.1841	0.5531
sRSM17	KNDWNNBNDHRDVYV	Stable	(.((((...)))).)	0.00274216	6.2355	-0.3528		uRSM17	DDKVBWWNNBBVWD	Unstable	(((((...)))).)	0.002568	5.9859	0.5427
sRSM18	VDDRKBKYSMBBN	Stable	(.(((...))).)	0.00267987	5.9071	-0.3365		uRSM18	UYUGUNNGNRYRRR	Unstable	(((((....)))))	0.002567	9.659	0.3946
sRSM19	KDKBKGNWHHVVWDB	Stable	((..((...))..))	0.00265775	5.0419	-0.3501		uRSM19	YBDBNBVVMNVNDDDB	Unstable	((..((....))..))	0.002504	5.8507	0.5278
sRSM20	KDVHMYVNBDNNHHDN	Stable	(((..((...)).)))	0.00252449	5.6669	-0.3507		uRSM20	NBVRDNHDVVNKHVBYNDBH	Unstable	((..((........))..))	0.002486	4.0986	0.5599
sRSM21	SDKNKVNYDSDVNRB	Stable	(((((.....)))))	0.00250137	6.0647	-0.3489		uRSM21	BAVNDNYHVNNHNRBDBDB	Unstable	((...((......))..))	0.002357	5.3623	0.5108
sRSM22	VWBNDSTDVBWNDN	Stable	(.((((...)))))	0.00247865	4.1534	-0.2886		uRSM22	RVHNVKDNDYDKDBRNW	Unstable	((...((....))..))	0.002339	3.9736	0.5946
sRSM23	RCVBBDNNDVRNN	Stable	((((....))).)	0.00246378	3.5545	-0.2311		uRSM23	VVNVNBVKDNWNDBT	Unstable	(((((....).))))	0.002331	4.1413	0.6271
sRSM24	VDNHVNYVVDHWVBHYN	Stable	(((((......)).)))	0.00245206	5.475	-0.3182		uRSM24	BDRNNRBNBBVNDYNYS	Unstable	((..(((.....)))))	0.002298	3.8148	0.6128
sRSM25	VDDHDNDRHNDNBVBDWVY	Stable	(((..((.......)))))	0.00244748	4.0282	-0.3706		uRSM25	BBKHBNDVNVVVDBKR	Unstable	(((.((.....)))))	0.002296	4.1554	0.5445
sRSM26	DHBSSDYBYWRNB	Stable	((((.....))))	0.00244644	4.5831	-0.2591		uRSM26	VVBBBDSVVDKWRDDNB	Unstable	(((.(........))))	0.002295	5.2962	0.6334
sRSM27	BVNDNVHVRDWHKNYKB	Stable	((...((...))...))	0.00244509	5.275	-0.3986		uRSM27	DKNNBKNSNHNHNRYBRWB	Unstable	((....((....))...))	0.002289	5.8856	0.6522
sRSM28	MAAWDNNNNNGUDUUK	Stable	((((........))))	0.00243387	8.6331	-0.2303		uRSM28	NHNHNKNNVNVNVGRB	Unstable	(((.((...))..)))	0.002267	5.54	0.6343
sRSM29	DBNYKSBNANVBVD	Stable	(((((...)))).)	0.00240927	4.0583	-0.3678		uRSM29	BDDDWNVDDBWMVDBS	Unstable	((.((....))...))	0.002245	3.8745	0.712
sRSM30	NSHVNDBKDSYDSNBN	Stable	((...((....)).))	0.00238855	5.0345	-0.2358		uRSM30	NBNKWHDBSNDBHHRN	Unstable	(((((.....).))))	0.002236	4.6629	0.5903
sRSM31	HBVNWVVDHNNNVKNHDM	Stable	(((.(........).)))	0.00231163	4.3658	-0.3535		uRSM31	YHBKNVDNNVNDVWHKVDV	Unstable	((...(((.....))).))	0.00219	4.0381	0.5139
sRSM32	BSDMDBWNDDHBN	Stable	((((....).)))	0.0022653	4.1347	-0.1807		uRSM32	CANSGNNVNNANBNUG	Unstable	((((........))))	0.00219	5.5573	0.445
sRSM33	WGAWANNNNUKDNDUDUY	Stable	.((((.........))))	0.00225441	5.3877	-0.5447		uRSM33	NWVDDYDBNHNBVKHBB	Unstable	(((.((....)).).))	0.00218	4.2984	0.5416
sRSM34	SVBVHDDDHWVDHBN	Stable	((((......).)))	0.00223803	3.9799	-0.2816		uRSM34	CBSGANNNUNNNNYBNG	Unstable	((((.........))))	0.00213	5.5291	0.2308
sRSM35	HDRVVBHHVDWNBBNBNNN	Stable	(((((.........)))))	0.00221087	3.4258	-0.2597		uRSM35	YSWAWNNHNDCDUDBR	Unstable	(((((......)))))	0.002124	5.7774	0.3885
sRSM36	NVNSVVWMDDKYDNNNH	Stable	((...((....))..))	0.00219783	5.2568	-0.3115		uRSM36	KNDHVKNNBVBNRVDDVD	Unstable	((...((......)).))	0.002085	4.089	0.5381
sRSM37	NNKVBNBNDBKVVNHNNRVH	Stable	((....(((....)))..))	0.00219235	4.2083	-0.296		uRSM37	HDDBHNDMNHKBWVDV	Unstable	(((((.....))).))	0.002037	3.864	0.6667
sRSM38	RVYDNBSBVYHYBVDK	Stable	((((........))))	0.00218758	4.8647	-0.2297		uRSM38	GNGCNNGNANNNGYNY	Unstable	((((........))))	0.001982	5.3495	0.4674
sRSM39	KNKMNKMBVDHBHHBDBN	Stable	(.(((.........))))	0.00218272	3.3742	-0.2897		uRSM39	SUCGNNNSDGYGRB	Unstable	((((......))))	0.001944	5.8907	0.5389
sRSM40	NNYBNDVNHBBDDNNYVVD	Stable	(.(((((......))))))	0.00217962	4.2704	-0.2214		uRSM40	GNGUGNGUNYRYNY	Unstable	(((((....)))))	0.001913	6.4585	0.4047
sRSM41	WNDKSDYBKDBVHNVD	Stable	((((.......))).)	0.00216131	4.1414	-0.2441		uRSM41	UNGGUNNNNCUNYYNR	Unstable	((((........))))	0.001903	5.017	0.6564
sRSM42	NKBKNHDNNHKKKRW	Stable	(((..((...)))))	0.00215411	4.0622	-0.2122		uRSM42	UUUANNKKNNBGURRR	Unstable	((((........))))	0.001875	5.9057	0.432
sRSM43	HDNHNVKVHDYKGBNRVD	Stable	((...((.....))..))	0.00212643	3.984	-0.2801		uRSM43	YGKUANNHUDNURNYR	Unstable	(((((......)))))	0.001817	4.0815	0.3153
sRSM44	HKBBRWNWHKDKVHK	Stable	((.(((....)))))	0.00212464	4.8507	-0.4004		uRSM44	YRKAMADBGHHNUNYR	Unstable	((((........))))	0.001794	4.1615	0.5754
sRSM45	BBYKMSNMBHDRKBH	Stable	((((......))).)	0.00211522	3.7268	-0.2647		uRSM45	NAUUUNNNNANUNRRUN	Unstable	((((.........))))	0.001783	4.2701	0.6363
sRSM46	NWBDBHBMHNHNNSHNNN	Stable	((((((....))..))))	0.0021143	3.4456	-0.2439		uRSM46	NGUUGRDVNNNUVYRRY	Unstable	.((((........))))	0.001781	3.9326	0.2598
sRSM47	DDYDDKBBVVNBKNMD	Stable	((.(((....))).))	0.00208529	3.984	-0.4138		uRSM47	NUDUUKNNNNYNNRRNR	Unstable	.(((((......)))))	0.001741	4.8403	0.2543
sRSM48	YMDRVHBNHDDHBDR	Stable	(.((((....)))))	0.00206899	3.5739	-0.3777		uRSM48	WAMSMNNCNNNNNBKUD	Unstable	((((.........))))	0.001734	3.8806	0.3343
sRSM49	VNDNNVDMHNDDYNYD	Stable	(.((((....)))).)	0.00206828	4.1209	-0.354		uRSM49	NUGCNNNNUNUNNGYRN	Unstable	((((.........))))	0.001707	5.0944	0.7009
sRSM50	NCDVDDWHVBVHDNBD	Stable	((((.......).)))	0.00206291	3.4232	-0.4506		uRSM50	UCNCNUNNNUNGNGR	Unstable	((((.......))))	0.001699	4.3813	0.1908
sRSM51	NDDSDNKDBBNDDRDBV	Stable	(((((......)))).)	0.00205309	4.5638	-0.216		uRSM51	UUNUUNNANGRRNRR	Unstable	(((((.....)))))	0.001643	3.3215	0.4557
sRSM52	NBDHBNKBWNNBYNYYYH	Stable	((((.........)).))	0.00204541	4.5244	-0.2211		uRSM52	USYUGNCNKYNRRBR	Unstable	((((.......))))	0.001595	3.4089	0.3598
sRSM53	BNNBHVDYNHHDBKKWNN	Stable	((.(((.......)))))	0.00201266	5.6473	-0.2164		uRSM53	AUNUNNGNCNUNRNRU	Unstable	((((........))))	0.001594	3.4269	0.2471
sRSM54	NMVNVHHNVVBDNKNBBH	Stable	(((.((......)).)))	0.00198922	3.4883	-0.3924		uRSM54	YGSUNCABNNRBYR	Unstable	((((......))))	0.001543	3.4981	0.2202
sRSM55	NUCUNNNGUNNNURGRN	Stable	((((.........))))	0.00183116	4.626	-0.1737
sRSM56	YRUARNNYNNYNNYURY	Stable	.((((........))))	0.00182479	5.1077	-0.0506
sRSM57	NNDNNKBNVBWNBVDDDDR	Stable	((((..((...))..))))	0.00178584	3.3151	-0.246
sRSM58	BSGUANNNNKNHNUURYB	Stable	.((((.........))))	0.00178222	5.2352	-0.2146
sRSM59	UAGUNVUDGNDNRYUR	Stable	((((........))))	0.0017224	3.7864	-0.1407
sRSM60	GAAGNNGYNYUUY	Stable	((((.....))))	0.00167256	3.3488	-0.0569
sRSM61	RDBHNBBNBBBNNDVDDDD	Stable	((...((((....))))))	0.00165784	3.3935	-0.2168
sRSM62	NURAGNNCKHYUYR	Stable	.((((.....))))	0.00161826	3.5437	-0.3608
sRSM63	BGYGANVNDDNNUBUYRY	Stable	.((((.........))))	0.00160717	3.3306	-0.3775
sRSM64	NGUAGNNANNNNAURYN	Stable	((((.........))))	0.00156577	3.3432	-0.0095
