# Supplementary material for: Unveiling RNA structure-mediated regulations of RNA stability in wheat
Source: Nat Commun. 2024 Nov 20;15:10042. doi: 10.1038/s41467-024-54172-7 (PMC11579497; doi:10.1038/s41467-024-54172-7)
Supplement: Supplementary file 10 — Supplementary Data 7 [file 41467_2024_54172_MOESM10_ESM.xlsx]

## Sheet: Sheet1
Supplementary Data 7. Sequences information of the synthesized short fragments of the three sRSMs and primers
sRSM2	dsDNA Name	Sequence (5'-3')
	sRSM2	TCAAGGTCAACCGGTCGGATCATTTGGGTTCTGCCTCACCAGAGGACGTCCAGAGCCGCATGTGTTGTCGGGAGAGTCGGGTTTTGCCTCCTAATATAGCTTGAACCAAAATTA
	sRSM2_disruptd	TCAAGGTCAACCGGTCGGATCATTTGGGTTCTGCCTCACCAGAGGACGTCAACAGCAGCAATCATTGTCGGGAGAGTCGGGTTTTGCCTCCTAATATAGCTTGAACCAAAATTA
	sRSM2_rescued "BAGVBNNBHMTBBK" and "(((.......).))"	TCAAGGTCAACCGGTCGGATCATTTGGGTTCTGCCTCACCAGAGGACGTCGAGACCCGACTCTTTTGTCGGGAGAGTCGGGTTTTGCCTCCTAATATAGCTTGAACCAAAATTA
sRSM32	dsDNA Name	Sequence (5'-3')
	sRSM32	TATATTGATATATCTGTGTGAGGTAAAAAGAACCTTGAAAGATAGGGTTTTCACGGTTGTTGGTTGTGTCGGTTTTTGTCAGAAGTGTTTCTGTGCTGTATTAACTTGTCGAA
	sRSM32_disruptd	TATATTGATATATCTGTGTGAGGTAAAAAGAACCTTGAAAGATAGGGTTTGGTGGGTTGTTGGTTGTGTCGGTTTTTGTCAGAAGTGTTTCTGTGCTGTATTAACTTGTCGAA
	sRSM32_rescued "BSDMDBWNDDHBN" and "((((....).)))"	TATATTGATATATCTGTGTGAGGTAAAAAGAACCTTGAAAGATAGGGTTTCCTCGCACGGAGGTTGTGTCGGTTTTTGTCAGAAGTGTTTCTGTGCTGTATTAACTTGTCGAA
sRSM15	dsDNA Name	Sequence (5'-3')
	sRSM15	AGGAATATGCATCCCAGTGCTGTACACCTGATGGTTGGTGTCTAATTGGGTGGAAACTGAACAACTGATTGAAAATAAAAGTTATTGGTACAAA
	sRSM15_disruptd	AGGAATATGCATCCCAGTGCTGTACACCTGATGGTTGGTGAAAAGAAAATGTCGAACTGAACAACTGATTGAAAATAAAAGTTATTGGTACAAA
	sRSM15_rescued "NVWNHWYVSBYNVN" and "((((......))))"	AGGAATATGCATCCCAGTGCTGTACACCTGATGGTTGGTGGCAGCACGGGCTGCAACTGAACAACTGATTGAAAATAAAAGTTATTGGTACAAA
real-time PCR primers for Confirmatory experiment
Class I	primer Name	Sequence (5'-3')
	RiboA-F	ATAGGCTGTGGTGGTAACTCG
	RiboA-R	TGCTGCTCCGTCTCTTACTGA
	RiboB-F	ATAGGCTCTGTGGTGGTAACTC
	RiboB-R	CTGCTCCGGCTATTACTGG
	RLI-F	TTGAGCAACTCATGGACCAG
	RLI-R	GCTTTCCAAGGCACAAACAT
PCR primers in reporter assay experiment
Class II	primer Name	Sequence (5'-3')
	TRITD4Av1G187460-F	GCGCGCCAAAAAAACTGCGTTTGTCTATTGGAGCTT
	TRITD4Av1G187460-R	GGGGAAATTCGAGCCACACCCTGCTATGTACCAAC
	TRITD4Bv1G019060-F	GCGCGCCAAAAAAACTGCGTTTGTCTATTGGAGCTC
	TRITD4Bv1G019060-R	GGGGAAATTCGAGCCACACCCTGCTATGTACCAAT
	TRITD1Av1G039750-F	GCGCGCCAAAAAAACAGATACCCGGTTGGAC
	TRITD1Av1G039750-R	GGGGAAATTCGAGCCGGACTCCCAAAACCCA
	TRITD1Bv1G052450-F	GCGCGCCAAAAAAACAGATACCCGGTTGGAT
	TRITD1Bv1G052450-R	GGGGAAATTCGAGCCGGACTCCCAAAACCCA
	TRITD4Av1G006890-F	GCGCGCCAAAAAAACCGATGATCATAGGCTGTGG
	TRITD4Av1G006890-R	GGGGAAATTCGAGCCAACATCTACAGCTACGTACAG
	TRITD4Bv1G167230-F	GCGCGCCAAAAAAACCGATGATCATAGGCTGTGG
	TRITD4Bv1G167230-R	GGGGAAATTCGAGCCAACATCTACAGCTACGTACAG
	Actin-F	CAGCCACACTGTCCCAATTTATGAG
	Actin-R	TGGATTCCGGCAGCTTCCATTC
	Firefly_qRT_F	ATCAGAGAGATCCTCATAAAGGCC
	Firefly_qRT_R	ATTGCCAAATGTTTGAACGATCG
	Renilla_qRT_F	GGAATTATAATGCTTATCTACGTGC
	Renilla_qRT_R	CTTGCGAAAAATGAAGACCTTTTAC
