# Supplementary material for: Unveiling RNA structure-mediated regulations of RNA stability in wheat
Source: Nat Commun. 2024 Nov 20;15:10042. doi: 10.1038/s41467-024-54172-7 (PMC11579497; doi:10.1038/s41467-024-54172-7)
Supplement: Supplementary file 11 — Supplementary Data 8 [file 41467_2024_54172_MOESM11_ESM.xlsx]

## Sheet: Sheet1
Supplementary Data 8. mRNA decay factors for normalization
Gene expression mean values (RPMs )
Transcript_ID	0 min	15 min	30 min	60 min	120 min	240 min	480 min
TRITD5Bv1G126930.5	240.027	248.837	255.419	242.412	245.955	270.92	233.863
TRITD0Uv1G010190.1	987.231	1102.41	1130.03	1072.19	1400.61	1312.31	1377.57
TRITD2Bv1G014390.1	889.915	1049.2	1044.9	1039.36	1243.5	1178.34	1239.97
TRITD7Bv1G130070.1	1036.8	1227.32	1102.55	1319.4	1052.7	1028.02	1209.68
TRITD1Av1G110120.3	341.679	381.251	378.523	418.8	382.46	418.242	434.421
TRITD7Bv1G012910.1	512.334	529.416	596.877	643.879	526.341	519.994	486.34
TRITD6Av1G133330.2	391.729	405.994	431.66	411.127	416.449	430.831	430.436
TRITD0Uv1G121020.1	393.805	388.671	418.918	415.874	413.413	420.09	399.969
TRITD7Av1G050690.4	287.66	249.948	262.664	235.072	339.196	313.886	346.194
TRITD2Av1G013930.1	254.827	291.172	278.549	350.406	290.454	274.928	308.705
TRITD3Av1G249580.1	229.58	232.979	243.715	251.554	263.306	252.585	303.126
TRITD4Av1G197740.1	308.495	360.774	369.615	376.169	323.29	284.185	290.786
TRITD5Av1G154160.4	220.07	214.941	220.178	213.573	266.694	240.896	285.925
TRITD5Bv1G142670.4	204.118	201.281	231.123	208.746	299.742	261.235	273.741
TRITD2Bv1G063310.1	212.928	239.295	244.007	240.07	237.541	225.83	267.307
TRITD3Bv1G074040.2	215.622	237.011	199.578	212.042	240.815	218.064	266.013
TRITD5Av1G254510.1	237.381	253.78	259.957	255.296	247.098	234.882	252.883
TRITD7Av1G245750.9	393.766	356.77	420.344	371.892	456.26	419.962	371.501
TRITD4Bv1G125350.2	511.989	465.963	564.407	493.66	584.291	514.438	464.611
TRITD3Bv1G217160.1	850.842	878.921	955.63	941.951	979.578	731.639	798.791
TRITD3Av1G157620.2	440.123	432.93	440.132	402.725	524.35	520.518	487.148
TRITD3Bv1G138070.2	236.645	244.247	249.524	229.198	273.378	261.075	259.093
TRITD1Bv1G215590.8	249.016	216.499	220.492	228.455	242.144	264.752	265.852
TRITD2Av1G149490.1	204.832	216.279	226.39	209.239	207.662	231.118	233.795
TRITD7Bv1G087770.1	187.16	215.601	202.926	241.497	226.886	229.793	268.255
TRITD7Av1G026880.1	246.099	272.57	314.512	324.993	338.446	277.338	344.306
