# Supplementary material for: Unveiling RNA structure-mediated regulations of RNA stability in wheat
Source: Nat Commun. 2024 Nov 20;15:10042. doi: 10.1038/s41467-024-54172-7 (PMC11579497; doi:10.1038/s41467-024-54172-7)
Supplement: Supplementary file 13 — Source Data [file 41467_2024_54172_MOESM13_ESM.xlsx]

## Sheet: Figure4c&e
Fig. 4c
	Actin	0min	30min	60min	120min	240min			Renilla	0min	30min	60min	120min	240min
	replicate1	20.8144	21.8698	21.4007	21.8436	21.8255			replicate1	17.67	18.69	18.92	17.93	17.69
	replicate2	20.688	21.062	21.1517	21.8597	21.6424			replicate2	17.24	18.6	18.84	18.54	18.38
	replicate3	20.4746	22.6254	21.6372	21.8294	21.7531			replicate3	17.8	18.79	17.46	18.07	18.37
	Average	20.659	21.8524	21.3965	21.8443	21.7403			Average	17.57	18.6933	18.4067	18.18	18.1467
	Renilla	0min	30min	60min	120min	240min			TRITD1Av1G039750	0min	30min	60min	120min	240min
	replicate1	21.7965	21.9139	22.1383	21.5716	23.3187			replicate1	13.31	15.53	15.65	16.8	16.98
	replicate2	22.014	22.3902	21.7057	22.5231	22.4067			replicate2	13.3	15.91	16.92	16.5	16.88
	replicate3	21.3381	22.3888	21.3787	21.4421	20.9037			replicate3	13.3	15.95	15.6	16.45	16.25
	Average	21.7162	22.231	21.7409	21.8456	22.2097			Average	13.3033	15.7967	16.0567	16.5833	16.7033
	Actin	0min	30min	60min	120min	240min			Renilla	0min	30min	60min	120min	240min
	replicate1	21.245	22.8848	21.8747	21.9844	22.14			replicate1	18.22	18.67	17.84	19.56	21.51
	replicate2	21.1608	22.6647	21.9366	21.1921	22.1548			replicate2	17.99	19.6	17.87	20.24	21.6
	replicate3	21.0644	23.0412	21.3558	22.7081	22.5474			replicate3	17.88	18.98	18.7	19.88	21.38
	Average	21.1567	22.8636	21.7224	21.9615	22.2808			Average	18.03	19.0833	18.1367	19.8933	21.4967
	Renilla	0min	30min	60min	120min	240min			TRITD1Bv1G052450	0min	30min	60min	120min	240min
	replicate1	21.8803	22.1828	21.1681	22.9142	24.7318			replicate1	17.87	23.22	22.29	23.65	26.86
	replicate2	21.7899	22.2632	21.0209	22.8235	23.4672			replicate2	17.66	21.27	22.36	23.66	25.86
	replicate3	21.6089	22.5526	20.2395	22.1633	23.848			replicate3	17.47	23.74	22.61	22.96	27.4
	Average	21.7597	22.3329	20.8095	22.6337	24.0157			Average	17.6667	22.7433	22.42	23.4233	26.7067
Fig. 4e
	Actin	0min	30min	60min	120min	240min			Renilla	0min	30min	60min	120min	240min
	replicate1	18.8964	18.9256	19.0329	18.4037	19.2505			replicate1	19.8477	20.5648	20.9879	20.918	21.2311
	replicate2	18.9702	18.5865	18.7355	18.7868	19.452			replicate2	20.3518	20.2622	20.8649	20.9322	21.5722
	replicate3	18.9966	18.9036	19.1694	18.1119	19.0841			replicate3	20.1218	20.3605	21.0225	21.0792	20.3688
	Average	18.9544	18.8052	18.9793	18.4341	19.2622			Average	20.1071	20.3959	20.9584	20.9765	21.0574
	Renilla	0min	30min	60min	120min	240min			TRITD4Av1G187460	0min	30min	60min	120min	240min
	replicate1	20.2035	20.8055	21.3616	20.938	21.882			replicate1	17.5778	19.9793	20.3995	20.3045	20.6295
	replicate2	20.3023	20.7553	21.1512	20.9078	21.7204			replicate2	17.385	19.5237	19.6483	20.1758	20.9033
	replicate3	20.049	20.917	21.2236	21.006	21.7629			replicate3	17.8364	19.6821	20.6459	20.1048	21.1477
	Average	20.1849	20.826	21.2454	20.9506	21.7884			Average	17.5997	19.7283	20.2312	20.195	20.8935
	Actin	0min	30min	60min	120min	240min			Renilla	0min	30min	60min	120min	240min
	replicate1	18.5147	19.1191	20.3749	18.7248	19.2492			replicate1	20.4902	21.5782	21.637	20.8857	22.6346
	replicate2	18.6885	21.249	20.7489	19.3703	19.6001			replicate2	20.3598	21.9455	21.4026	21.2415	22.2722
	replicate3	18.611	20.1742	20.6944	19.0496	19.3463			replicate3	20.755	21.4279	21.3323	20.8847	22.0048
	Average	18.6047	20.1808	20.6061	19.0482	19.3985			Average	20.535	21.6505	21.4573	21.004	22.3039
	Renilla	0min	30min	60min	120min	240min			TRITD4Bv1G019060	0min	30min	60min	120min	240min
	replicate1	20.4723	21.0435	21.5091	21.1699	21.3293			replicate1	18.1614	21.0334	21.2186	20.042	22.3911
	replicate2	20.2771	21.3995	22.0014	21.4492	22.2301			replicate2	18.0578	21.5757	21.476	20.1556	22.32
	replicate3	20.3287	21.3584	21.9849	21.3443	21.4725			replicate3	18.2293	21.0876	21.1448	20.078	21.9649
	Average	20.3594	21.2671	21.8318	21.3211	21.6773			Average	18.1495	21.2322	21.2798	20.0919	22.2253

## Sheet: Figure5d&e&f&g&h
Fig. 5d:Kronos
	RLI	0min	15min	30min	60min	120min	240min
	replicate1	21.7891	21.7711	21.5947	22.0962	21.351	21.6646
	replicate2	21.6795	21.7656	21.641	22.0704	21.2281	21.623
	replicate3	21.9775	21.728	21.8102	21.4527	21.3323	21.5844
	Average	21.8154	21.7549	21.682	21.8731	21.3038	21.624
	TRITD4Av1G006890	0min	15min	30min	60min	120min	240min
	replicate1	25.2344	25.3501	25.1156	25.4684	25.1647	25.8898
	replicate2	25.2396	25.5044	25.5191	25.7944	25.0897	25.6662
	replicate3	25.0333	25.1045	25.3398	25.8475	25.1587	25.794
	Average	25.1691	25.3197	25.3248	25.7034	25.1377	25.7833
	TRITD4Bv1G167230	0min	15min	30min	60min	120min	240min
	replicate1	26.2024	26.5273	26.8382	27.2247	26.5804	27.3937
	replicate2	26.4286	26.7404	26.7202	27.0448	26.5482	27.4528
	replicate3	26.3913	26.5941	26.4839	26.9823	26.5908	27.1504
	Average	26.3408	26.6206	26.6807	27.0839	26.5731	27.3323
Fig. 5e:B085
	RLI	0min	15min	30min	60min	120min	240min
	replicate1	21.5115	21.286	21.4121	21.3928	21.3072	21.2353
	replicate2	21.5202	21.2774	21.5692	21.5443	21.1571	21.3366
	replicate3	21.5249	21.5935	21.5443	21.3684	21.3488	21.1877
	Average	21.5189	21.3856	21.5085	21.4352	21.2711	21.2532
	TRITD4Av1G006890	0min	15min	30min	60min	120min	240min
	replicate1	24.988	25.0102	25.421	25.3419	25.8211	26.1101
	replicate2	25.2537	25.1178	25.3596	25.7271	25.7833	25.861
	replicate3	25.2368	25.352	25.6364	25.2	25.7964	26.0245
	Average	25.1595	25.16	25.4723	25.423	25.8003	25.9986
	TRITD4Bv1G167230	0min	15min	30min	60min	120min	240min
	replicate1	26.7338	26.7862	27.3418	27.3064	27.7217	27.917
	replicate2	26.8164	26.8372	27.037	27.4524	27.6144	27.978
	replicate3	26.8603	26.8888	27.3496	27.0214	27.6005	28.1347
	Average	26.8035	26.8374	27.2428	27.2601	27.6455	28.0099
Fig. 5f:B050
	RLI	0min	15min	30min	60min	120min	240min
	replicate1	19.9256	19.1285	19.1488	18.861	19.5227	19.9323
	replicate2	20.8403	19.133	20.0356	19.0823	19.6128	19.8256
	replicate3	20.8024	20.3143	20.0277	18.9888	19.9386	19.7799
	Average	20.5228	19.5253	19.7374	18.9773	19.6914	19.8459
	TRITD4Av1G006890	0min	15min	30min	60min	120min	240min
	replicate1	28.0324	26.6535	27.2562	26.2415	27.4106	27.9428
	replicate2	27.9491	26.8963	27.2574	26.0893	27.283	27.8794
	replicate3	28.0518	27.0562	27.378	26.5988	27.5888	27.7249
	Average	28.0111	26.8687	27.2972	26.3099	27.4274	27.8491
	TRITD4Bv1G167230	0min	15min	30min	60min	120min	240min
	replicate1	28.4143	27.0901	27.5087	26.5191	28.1787	28.9085
	replicate2	28.2883	27.1209	27.4673	26.5523	27.4967	28.6568
	replicate3	28.2025	27.3965	27.9675	27.2253	28.1943	28.781
	Average	28.3017	27.2025	27.6479	26.7656	27.9566	28.7821
Fig. 5g:B086
	RLI	0min	15min	30min	60min	120min	240min
	replicate1	21.0348	21.9397	20.5544	20.9804	20.8776	20.542
	replicate2	21.3071	21.8533	20.7427	20.2952	20.7235	20.6824
	replicate3	21.1192	21.3691	20.4767	20.7887	20.8558	20.6165
	Average	21.1537	21.7207	20.5913	20.6881	20.819	20.6136
	TRITD4Av1G006890	0min	15min	30min	60min	120min	240min
	replicate1	26.474	27.8645	26.4276	27.1571	26.8069	27.0487
	replicate2	26.8017	27.6127	26.5458	26.695	27.6873	26.9832
	replicate3	26.6682	27.7682	26.594	26.497	26.7969	27.1606
	Average	26.648	27.7485	26.5225	26.783	27.097	27.0642
	TRITD4Bv1G167230	0min	15min	30min	60min	120min	240min
	replicate1	26.6149	28.1751	26.7877	26.9526	27.0511	27.3674
	replicate2	26.6971	27.9212	26.936	26.9273	27.3821	26.9641
	replicate3	26.7656	27.3212	26.0618	26.8587	26.9119	27.1086
	Average	26.6925	27.8058	26.5952	26.9129	27.115	27.1467
Fig. 5h:B028
	RLI	0min	15min	30min	60min	120min	240min
	replicate1	21.4344	21.1907	21.2404	20.3546	20.9086	21.9112
	replicate2	21.1167	20.9783	21.2978	20.3915	21.6503	21.5809
	replicate3	21.3625	20.9225	21.3149	21.1013	21.0734	22.3778
	Average	21.3045	21.0305	21.2844	20.6158	21.2108	21.9566
	TRITD4Av1G006890	0min	15min	30min	60min	120min	240min
	replicate1	25.9518	25.9507	26.5333	25.8905	26.5428	28.3554
	replicate2	25.9117	26.131	26.7143	25.993	26.7681	27.5585
	replicate3	25.8578	26.1803	26.4795	25.6516	26.8638	27.9968
	Average	25.9071	26.0873	26.5757	25.845	26.7249	27.9703
	TRITD4Bv1G167230	0min	15min	30min	60min	120min	240min
	replicate1	25.7062	25.9469	26.2231	25.7154	26.7222	27.7222
	replicate2	25.8308	25.7446	26.7504	25.6192	26.5642	27.815
	replicate3	25.9662	26.3218	26.5698	25.9792	26.6016	27.9236
	Average	25.8344	26.0044	26.5144	25.7713	26.6293	27.8203

## Sheet: Figure5i
Fig. 5i
	Actin	0min	30min	60min	120min	240min			Renilla	0min	30min	60min	120min	240min
	replicate1	18.71	19.172	19.5972	19.1977	19.5095			replicate1	18.5119	20.268	20.4217	20.3634	20.2784
	replicate2	18.95	18.5728	19.3796	19.0273	20.1852			replicate2	18.6386	20.3332	20.4489	20.1903	20.2845
	replicate3	18.83	18.9648	20.3796	19.6502	19.6672			replicate3	18.5862	20.3027	20.391	20.3465	19.8658
	Average	18.83	18.9032	19.7855	19.2917	19.7873			Average	18.5789	20.3013	20.4206	20.3001	20.1429
	Renilla	0min	30min	60min	120min	240min			TRITD4Av1G006890	0min	30min	60min	120min	240min
	replicate1	21.2655	21.4248	22.0529	21.9287	21.7041			replicate1	16.4481	19.0559	20.1178	19.7631	20.4383
	replicate2	20.9188	21.2108	21.6763	21.494	21.832			replicate2	16.4467	19.3565	20.0024	20.1254	20.3361
	replicate3	21.2935	21.1955	21.6229	21.8277	21.936			replicate3	16.4259	19.3699	19.8167	20.0171	20.6714
	Average	21.1593	21.277	21.784	21.7501	21.824			Average	16.4402	19.2608	19.9789	19.9685	20.4819
	Actin	0min	30min	60min	120min	240min			Renilla	0min	30min	60min	120min	240min
	replicate1	18.9754	19.0011	19.3818	18.6415	19.1715			replicate1	18.9681	20.8938	20.3232	19.9129	20.4676
	replicate2	18.7965	19.3714	20.5493	19.3923	19.5771			replicate2	18.8917	20.7551	20.5188	20.0591	20.4769
	replicate3	18.9645	19.2348	19.8794	18.0964	19.0391			replicate3	19.1476	20.8689	20.6212	19.9346	20.0634
	Average	18.9121	19.2025	19.9369	18.7101	19.2626			Average	19.0025	20.8393	20.4878	19.9689	20.336
	Renilla	0min	30min	60min	120min	240min			TRITD4Bv1G167230	0min	30min	60min	120min	240min
	replicate1	20.4547	21.8442	21.8111	20.2253	21.005			replicate1	16.1381	19.3341	19.9193	18.9017	20.0266
	replicate2	20.643	21.5872	22.2284	20.9771	21.4874			replicate2	16.0776	19.2157	19.998	19.2829	19.9122
	replicate3	20.2956	20.9434	21.068	19.9627	21.8872			replicate3	16.0547	19.2344	19.8643	19.3205	19.703
	Average	20.4644	21.4583	21.7025	20.3884	21.4599			Average	16.0901	19.2614	19.9272	19.1684	19.8806

## Sheet: Figure5j&k&l
Fig. 5j:Kronos3532
	RLI	0min	15min	30min	60min	120min	240min
	replicate1	23.7738	24.4289	23.8085	23.3746	23.3845	24.2001
	replicate2	23.6695	24.3569	23.8125	23.1825	23.2093	23.5381
	replicate3	23.7852	24.2922	22.2343	23.2452	23.3236	23.5518
	Average	23.7428	24.3594	23.2851	23.2674	23.3058	23.7633
	TRITD4Av1G006890	0min	15min	30min	60min	120min	240min
	replicate1	25.2247	26.2347	25.1239	25.1451	25.5687	26.3439
	replicate2	25.2798	26.0088	25.1559	25.4504	25.38	26.2848
	replicate3	25.0396	26.0212	25.057	25.1027	25.5901	26.3164
	Average	25.1814	26.0882	25.1122	25.2327	25.5129	26.315
	TRITD4Bv1G167230	0min	15min	30min	60min	120min	240min
	replicate1	25.8165	26.7674	25.7457	26.3333	26.1804	26.9952
	replicate2	26.0104	26.7307	25.7754	25.9894	26.0878	26.8222
	replicate3	25.4552	26.5181	25.6203	25.3135	26.1245	26.9379
	Average	25.7607	26.6721	25.7138	25.8788	26.1309	26.9184
Fig. 5k:Kronos4597
	RLI	0min	15min	30min	60min	120min	240min
	replicate1	22.7511	22.5708	22.1541	22.445	22.5978	23.0124
	replicate2	22.7431	22.5185	22.2412	22.7081	22.39	22.7348
	replicate3	22.7237	22.4456	22.1193	22.6925	22.4023	23.0591
	Average	22.7393	22.5116	22.1715	22.6152	22.4634	22.9354
	TRITD4Av1G006890	0min	15min	30min	60min	120min	240min
	replicate1	25.2531	25.2377	24.9839	25.477	25.3633	26.1259
	replicate2	24.9551	25.2351	24.8581	25.4396	25.3883	26.083
	replicate3	25.226	25.0345	24.8393	25.4845	25.4244	25.9332
	Average	25.1447	25.1691	24.8938	25.467	25.392	26.0474
	TRITD4Bv1G167230	0min	15min	30min	60min	120min	240min
	replicate1	24.4612	24.5386	24.6751	25.0271	25.0733	25.7041
	replicate2	24.5367	24.9858	24.3967	24.942	25.0516	25.6982
	replicate3	24.6439	24.7516	24.4246	25.3569	25.1486	25.8627
	Average	24.5472	24.7587	24.4988	25.1087	25.0912	25.755
Fig. 5l:Kronos3484
	RLI	0min	15min	30min	60min	120min	240min
	replicate1	22.6975	22.6651	22.3787	21.8836	22.5863	23.0705
	replicate2	22.5246	22.3061	22.1649	22.2372	22.4688	22.4681
	replicate3	22.6274	22.3703	22.243	22.1795	22.5534	22.9504
	Average	22.6165	22.4472	22.2622	22.1001	22.5361	22.8297
	TRITD4Av1G006890	0min	15min	30min	60min	120min	240min
	replicate1	25.2532	25.2607	25.1595	25.1437	25.6561	25.8786
	replicate2	25.2698	25.1791	25.141	25.0754	25.9962	26.5022
	replicate3	25.1233	25.2638	25.2837	25.1469	25.2952	25.7094
	Average	25.2154	25.2345	25.1947	25.122	25.6491	26.03
	TRITD4Bv1G167230	0min	15min	30min	60min	120min	240min
	replicate1	25.0593	25.4776	25.4005	25.5021	26.2722	26.4102
	replicate2	25.1014	25.2213	25.0969	25.0115	25.6651	26.3577
	replicate3	25.1954	25.2244	25.1601	25.0598	25.7132	26.2572
	Average	25.1187	25.3078	25.2192	25.1911	25.8835	26.3417

## Sheet: Supplementary Figure 10a
Supplementary Fig. 10a
	Actin	0min	30min	60min	120min	240min
	replicate1	28.8459	29.9272	29.8231	30.669	29.6493
	replicate2	28.863	29.5016	29.9101	30.8525	29.7637
	replicate3	28.9538	29.621	29.9637	30.8829	29.5076
	Average	28.8876	29.6833	29.899	30.8015	29.6402
	Renilla	0min	30min	60min	120min	240min
	replicate1	22.9482	22.3701	23.6602	24.355	24.6025
	replicate2	23.3186	22.4498	23.721	24.4117	24.3968
	replicate3	23.0741	22.4141	23.7755	24.017	24.3018
	Average	23.1136	22.4114	23.7189	24.2612	24.4337
	sRSM2_raw	0min	30min	60min	120min	240min
	replicate1	19.2863	19.6269	21.4937	22.9861	23.1397
	replicate2	19.3369	19.4529	21.548	23.1061	23.126
	replicate3	19.1084	19.5336	21.5798	22.7121	23.1637
	Average	19.2439	19.5378	21.5405	22.9348	23.1431
	Actin	0min	30min	60min	120min	240min
	replicate1	27.0471	28.9995	27.6384	29.1712	27.865
	replicate2	27.3644	29.38	27.804	28.8252	27.8699
	replicate3	27.2624	29.2309	28.9168	28.9857	27.7737
	Average	27.2246	29.2035	28.1197	28.994	27.8362
	Renilla	0min	30min	60min	120min	240min
	replicate1	22.8359	23.536	23.3248	24.0061	25.1129
	replicate2	22.5991	23.8001	23.4536	24.3878	25.6583
	replicate3	22.6642	23.6008	23.3831	24.0179	25.7452
	Average	22.6998	23.6456	23.3872	24.1373	25.5055
	sRSM2_disrupted	0min	30min	60min	120min	240min
	replicate1	17.1816	21.0835	21.1837	21.9577	23.188
	replicate2	17.0638	20.755	21.0495	22.4757	22.9908
	replicate3	17.0095	21.1346	21.2592	22.1841	23.6233
	Average	17.0849	20.991	21.1641	22.2058	23.2674
	Actin	0min	30min	60min	120min	240min
	replicate1	29.3923	29.7657	30.2619	30.6046	29.8446
	replicate2	28.9405	29.0031	30.88	31.4176	29.8161
	replicate3	28.2824	29.6279	30.6228	30.5737	29.6293
	Average	28.8717	29.4656	30.5882	30.8653	29.7633
	Renilla	0min	30min	60min	120min	240min
	replicate1	22.0559	23.1397	24.0089	25.7395	24.4712
	replicate2	22.1187	23.0324	23.9385	25.585	23.4855
	replicate3	21.9665	23.016	23.9661	25.607	23.5033
	Average	22.047	23.0627	23.9712	25.6438	23.82
	sRSM2_rescued	0min	30min	60min	120min	240min
	replicate1	18.4015	20.5238	22.5533	24.595	22.5224
	replicate2	18.0559	19.7004	22.009	24.4733	22.2438
	replicate3	18.1186	19.7914	22.3355	24.3562	22.5309
	Average	18.192	20.0052	22.2993	24.4748	22.4324

## Sheet: Supplementary Figure 10b
Supplementary Fig 10b
	Actin	0min	30min	60min	120min	240min
	replicate1	26.9212	27.8617	28.6446	28.7877	28.2419
	replicate2	26.8807	27.6715	28.4609	28.8677	27.9735
	replicate3	26.7014	27.4812	28.6603	28.6622	28.3116
	Average	26.8344	27.6715	28.5886	28.7725	28.1757
	Renilla	0min	30min	60min	120min	240min
	replicate1	22.4635	23.2382	23.6641	23.5622	23.8076
	replicate2	22.4556	22.6377	23.8465	23.5421	23.7069
	replicate3	22.3472	23.0967	23.8272	23.5213	23.8603
	Average	22.4221	22.9909	23.7793	23.5419	23.7916
	sRSM32_raw	0min	30min	60min	120min	240min
	replicate1	17.8359	19.1617	21.639	21.692	22.3444
	replicate2	17.8068	19.045	21.7087	21.7903	22.3607
	replicate3	17.6369	19.0869	21.692	21.7397	22.4036
	Average	17.7598	19.0978	21.6799	21.7406	22.3696
	Actin	0min	30min	60min	120min	240min
	replicate1	28.1656	28.7706	28.5207	28.9258	29.7911
	replicate2	28.1945	28.4924	28.4312	28.4704	29.9663
	replicate3	28.4897	28.4228	28.6357	28.4309	29.7961
	Average	28.2833	28.5619	28.5292	28.6091	29.8512
	Renilla	0min	30min	60min	120min	240min
	replicate1	20.9189	22.5209	22.546	23.666	24.508
	replicate2	20.992	22.5956	22.5041	23.7141	24.5574
	replicate3	20.9052	22.5481	22.5128	23.6988	24.3453
	Average	20.9387	22.5549	22.521	23.6929	24.4702
	sRSM32_disrupted	0min	30min	60min	120min	240min
	replicate1	15.8988	19.9619	19.9983	21.6032	23.201
	replicate2	16.1055	19.8566	19.9449	21.2586	23.158
	replicate3	16.0806	19.8578	20.2077	21.4846	23.2153
	Average	16.0283	19.8921	20.0503	21.4488	23.1914
	Actin	0min	30min	60min	120min	240min
	replicate1	27.6387	27.2032	28.931	29.1013	28.423
	replicate2	27.7637	27.3096	28.986	29.0296	28.5319
	replicate3	27.9271	27.3523	28.9724	29.0087	28.7105
	Average	27.7765	27.2884	28.9631	29.0465	28.5551
	Renilla	0min	30min	60min	120min	240min
	replicate1	21.2489	22.1687	22.4664	22.625	22.0952
	replicate2	21.3538	22.0348	22.3445	22.4232	21.8646
	replicate3	21.2966	22.1365	22.4708	23.1023	22.0643
	Average	21.2998	22.1133	22.4272	22.7168	22.008
	sRSM32_rescued	0min	30min	60min	120min	240min
	replicate1	17.7086	18.5613	21.0734	21.5614	21.2639
	replicate2	17.8585	18.4916	21.0818	21.702	21.4784
	replicate3	17.8485	18.6487	21.0973	21.6509	21.2463
	Average	17.8052	18.5672	21.0842	21.6381	21.3295

## Sheet: Supplementary Figure 10c
Supplementary Fig 10c
	Actin	0min	30min	60min	120min	240min
	replicate1	28.8937	30.7569	30.5662	30.3768	30.9134
	replicate2	28.8789	30.5022	30.7255	30.5901	30.8273
	replicate3	28.4086	30.5947	30.6004	30.8603	30.7818
	Average	28.7271	30.6179	30.6307	30.6091	30.8409
	Renilla	0min	30min	60min	120min	240min
	replicate1	23.3787	23.4881	24.1074	24.3909	24.6975
	replicate2	23.2114	23.5437	24.0619	24.5056	24.6784
	replicate3	23.2854	23.7431	24.2328	24.6967	24.7844
	Average	23.2918	23.5916	24.134	24.5311	24.7201
	sRSM15_raw	0min	30min	60min	120min	240min
	replicate1	18.3848	20.1294	21.5894	22.2826	23.11
	replicate2	18.1327	20.0966	21.4559	22.2863	23.11
	replicate3	18.0903	20.1659	21.5083	22.525	23.0291
	Average	18.2026	20.1307	21.5179	22.3646	23.083
	Actin	0min	30min	60min	120min	240min
	replicate1	28.3608	27.9757	28.3963	28.3895	28.6893
	replicate2	27.9479	27.6085	28.2726	28.3501	28.6834
	replicate3	27.9687	27.4452	28.2944	28.1794	28.1619
	Average	28.0925	27.6765	28.3211	28.3063	28.5115
	Renilla	0min	30min	60min	120min	240min
	replicate1	21.9774	22.1575	22.3613	23.0764	23.5187
	replicate2	21.8365	22.338	22.4005	23.0819	23.4601
	replicate3	22.1654	22.158	22.3851	23.2617	23.6473
	Average	21.9931	22.2178	22.3823	23.14	23.542
	sRSM15_disrupted	0min	30min	60min	120min	240min
	replicate1	18.002	20.2465	21.1476	22.3857	22.9981
	replicate2	18.0162	20.2665	21.2483	22.3588	22.9783
	replicate3	17.9424	20.2611	21.2981	22.3114	22.9807
	Average	17.9869	20.258	21.2313	22.352	22.9857
	Actin	0min	30min	60min	120min	240min
	replicate1	27.958	27.1315	28.2269	27.6951	27.924
	replicate2	27.9607	26.9999	28.1589	27.9431	27.9179
	replicate3	27.5901	27.2653	28.2335	27.9535	27.9552
	Average	27.8363	27.1323	28.2064	27.8639	27.9324
	Renilla	0min	30min	60min	120min	240min
	replicate1	21.5501	23.7144	23.7387	23.6845	23.6861
	replicate2	21.6073	23.6441	23.8259	23.4038	23.6719
	replicate3	21.6458	23.8401	23.9667	23.1835	23.6035
	Average	21.6011	23.7329	23.8438	23.4239	23.6538
	sRSM15_rescued	0min	30min	60min	120min	240min
	replicate1	18.825	20.9927	22.2842	22.1733	23.4159
	replicate2	18.9367	20.9646	22.7149	22.7149	23.2563
	replicate3	18.9537	20.9849	22.4973	22.7687	23.1667
	Average	18.9052	20.9807	22.4988	22.5523	23.2796

## Sheet: Supplementary Figure 13c&d&e&f
Supplementary Fig. 13c:Kronos
	RLI	0min	15min	30min	60min	120min	240min
	replicate1	20.5378	20.0759	20.2013	19.8799	19.9223	20.1564
	replicate2	20.4652	19.9262	20.2501	19.9275	19.8047	20.019
	replicate3	20.5731	19.994	20.3201	19.9643	19.84	20.1026
	Average	20.5254	19.9987	20.2572	19.9239	19.8557	20.0926
	TRITD4Av1G172030	0min	15min	30min	60min	120min	240min
	replicate1	25.5053	24.7596	25.2382	25.2268	25.4279	25.4993
	replicate2	25.3656	24.9134	25.4027	25.0422	25.1391	25.4362
	replicate3	25.0773	24.9847	25.4836	24.9698	24.8159	25.6003
	Average	25.3161	24.8859	25.3748	25.0796	25.1277	25.5119
	TRITD4Bv1G035170	0min	15min	30min	60min	120min	240min
	replicate1	23.3389	23.313	23.7201	23.4642	23.5597	24.7752
	replicate2	23.4398	23.1532	23.734	23.8823	24.0267	23.874
	replicate3	23.2169	23.33	23.8625	23.3232	23.6933	24.0267
	Average	23.3318	23.2654	23.7722	23.5566	23.7599	24.2253
Supplementary Fig. 13d:B089
	RLI	0min	15min	30min	60min	120min	240min
	replicate1	21.0685	19.6111	19.6939	19.8111	20.1322	20.36
	replicate2	21.2667	19.5448	19.8075	19.7709	20.135	20.3884
	replicate3	21.2554	19.7087	19.8333	19.8125	20.09	20.3942
	Average	21.1969	19.6215	19.7782	19.7982	20.119	20.3809
	TRITD4Av1G172030	0min	15min	30min	60min	120min	240min
	replicate1	27.2556	25.3122	25.499	25.791	26.3705	26.818
	replicate2	27.2911	25.3903	25.8578	25.9838	26.3887	26.7996
	replicate3	27.0291	25.4402	25.7909	25.815	26.4373	26.8776
	Average	27.1919	25.3809	25.7159	25.8633	26.3989	26.8317
	TRITD4Bv1G035170	0min	15min	30min	60min	120min	240min
	replicate1	24.7147	23.4524	23.712	24.0417	24.8499	25.2668
	replicate2	24.8686	23.6164	24.0305	24.203	24.5865	25.2315
	replicate3	24.8899	23.5022	23.9211	23.9947	24.8583	25.2368
	Average	24.8244	23.5237	23.8878	24.0798	24.7649	25.2451
Supplementary Fig. 13e:B050
	RLI	0min	15min	30min	60min	120min	240min
	replicate1	21.9307	21.0839	20.7166	20.2992	20.812	21.3779
	replicate2	22.07	20.5379	20.5526	20.3298	20.9665	21.04
	replicate3	22.137	20.5788	20.7231	20.307	20.8804	21.178
	Average	22.0459	20.7335	20.6641	20.312	20.8863	21.1986
	TRITD4Av1G172030	0min	15min	30min	60min	120min	240min
	replicate1	27.2334	25.7729	25.8581	25.8101	26.4195	26.8968
	replicate2	27.394	25.985	25.8069	25.5991	26.3875	26.8024
	replicate3	27.0868	25.7456	25.9536	25.3602	26.4005	26.808
	Average	27.2381	25.8345	25.8729	25.5898	26.4025	26.8357
	TRITD4Bv1G035170	0min	15min	30min	60min	120min	240min
	replicate1	24.2217	23.531	23.6135	23.6316	24.5497	25.0379
	replicate2	24.5451	23.5121	23.6754	23.515	24.2252	24.9102
	replicate3	24.6106	23.6961	23.5746	23.1636	24.1277	25.2286
	Average	24.4592	23.5797	23.6212	23.4367	24.3009	25.0589
Supplementary Fig. 13f:B028
	RLI	0min	15min	30min	60min	120min	240min
	replicate1	20.8211	20.5614	20.394	19.5357	20.7361	20.1298
	replicate2	20.8023	20.6989	19.9901	20.2619	20.2114	20.2535
	replicate3	20.788	21.1098	20.2495	19.5141	20.1668	20.1858
	Average	20.8038	20.79	20.2112	19.7705	20.3715	20.1897
	TRITD4Av1G172030	0min	15min	30min	60min	120min	240min
	replicate1	26.3452	26.844	26.4163	26.2941	27.3366	27.4874
	replicate2	26.3381	27.007	26.4003	26.1894	26.7556	27.0837
	replicate3	26.5957	26.958	26.35	26.2817	27.3502	27.3189
	Average	26.4263	26.9363	26.3889	26.2551	27.1475	27.2967
	TRITD4Bv1G035170	0min	15min	30min	60min	120min	240min
	replicate1	23.9746	24.8052	24.1538	23.5071	24.9421	25.253
	replicate2	23.9859	24.1388	24.237	24.2042	24.8406	24.8733
	replicate3	24.2487	24.8213	24.141	24.3935	24.7726	24.9398
	Average	24.0697	24.5884	24.1773	24.0349	24.8517	25.022
